# Supplementary material for: Nutritional and host environments determine community ecology and keystone species in a synthetic gut bacterial community
Source: Nat Commun. 2023 Aug 8;14:4780. doi: 10.1038/s41467-023-40372-0 (PMC10409746; doi:10.1038/s41467-023-40372-0)
Supplement: Supplementary file 3 — Source Data [file 41467_2023_40372_MOESM3_ESM.zip]

Archive with 4 entries (4 files):
- source-data_table_2_revision.xlsx
- __MACOSX/._source-data_table_2_revision.xlsx
- source-data_table_1_revision.xlsx
- __MACOSX/._source-data_table_1_revision.xlsx
