# Supplementary material for: Nutritional and host environments determine community ecology and keystone species in a synthetic gut bacterial community
Source: Nat Commun. 2023 Aug 8;14:4780. doi: 10.1038/s41467-023-40372-0 (PMC10409746; doi:10.1038/s41467-023-40372-0)
Supplement: Supplementary file 3 — Source Data [file 41467_2023_40372_MOESM3_ESM.zip › source-data_table_2_revision.xlsx]

## Sheet: AF medium
ID	General.All.rtmed	General.All.mzmed	General.All.annot_ms1	mode	group	pvalue	meandiff
FT0004	134.805	73.0299	REF_Propionic acid ;Methyl acetate;Lactaldehyde	neg	AAM.OMM11.I46	0.0005633	0.595805
FT0004	134.805	73.0299	REF_Propionic acid ;Methyl acetate;Lactaldehyde	neg	AAM.OMM11.I49	0.00151517	0.555987
FT0004	134.805	73.0299	REF_Propionic acid ;Methyl acetate;Lactaldehyde	neg	AAM.OMM11.KB1	1.15e-05	1.40468
FT0004	134.805	73.0299	REF_Propionic acid ;Methyl acetate;Lactaldehyde	neg	AAM.OMM11.KB18	0.000618172	0.568335
FT0004	134.805	73.0299	REF_Propionic acid ;Methyl acetate;Lactaldehyde	neg	AAM.OMM11.YL2	4.39e-05	0.613313
FT0004	134.805	73.0299	REF_Propionic acid ;Methyl acetate;Lactaldehyde	neg	AAM.OMM11.YL27	7.85e-06	0.624514
FT0004	134.805	73.0299	REF_Propionic acid ;Methyl acetate;Lactaldehyde	neg	AAM.OMM11.YL31	6.96e-06	0.541413
FT0004	134.805	73.0299	REF_Propionic acid ;Methyl acetate;Lactaldehyde	neg	AAM.OMM11.YL32	0.00513096	0.595229
FT0004	134.805	73.0299	REF_Propionic acid ;Methyl acetate;Lactaldehyde	neg	AAM.OMM11.YL44	0.00245209	0.58199
FT0004	134.805	73.0299	REF_Propionic acid ;Methyl acetate;Lactaldehyde	neg	AAM.OMM11.YL45	0.000365326	0.531029
FT0004	134.805	73.0299	REF_Propionic acid ;Methyl acetate;Lactaldehyde	neg	AAM.OMM11.YL58	1.76e-07	0.57939
FT0004	134.805	73.0299	REF_Propionic acid ;Methyl acetate;Lactaldehyde	neg	AAM.OMM12	0.00244918	0.567053
FT0006	415.705	74.0253	REF_Glycine;Acetohydroxamic Acid;Ethyl nitrite	neg	AAM.OMM11.I46	0.0035042	-0.236063
FT0006	415.705	74.0253	REF_Glycine;Acetohydroxamic Acid;Ethyl nitrite	neg	AAM.OMM11.I48	0.000423351	-0.239975
FT0006	415.705	74.0253	REF_Glycine;Acetohydroxamic Acid;Ethyl nitrite	neg	AAM.OMM11.I49	0.000366734	-0.228642
FT0006	415.705	74.0253	REF_Glycine;Acetohydroxamic Acid;Ethyl nitrite	neg	AAM.OMM11.KB18	0.00018826	-0.241863
FT0006	415.705	74.0253	REF_Glycine;Acetohydroxamic Acid;Ethyl nitrite	neg	AAM.OMM11.YL2	5.1e-05	-0.199244
FT0006	415.705	74.0253	REF_Glycine;Acetohydroxamic Acid;Ethyl nitrite	neg	AAM.OMM11.YL27	0.00132378	-0.238664
FT0006	415.705	74.0253	REF_Glycine;Acetohydroxamic Acid;Ethyl nitrite	neg	AAM.OMM11.YL31	0.000169795	-0.254822
FT0006	415.705	74.0253	REF_Glycine;Acetohydroxamic Acid;Ethyl nitrite	neg	AAM.OMM11.YL32	0.0244298	-0.0968298
FT0006	415.705	74.0253	REF_Glycine;Acetohydroxamic Acid;Ethyl nitrite	neg	AAM.OMM11.YL44	0.00102206	-0.22853
FT0006	415.705	74.0253	REF_Glycine;Acetohydroxamic Acid;Ethyl nitrite	neg	AAM.OMM11.YL45	0.00355926	-0.257878
FT0006	415.705	74.0253	REF_Glycine;Acetohydroxamic Acid;Ethyl nitrite	neg	AAM.OMM11.YL58	0.000138823	-0.255461
FT0006	415.705	74.0253	REF_Glycine;Acetohydroxamic Acid;Ethyl nitrite	neg	AAM.OMM12	0.000529106	-0.191109
FT0007	453.835	78.9601	Carbon dioxide	neg	AAM.OMM11.I48	0.018414	-0.0385216
FT0007	453.835	78.9601	Carbon dioxide	neg	AAM.OMM11.I49	0.00652969	-0.0377911
FT0007	453.835	78.9601	Carbon dioxide	neg	AAM.OMM11.KB18	0.00385928	-0.0316745
FT0007	453.835	78.9601	Carbon dioxide	neg	AAM.OMM11.YL27	0.0134245	-0.0430026
FT0007	453.835	78.9601	Carbon dioxide	neg	AAM.OMM11.YL44	0.0264369	-0.0421435
FT0010	49.4665	82.9545	Ozone	neg	AAM.OMM11.YL27	0.0103372	-0.383824
FT0010	49.4665	82.9545	Ozone	neg	AAM.OMM11.YL58	0.0375769	-0.236807
FT0013	95.3105	87.046	REF_Butyric acid;REF_Isobutyric acid;Acetoin	neg	AAM.OMM11.I46	7.1e-07	1.69906
FT0013	95.3105	87.046	REF_Butyric acid;REF_Isobutyric acid;Acetoin	neg	AAM.OMM11.I48	1.17e-06	1.66226
FT0013	95.3105	87.046	REF_Butyric acid;REF_Isobutyric acid;Acetoin	neg	AAM.OMM11.I49	7.95e-07	1.67128
FT0013	95.3105	87.046	REF_Butyric acid;REF_Isobutyric acid;Acetoin	neg	AAM.OMM11.KB1	1.48e-07	1.87969
FT0013	95.3105	87.046	REF_Butyric acid;REF_Isobutyric acid;Acetoin	neg	AAM.OMM11.KB18	1.09e-06	1.6243
FT0013	95.3105	87.046	REF_Butyric acid;REF_Isobutyric acid;Acetoin	neg	AAM.OMM11.YL2	0.000156764	1.56563
FT0013	95.3105	87.046	REF_Butyric acid;REF_Isobutyric acid;Acetoin	neg	AAM.OMM11.YL27	1.37e-05	1.59147
FT0013	95.3105	87.046	REF_Butyric acid;REF_Isobutyric acid;Acetoin	neg	AAM.OMM11.YL31	3.02e-05	0.851729
FT0013	95.3105	87.046	REF_Butyric acid;REF_Isobutyric acid;Acetoin	neg	AAM.OMM11.YL32	0.000314539	1.5374
FT0013	95.3105	87.046	REF_Butyric acid;REF_Isobutyric acid;Acetoin	neg	AAM.OMM11.YL44	0.00298599	1.4986
FT0013	95.3105	87.046	REF_Butyric acid;REF_Isobutyric acid;Acetoin	neg	AAM.OMM11.YL45	0.000392108	1.47782
FT0013	95.3105	87.046	REF_Butyric acid;REF_Isobutyric acid;Acetoin	neg	AAM.OMM11.YL58	3.1e-05	1.55886
FT0013	95.3105	87.046	REF_Butyric acid;REF_Isobutyric acid;Acetoin	neg	AAM.OMM12	0.000265059	1.50856
FT0014	214.676	87.0096	REF_Pyruvic acid;Malonic semialdehyde;Glucosereductone	neg	AAM.OMM11.I46	1.7e-06	-1.41447
FT0014	214.676	87.0096	REF_Pyruvic acid;Malonic semialdehyde;Glucosereductone	neg	AAM.OMM11.I48	1.7e-06	-1.41447
FT0014	214.676	87.0096	REF_Pyruvic acid;Malonic semialdehyde;Glucosereductone	neg	AAM.OMM11.I49	1.7e-06	-1.41447
FT0014	214.676	87.0096	REF_Pyruvic acid;Malonic semialdehyde;Glucosereductone	neg	AAM.OMM11.KB1	1.7e-06	-1.41447
FT0014	214.676	87.0096	REF_Pyruvic acid;Malonic semialdehyde;Glucosereductone	neg	AAM.OMM11.KB18	1.7e-06	-1.41447
FT0014	214.676	87.0096	REF_Pyruvic acid;Malonic semialdehyde;Glucosereductone	neg	AAM.OMM11.YL2	1.7e-06	-1.41447
FT0014	214.676	87.0096	REF_Pyruvic acid;Malonic semialdehyde;Glucosereductone	neg	AAM.OMM11.YL27	1.7e-06	-1.41447
FT0014	214.676	87.0096	REF_Pyruvic acid;Malonic semialdehyde;Glucosereductone	neg	AAM.OMM11.YL31	1.7e-06	-1.41447
FT0014	214.676	87.0096	REF_Pyruvic acid;Malonic semialdehyde;Glucosereductone	neg	AAM.OMM11.YL32	1.7e-06	-1.41447
FT0014	214.676	87.0096	REF_Pyruvic acid;Malonic semialdehyde;Glucosereductone	neg	AAM.OMM11.YL44	1.7e-06	-1.41447
FT0014	214.676	87.0096	REF_Pyruvic acid;Malonic semialdehyde;Glucosereductone	neg	AAM.OMM11.YL45	1.7e-06	-1.41447
FT0014	214.676	87.0096	REF_Pyruvic acid;Malonic semialdehyde;Glucosereductone	neg	AAM.OMM11.YL58	1.7e-06	-1.41447
FT0014	214.676	87.0096	REF_Pyruvic acid;Malonic semialdehyde;Glucosereductone	neg	AAM.OMM12	1.7e-06	-1.41447
FT0016	94.6538	88.0487		neg	AAM.OMM11.I46	2.87e-05	0.699034
FT0016	94.6538	88.0487		neg	AAM.OMM11.I48	6.14e-05	0.660112
FT0016	94.6538	88.0487		neg	AAM.OMM11.I49	4.42e-05	0.660695
FT0016	94.6538	88.0487		neg	AAM.OMM11.KB1	1.99e-06	0.862466
FT0016	94.6538	88.0487		neg	AAM.OMM11.KB18	5.3e-05	0.615554
FT0016	94.6538	88.0487		neg	AAM.OMM11.YL2	0.00669766	0.563456
FT0016	94.6538	88.0487		neg	AAM.OMM11.YL27	0.000596913	0.586989
FT0016	94.6538	88.0487		neg	AAM.OMM11.YL32	0.0120468	0.548291
FT0016	94.6538	88.0487		neg	AAM.OMM11.YL58	0.00146401	0.559841
FT0016	94.6538	88.0487		neg	AAM.OMM12	0.0128943	0.508139
FT0017	404.968	88.0409	REF_L-Alanine;REF_ß-Alanin;REF_D-Alanine	neg	AAM.OMM11.I48	0.000989519	-0.266555
FT0017	404.968	88.0409	REF_L-Alanine;REF_ß-Alanin;REF_D-Alanine	neg	AAM.OMM11.KB1	0.00978245	-0.349494
FT0017	404.968	88.0409	REF_L-Alanine;REF_ß-Alanin;REF_D-Alanine	neg	AAM.OMM11.YL31	0.00812093	-0.692058
FT0017	404.968	88.0409	REF_L-Alanine;REF_ß-Alanin;REF_D-Alanine	neg	AAM.OMM11.YL45	0.0299066	-0.639531
FT0017	404.968	88.0409	REF_L-Alanine;REF_ß-Alanin;REF_D-Alanine	neg	AAM.OMM11.YL58	0.00495663	0.172976
FT0018	329.714	89.0254	REF_Lactic acid;Glyceraldehyde;Glyceraldehyde	neg	AAM.OMM11.I46	3.27e-07	0.802075
FT0018	329.714	89.0254	REF_Lactic acid;Glyceraldehyde;Glyceraldehyde	neg	AAM.OMM11.I48	9.29e-07	0.789731
FT0018	329.714	89.0254	REF_Lactic acid;Glyceraldehyde;Glyceraldehyde	neg	AAM.OMM11.I49	9.66e-07	0.763773
FT0018	329.714	89.0254	REF_Lactic acid;Glyceraldehyde;Glyceraldehyde	neg	AAM.OMM11.KB1	0.000137526	0.359196
FT0018	329.714	89.0254	REF_Lactic acid;Glyceraldehyde;Glyceraldehyde	neg	AAM.OMM11.KB18	1.02e-06	0.764026
FT0018	329.714	89.0254	REF_Lactic acid;Glyceraldehyde;Glyceraldehyde	neg	AAM.OMM11.YL2	8.08e-08	0.778569
FT0018	329.714	89.0254	REF_Lactic acid;Glyceraldehyde;Glyceraldehyde	neg	AAM.OMM11.YL27	1.71e-07	0.77101
FT0018	329.714	89.0254	REF_Lactic acid;Glyceraldehyde;Glyceraldehyde	neg	AAM.OMM11.YL31	5.91e-07	0.799739
FT0018	329.714	89.0254	REF_Lactic acid;Glyceraldehyde;Glyceraldehyde	neg	AAM.OMM11.YL32	1.74e-06	0.784049
FT0018	329.714	89.0254	REF_Lactic acid;Glyceraldehyde;Glyceraldehyde	neg	AAM.OMM11.YL44	1.07e-06	0.791747
FT0018	329.714	89.0254	REF_Lactic acid;Glyceraldehyde;Glyceraldehyde	neg	AAM.OMM11.YL45	7.26e-06	0.753936
FT0018	329.714	89.0254	REF_Lactic acid;Glyceraldehyde;Glyceraldehyde	neg	AAM.OMM11.YL58	2.36e-06	0.806058
FT0018	329.714	89.0254	REF_Lactic acid;Glyceraldehyde;Glyceraldehyde	neg	AAM.OMM12	4.49e-08	0.802486
FT0019	329.768	90.0281		neg	AAM.OMM11.I46	1.08e-06	0.522217
FT0019	329.768	90.0281		neg	AAM.OMM11.I48	3.84e-06	0.499103
FT0019	329.768	90.0281		neg	AAM.OMM11.I49	2.77e-07	0.473172
FT0019	329.768	90.0281		neg	AAM.OMM11.KB18	4.57e-07	0.479097
FT0019	329.768	90.0281		neg	AAM.OMM11.YL2	6.95e-07	0.495183
FT0019	329.768	90.0281		neg	AAM.OMM11.YL27	9.28e-06	0.477556
FT0019	329.768	90.0281		neg	AAM.OMM11.YL31	1.89e-06	0.516371
FT0019	329.768	90.0281		neg	AAM.OMM11.YL32	1.87e-05	0.492232
FT0019	329.768	90.0281		neg	AAM.OMM11.YL44	3.19e-06	0.500892
FT0019	329.768	90.0281		neg	AAM.OMM11.YL45	2.94e-05	0.468602
FT0019	329.768	90.0281		neg	AAM.OMM11.YL58	6.87e-06	0.514964
FT0019	329.768	90.0281		neg	AAM.OMM12	1.36e-06	0.511768
FT0020	147.029	91.0554	Toluene	neg	AAM.OMM11.KB1	1.33e-06	0.625249
FT0023	77.2197	101.061	REF_Valeric acid;REF_Isovaleric acid;REF_2-Methylbutanoic ac	neg	AAM.OMM11.KB1	1.79e-06	1.07011
FT0023	77.2197	101.061	REF_Valeric acid;REF_Isovaleric acid;REF_2-Methylbutanoic ac	neg	AAM.OMM11.YL2	6.76e-05	0.599234
FT0023	77.2197	101.061	REF_Valeric acid;REF_Isovaleric acid;REF_2-Methylbutanoic ac	neg	AAM.OMM11.YL31	1.01e-05	0.646539
FT0023	77.2197	101.061	REF_Valeric acid;REF_Isovaleric acid;REF_2-Methylbutanoic ac	neg	AAM.OMM11.YL44	3.67e-05	0.517822
FT0023	77.2197	101.061	REF_Valeric acid;REF_Isovaleric acid;REF_2-Methylbutanoic ac	neg	AAM.OMM11.YL45	0.0150769	0.502535
FT0023	77.2197	101.061	REF_Valeric acid;REF_Isovaleric acid;REF_2-Methylbutanoic ac	neg	AAM.OMM11.YL58	4.85e-06	0.50776
FT0023	77.2197	101.061	REF_Valeric acid;REF_Isovaleric acid;REF_2-Methylbutanoic ac	neg	AAM.OMM12	0.00114445	0.556504
FT0025	431.082	104.036	REF_L-Serine;D-Serine;Protein serine	neg	AAM.OMM11.I46	7.36e-06	-0.491378
FT0025	431.082	104.036	REF_L-Serine;D-Serine;Protein serine	neg	AAM.OMM11.I48	7.36e-06	-0.491378
FT0025	431.082	104.036	REF_L-Serine;D-Serine;Protein serine	neg	AAM.OMM11.I49	7.36e-06	-0.491378
FT0025	431.082	104.036	REF_L-Serine;D-Serine;Protein serine	neg	AAM.OMM11.KB18	7.36e-06	-0.491378
FT0025	431.082	104.036	REF_L-Serine;D-Serine;Protein serine	neg	AAM.OMM11.YL2	7.36e-06	-0.491378
FT0025	431.082	104.036	REF_L-Serine;D-Serine;Protein serine	neg	AAM.OMM11.YL27	7.36e-06	-0.491378
FT0025	431.082	104.036	REF_L-Serine;D-Serine;Protein serine	neg	AAM.OMM11.YL31	7.36e-06	-0.491378
FT0025	431.082	104.036	REF_L-Serine;D-Serine;Protein serine	neg	AAM.OMM11.YL32	7.36e-06	-0.491378
FT0025	431.082	104.036	REF_L-Serine;D-Serine;Protein serine	neg	AAM.OMM11.YL44	7.36e-06	-0.491378
FT0025	431.082	104.036	REF_L-Serine;D-Serine;Protein serine	neg	AAM.OMM11.YL45	7.36e-06	-0.491378
FT0025	431.082	104.036	REF_L-Serine;D-Serine;Protein serine	neg	AAM.OMM11.YL58	7.36e-06	-0.491378
FT0025	431.082	104.036	REF_L-Serine;D-Serine;Protein serine	neg	AAM.OMM12	7.36e-06	-0.491378
FT0027	89.937	111.02	Uracil;4-Carboxypyrazole;Propylene glycol	neg	AAM.OMM11.I49	0.0177332	-0.105338
FT0027	89.937	111.02	Uracil;4-Carboxypyrazole;Propylene glycol	neg	AAM.OMM11.KB1	0.00117432	0.227041
FT0027	89.937	111.02	Uracil;4-Carboxypyrazole;Propylene glycol	neg	AAM.OMM11.YL32	0.0298827	-0.191254
FT0028	488.242	111.009	3-Furoic acid;2-Furoic acid;3-Hydroxy-2H-pyran-2-one	neg	AAM.OMM11.I46	0.00234022	-0.360363
FT0028	488.242	111.009	3-Furoic acid;2-Furoic acid;3-Hydroxy-2H-pyran-2-one	neg	AAM.OMM11.I48	0.00234022	-0.360363
FT0028	488.242	111.009	3-Furoic acid;2-Furoic acid;3-Hydroxy-2H-pyran-2-one	neg	AAM.OMM11.I49	0.00234022	-0.360363
FT0028	488.242	111.009	3-Furoic acid;2-Furoic acid;3-Hydroxy-2H-pyran-2-one	neg	AAM.OMM11.KB1	0.00234022	-0.360363
FT0028	488.242	111.009	3-Furoic acid;2-Furoic acid;3-Hydroxy-2H-pyran-2-one	neg	AAM.OMM11.KB18	0.00234022	-0.360363
FT0028	488.242	111.009	3-Furoic acid;2-Furoic acid;3-Hydroxy-2H-pyran-2-one	neg	AAM.OMM11.YL2	0.00234022	-0.360363
FT0028	488.242	111.009	3-Furoic acid;2-Furoic acid;3-Hydroxy-2H-pyran-2-one	neg	AAM.OMM11.YL27	0.00234022	-0.360363
FT0028	488.242	111.009	3-Furoic acid;2-Furoic acid;3-Hydroxy-2H-pyran-2-one	neg	AAM.OMM11.YL31	0.00234022	-0.360363
FT0028	488.242	111.009	3-Furoic acid;2-Furoic acid;3-Hydroxy-2H-pyran-2-one	neg	AAM.OMM11.YL32	0.00234022	-0.360363
FT0028	488.242	111.009	3-Furoic acid;2-Furoic acid;3-Hydroxy-2H-pyran-2-one	neg	AAM.OMM11.YL44	0.00234022	-0.360363
FT0028	488.242	111.009	3-Furoic acid;2-Furoic acid;3-Hydroxy-2H-pyran-2-one	neg	AAM.OMM11.YL45	0.00234022	-0.360363
FT0028	488.242	111.009	3-Furoic acid;2-Furoic acid;3-Hydroxy-2H-pyran-2-one	neg	AAM.OMM11.YL58	0.00234022	-0.360363
FT0028	488.242	111.009	3-Furoic acid;2-Furoic acid;3-Hydroxy-2H-pyran-2-one	neg	AAM.OMM12	0.00234022	-0.360363
FT0029	242.515	112.052	REF_Creatinine	neg	AAM.OMM11.I46	0.000349624	0.374813
FT0029	242.515	112.052	REF_Creatinine	neg	AAM.OMM11.I48	0.000484303	0.413046
FT0029	242.515	112.052	REF_Creatinine	neg	AAM.OMM11.I49	0.00176437	0.364592
FT0029	242.515	112.052	REF_Creatinine	neg	AAM.OMM11.KB1	0.000153655	0.482865
FT0029	242.515	112.052	REF_Creatinine	neg	AAM.OMM11.KB18	0.000239503	0.382813
FT0029	242.515	112.052	REF_Creatinine	neg	AAM.OMM11.YL2	0.00270866	0.411935
FT0029	242.515	112.052	REF_Creatinine	neg	AAM.OMM11.YL27	0.000242057	0.416022
FT0029	242.515	112.052	REF_Creatinine	neg	AAM.OMM11.YL31	0.000323664	0.394341
FT0029	242.515	112.052	REF_Creatinine	neg	AAM.OMM11.YL32	0.000177184	0.354898
FT0029	242.515	112.052	REF_Creatinine	neg	AAM.OMM11.YL44	0.000619934	0.374435
FT0029	242.515	112.052	REF_Creatinine	neg	AAM.OMM11.YL45	0.00365328	0.368727
FT0029	242.515	112.052	REF_Creatinine	neg	AAM.OMM11.YL58	0.00067724	0.399129
FT0029	242.515	112.052	REF_Creatinine	neg	AAM.OMM12	0.000108925	0.396214
FT0033	376.172	114.056	REF_L-Proline;Proline;L-PROLINE	neg	AAM.OMM11.I46	0.000378258	0.299031
FT0033	376.172	114.056	REF_L-Proline;Proline;L-PROLINE	neg	AAM.OMM11.I48	0.00193995	0.235694
FT0033	376.172	114.056	REF_L-Proline;Proline;L-PROLINE	neg	AAM.OMM11.I49	0.00151221	0.276513
FT0033	376.172	114.056	REF_L-Proline;Proline;L-PROLINE	neg	AAM.OMM11.KB1	3.47e-05	0.540022
FT0033	376.172	114.056	REF_L-Proline;Proline;L-PROLINE	neg	AAM.OMM11.KB18	0.000930141	0.233267
FT0033	376.172	114.056	REF_L-Proline;Proline;L-PROLINE	neg	AAM.OMM11.YL2	0.00295741	0.250408
FT0033	376.172	114.056	REF_L-Proline;Proline;L-PROLINE	neg	AAM.OMM11.YL27	0.0017152	0.224282
FT0033	376.172	114.056	REF_L-Proline;Proline;L-PROLINE	neg	AAM.OMM11.YL32	0.00415186	0.227171
FT0033	376.172	114.056	REF_L-Proline;Proline;L-PROLINE	neg	AAM.OMM11.YL44	0.00113582	0.242682
FT0033	376.172	114.056	REF_L-Proline;Proline;L-PROLINE	neg	AAM.OMM11.YL45	0.0300269	0.19603
FT0035	442.384	115.004	REF_fumaric acid;Fumaric acid;REF_Maleic acid	neg	AAM.OMM11.KB1	0.0261187	0.353523
FT0036	372.205	116.072	REF_L-Valine;REF_Betaine ;L-Norvaline	neg	AAM.OMM11.I46	0.000627158	0.293539
FT0036	372.205	116.072	REF_L-Valine;REF_Betaine ;L-Norvaline	neg	AAM.OMM11.I48	0.0071826	0.247643
FT0036	372.205	116.072	REF_L-Valine;REF_Betaine ;L-Norvaline	neg	AAM.OMM11.I49	0.00533711	0.226073
FT0036	372.205	116.072	REF_L-Valine;REF_Betaine ;L-Norvaline	neg	AAM.OMM11.KB1	0.000781784	0.279481
FT0036	372.205	116.072	REF_L-Valine;REF_Betaine ;L-Norvaline	neg	AAM.OMM11.KB18	0.00373579	0.209716
FT0036	372.205	116.072	REF_L-Valine;REF_Betaine ;L-Norvaline	neg	AAM.OMM11.YL2	0.00165063	0.22424
FT0036	372.205	116.072	REF_L-Valine;REF_Betaine ;L-Norvaline	neg	AAM.OMM11.YL27	0.00280137	0.220006
FT0036	372.205	116.072	REF_L-Valine;REF_Betaine ;L-Norvaline	neg	AAM.OMM11.YL31	0.00467206	0.242168
FT0036	372.205	116.072	REF_L-Valine;REF_Betaine ;L-Norvaline	neg	AAM.OMM11.YL32	0.0130648	0.176212
FT0036	372.205	116.072	REF_L-Valine;REF_Betaine ;L-Norvaline	neg	AAM.OMM11.YL44	0.00393439	0.224203
FT0036	372.205	116.072	REF_L-Valine;REF_Betaine ;L-Norvaline	neg	AAM.OMM11.YL45	0.0423409	0.200193
FT0036	372.205	116.072	REF_L-Valine;REF_Betaine ;L-Norvaline	neg	AAM.OMM11.YL58	0.00642776	0.243974
FT0036	372.205	116.072	REF_L-Valine;REF_Betaine ;L-Norvaline	neg	AAM.OMM12	0.0035075	0.260245
FT0037	239.386	117.056	3-Hydroxyvaleric acid;DL-2-Hydroxyvaleric acid;2-Hydroxyvale	neg	AAM.OMM11.I46	9.64e-06	0.748993
FT0037	239.386	117.056	3-Hydroxyvaleric acid;DL-2-Hydroxyvaleric acid;2-Hydroxyvale	neg	AAM.OMM11.I48	0.000216463	0.651015
FT0037	239.386	117.056	3-Hydroxyvaleric acid;DL-2-Hydroxyvaleric acid;2-Hydroxyvale	neg	AAM.OMM11.I49	6.66e-06	0.667759
FT0037	239.386	117.056	3-Hydroxyvaleric acid;DL-2-Hydroxyvaleric acid;2-Hydroxyvale	neg	AAM.OMM11.KB1	2.31e-06	0.580545
FT0037	239.386	117.056	3-Hydroxyvaleric acid;DL-2-Hydroxyvaleric acid;2-Hydroxyvale	neg	AAM.OMM11.KB18	3.9e-07	0.73298
FT0037	239.386	117.056	3-Hydroxyvaleric acid;DL-2-Hydroxyvaleric acid;2-Hydroxyvale	neg	AAM.OMM11.YL2	3.26e-05	0.692698
FT0037	239.386	117.056	3-Hydroxyvaleric acid;DL-2-Hydroxyvaleric acid;2-Hydroxyvale	neg	AAM.OMM11.YL27	0.000155147	0.68234
FT0037	239.386	117.056	3-Hydroxyvaleric acid;DL-2-Hydroxyvaleric acid;2-Hydroxyvale	neg	AAM.OMM11.YL31	0.000404287	0.672384
FT0037	239.386	117.056	3-Hydroxyvaleric acid;DL-2-Hydroxyvaleric acid;2-Hydroxyvale	neg	AAM.OMM11.YL32	2.8e-07	0.638236
FT0037	239.386	117.056	3-Hydroxyvaleric acid;DL-2-Hydroxyvaleric acid;2-Hydroxyvale	neg	AAM.OMM11.YL44	1.65e-05	0.670364
FT0037	239.386	117.056	3-Hydroxyvaleric acid;DL-2-Hydroxyvaleric acid;2-Hydroxyvale	neg	AAM.OMM11.YL45	0.00159867	0.609316
FT0037	239.386	117.056	3-Hydroxyvaleric acid;DL-2-Hydroxyvaleric acid;2-Hydroxyvale	neg	AAM.OMM11.YL58	0.00278911	0.607739
FT0037	239.386	117.056	3-Hydroxyvaleric acid;DL-2-Hydroxyvaleric acid;2-Hydroxyvale	neg	AAM.OMM12	0.000916685	0.679326
FT0038	415.702	117.02	REF_Succinic acid;Erythronolactone;Methylmalonic acid	neg	AAM.OMM11.I46	0.000242737	0.994911
FT0038	415.702	117.02	REF_Succinic acid;Erythronolactone;Methylmalonic acid	neg	AAM.OMM11.I48	0.000118843	0.9343
FT0038	415.702	117.02	REF_Succinic acid;Erythronolactone;Methylmalonic acid	neg	AAM.OMM11.I49	7.03e-05	0.846867
FT0038	415.702	117.02	REF_Succinic acid;Erythronolactone;Methylmalonic acid	neg	AAM.OMM11.KB1	9.33e-05	0.836784
FT0038	415.702	117.02	REF_Succinic acid;Erythronolactone;Methylmalonic acid	neg	AAM.OMM11.KB18	3.31e-07	0.800181
FT0038	415.702	117.02	REF_Succinic acid;Erythronolactone;Methylmalonic acid	neg	AAM.OMM11.YL2	6.14e-06	0.840492
FT0038	415.702	117.02	REF_Succinic acid;Erythronolactone;Methylmalonic acid	neg	AAM.OMM11.YL27	0.00151033	0.899705
FT0038	415.702	117.02	REF_Succinic acid;Erythronolactone;Methylmalonic acid	neg	AAM.OMM11.YL31	0.00198088	0.931093
FT0038	415.702	117.02	REF_Succinic acid;Erythronolactone;Methylmalonic acid	neg	AAM.OMM11.YL32	9.66e-07	0.863507
FT0038	415.702	117.02	REF_Succinic acid;Erythronolactone;Methylmalonic acid	neg	AAM.OMM11.YL44	4.44e-05	0.873557
FT0038	415.702	117.02	REF_Succinic acid;Erythronolactone;Methylmalonic acid	neg	AAM.OMM11.YL45	3.55e-05	0.80695
FT0038	415.702	117.02	REF_Succinic acid;Erythronolactone;Methylmalonic acid	neg	AAM.OMM11.YL58	0.00188824	0.86354
FT0038	415.702	117.02	REF_Succinic acid;Erythronolactone;Methylmalonic acid	neg	AAM.OMM12	9.15e-07	0.856029
FT0040	413.079	118.051	REF_L-Threonine;L-Allothreonine;Threonine	neg	AAM.OMM11.KB1	0.0264746	0.127248
FT0045	65.5582	125.034	REF_Thymine;2,3-Diaminopropionic acid;L-2,3-DIAMINOPROPIONIC	neg	AAM.OMM11.I46	0.000754464	0.399376
FT0045	65.5582	125.034	REF_Thymine;2,3-Diaminopropionic acid;L-2,3-DIAMINOPROPIONIC	neg	AAM.OMM11.YL58	0.00306627	0.434744
FT0045	65.5582	125.034	REF_Thymine;2,3-Diaminopropionic acid;L-2,3-DIAMINOPROPIONIC	neg	AAM.OMM12	0.00716927	0.501306
FT0050	122.479	127.051	Dihydrothymine;Squamolone;L-Cyclo(alanylglycyl)	neg	AAM.OMM11.I46	6.76e-05	0.433166
FT0050	122.479	127.051	Dihydrothymine;Squamolone;L-Cyclo(alanylglycyl)	neg	AAM.OMM11.I48	3.16e-05	0.431958
FT0050	122.479	127.051	Dihydrothymine;Squamolone;L-Cyclo(alanylglycyl)	neg	AAM.OMM11.I49	1.15e-06	0.420751
FT0050	122.479	127.051	Dihydrothymine;Squamolone;L-Cyclo(alanylglycyl)	neg	AAM.OMM11.KB1	5.26e-07	0.410191
FT0050	122.479	127.051	Dihydrothymine;Squamolone;L-Cyclo(alanylglycyl)	neg	AAM.OMM11.KB18	0.000101167	0.413342
FT0050	122.479	127.051	Dihydrothymine;Squamolone;L-Cyclo(alanylglycyl)	neg	AAM.OMM11.YL2	0.00014178	0.449624
FT0050	122.479	127.051	Dihydrothymine;Squamolone;L-Cyclo(alanylglycyl)	neg	AAM.OMM11.YL27	2.06e-05	0.417391
FT0050	122.479	127.051	Dihydrothymine;Squamolone;L-Cyclo(alanylglycyl)	neg	AAM.OMM11.YL31	2.43e-05	0.428866
FT0050	122.479	127.051	Dihydrothymine;Squamolone;L-Cyclo(alanylglycyl)	neg	AAM.OMM11.YL32	8.13e-06	0.382959
FT0050	122.479	127.051	Dihydrothymine;Squamolone;L-Cyclo(alanylglycyl)	neg	AAM.OMM11.YL44	1.45e-05	0.430453
FT0050	122.479	127.051	Dihydrothymine;Squamolone;L-Cyclo(alanylglycyl)	neg	AAM.OMM11.YL45	0.00133352	0.39855
FT0051	441.341	128.036	REF_D-Pyroglutamic acid ;Pyroglutamic acid (Not validated);P	neg	AAM.OMM11.I46	0.00012068	0.240863
FT0051	441.341	128.036	REF_D-Pyroglutamic acid ;Pyroglutamic acid (Not validated);P	neg	AAM.OMM11.I49	0.00111942	0.211899
FT0051	441.341	128.036	REF_D-Pyroglutamic acid ;Pyroglutamic acid (Not validated);P	neg	AAM.OMM11.KB1	0.000201966	0.230852
FT0051	441.341	128.036	REF_D-Pyroglutamic acid ;Pyroglutamic acid (Not validated);P	neg	AAM.OMM11.KB18	0.00258254	0.192359
FT0051	441.341	128.036	REF_D-Pyroglutamic acid ;Pyroglutamic acid (Not validated);P	neg	AAM.OMM11.YL2	0.000297909	0.224109
FT0051	441.341	128.036	REF_D-Pyroglutamic acid ;Pyroglutamic acid (Not validated);P	neg	AAM.OMM11.YL27	0.00108412	0.200826
FT0051	441.341	128.036	REF_D-Pyroglutamic acid ;Pyroglutamic acid (Not validated);P	neg	AAM.OMM11.YL32	0.00024264	0.199181
FT0051	441.341	128.036	REF_D-Pyroglutamic acid ;Pyroglutamic acid (Not validated);P	neg	AAM.OMM11.YL44	0.00273615	0.237029
FT0051	441.341	128.036	REF_D-Pyroglutamic acid ;Pyroglutamic acid (Not validated);P	neg	AAM.OMM11.YL45	0.0123985	0.167585
FT0051	441.341	128.036	REF_D-Pyroglutamic acid ;Pyroglutamic acid (Not validated);P	neg	AAM.OMM11.YL58	0.00123867	0.198141
FT0051	441.341	128.036	REF_D-Pyroglutamic acid ;Pyroglutamic acid (Not validated);P	neg	AAM.OMM12	0.000300038	0.218644
FT0052	378.677	128.036	REF_D-Pyroglutamic acid ;Pyroglutamic acid (Not validated);R	neg	AAM.OMM11.I46	0.000724833	0.24282
FT0052	378.677	128.036	REF_D-Pyroglutamic acid ;Pyroglutamic acid (Not validated);R	neg	AAM.OMM11.I48	0.00282957	0.216824
FT0052	378.677	128.036	REF_D-Pyroglutamic acid ;Pyroglutamic acid (Not validated);R	neg	AAM.OMM11.I49	0.00208712	0.215782
FT0052	378.677	128.036	REF_D-Pyroglutamic acid ;Pyroglutamic acid (Not validated);R	neg	AAM.OMM11.KB1	0.000767829	0.24592
FT0052	378.677	128.036	REF_D-Pyroglutamic acid ;Pyroglutamic acid (Not validated);R	neg	AAM.OMM11.KB18	0.00136351	0.213429
FT0052	378.677	128.036	REF_D-Pyroglutamic acid ;Pyroglutamic acid (Not validated);R	neg	AAM.OMM11.YL2	0.00542846	0.219182
FT0052	378.677	128.036	REF_D-Pyroglutamic acid ;Pyroglutamic acid (Not validated);R	neg	AAM.OMM11.YL27	0.00168076	0.216631
FT0052	378.677	128.036	REF_D-Pyroglutamic acid ;Pyroglutamic acid (Not validated);R	neg	AAM.OMM11.YL31	0.0049222	0.206889
FT0052	378.677	128.036	REF_D-Pyroglutamic acid ;Pyroglutamic acid (Not validated);R	neg	AAM.OMM11.YL32	0.00477922	0.183931
FT0052	378.677	128.036	REF_D-Pyroglutamic acid ;Pyroglutamic acid (Not validated);R	neg	AAM.OMM11.YL44	0.00240221	0.198755
FT0052	378.677	128.036	REF_D-Pyroglutamic acid ;Pyroglutamic acid (Not validated);R	neg	AAM.OMM11.YL45	0.0167041	0.17733
FT0052	378.677	128.036	REF_D-Pyroglutamic acid ;Pyroglutamic acid (Not validated);R	neg	AAM.OMM11.YL58	0.00128002	0.221026
FT0052	378.677	128.036	REF_D-Pyroglutamic acid ;Pyroglutamic acid (Not validated);R	neg	AAM.OMM12	0.00184582	0.230199
FT0054	112.128	129.055	2-Methyl-3-ketovaleric acid;3-Methyl-2-oxovaleric acid;Ketol	neg	AAM.OMM11.I46	9.31e-06	-1.01774
FT0054	112.128	129.055	2-Methyl-3-ketovaleric acid;3-Methyl-2-oxovaleric acid;Ketol	neg	AAM.OMM11.I48	9.31e-06	-1.01774
FT0054	112.128	129.055	2-Methyl-3-ketovaleric acid;3-Methyl-2-oxovaleric acid;Ketol	neg	AAM.OMM11.I49	9.31e-06	-1.01774
FT0054	112.128	129.055	2-Methyl-3-ketovaleric acid;3-Methyl-2-oxovaleric acid;Ketol	neg	AAM.OMM11.KB1	9.31e-06	-1.01774
FT0054	112.128	129.055	2-Methyl-3-ketovaleric acid;3-Methyl-2-oxovaleric acid;Ketol	neg	AAM.OMM11.KB18	9.31e-06	-1.01774
FT0054	112.128	129.055	2-Methyl-3-ketovaleric acid;3-Methyl-2-oxovaleric acid;Ketol	neg	AAM.OMM11.YL2	9.31e-06	-1.01774
FT0054	112.128	129.055	2-Methyl-3-ketovaleric acid;3-Methyl-2-oxovaleric acid;Ketol	neg	AAM.OMM11.YL27	9.31e-06	-1.01774
FT0054	112.128	129.055	2-Methyl-3-ketovaleric acid;3-Methyl-2-oxovaleric acid;Ketol	neg	AAM.OMM11.YL31	9.31e-06	-1.01774
FT0054	112.128	129.055	2-Methyl-3-ketovaleric acid;3-Methyl-2-oxovaleric acid;Ketol	neg	AAM.OMM11.YL32	9.31e-06	-1.01774
FT0054	112.128	129.055	2-Methyl-3-ketovaleric acid;3-Methyl-2-oxovaleric acid;Ketol	neg	AAM.OMM11.YL44	9.31e-06	-1.01774
FT0054	112.128	129.055	2-Methyl-3-ketovaleric acid;3-Methyl-2-oxovaleric acid;Ketol	neg	AAM.OMM11.YL45	9.31e-06	-1.01774
FT0054	112.128	129.055	2-Methyl-3-ketovaleric acid;3-Methyl-2-oxovaleric acid;Ketol	neg	AAM.OMM11.YL58	0.0158405	-0.685459
FT0054	112.128	129.055	2-Methyl-3-ketovaleric acid;3-Methyl-2-oxovaleric acid;Ketol	neg	AAM.OMM12	9.31e-06	-1.01774
FT0056	345.477	130.088	REF_L-Isoleucine;REF_L-Leucine;REF_D,L-Leucine	neg	AAM.OMM11.I46	0.0393506	0.0568579
FT0056	345.477	130.088	REF_L-Isoleucine;REF_L-Leucine;REF_D,L-Leucine	neg	AAM.OMM11.I48	0.0292896	0.0483432
FT0056	345.477	130.088	REF_L-Isoleucine;REF_L-Leucine;REF_D,L-Leucine	neg	AAM.OMM11.I49	0.00897319	0.0598742
FT0056	345.477	130.088	REF_L-Isoleucine;REF_L-Leucine;REF_D,L-Leucine	neg	AAM.OMM11.KB1	0.00151662	0.0777942
FT0056	345.477	130.088	REF_L-Isoleucine;REF_L-Leucine;REF_D,L-Leucine	neg	AAM.OMM11.KB18	0.0122333	0.0589278
FT0056	345.477	130.088	REF_L-Isoleucine;REF_L-Leucine;REF_D,L-Leucine	neg	AAM.OMM11.YL27	0.00781623	0.038707
FT0056	345.477	130.088	REF_L-Isoleucine;REF_L-Leucine;REF_D,L-Leucine	neg	AAM.OMM11.YL44	0.0170152	0.0458336
FT0056	345.477	130.088	REF_L-Isoleucine;REF_L-Leucine;REF_D,L-Leucine	neg	AAM.OMM12	0.00825093	0.0537255
FT0057	222.369	131.072	2-Hydroxy-4-methylpentanoic acid;Leucinic acid;2-Hydroxy-3-m	neg	AAM.OMM11.I48	5.91e-07	1.69518
FT0057	222.369	131.072	2-Hydroxy-4-methylpentanoic acid;Leucinic acid;2-Hydroxy-3-m	neg	AAM.OMM11.KB18	1.14e-05	1.7992
FT0057	222.369	131.072	2-Hydroxy-4-methylpentanoic acid;Leucinic acid;2-Hydroxy-3-m	neg	AAM.OMM11.YL2	6.75e-05	1.98159
FT0057	222.369	131.072	2-Hydroxy-4-methylpentanoic acid;Leucinic acid;2-Hydroxy-3-m	neg	AAM.OMM11.YL27	6.53e-06	1.7105
FT0057	222.369	131.072	2-Hydroxy-4-methylpentanoic acid;Leucinic acid;2-Hydroxy-3-m	neg	AAM.OMM11.YL31	7.99e-07	1.8002
FT0057	222.369	131.072	2-Hydroxy-4-methylpentanoic acid;Leucinic acid;2-Hydroxy-3-m	neg	AAM.OMM11.YL44	1.92e-05	1.97792
FT0057	222.369	131.072	2-Hydroxy-4-methylpentanoic acid;Leucinic acid;2-Hydroxy-3-m	neg	AAM.OMM11.YL58	5.57e-07	1.80252
FT0057	222.369	131.072	2-Hydroxy-4-methylpentanoic acid;Leucinic acid;2-Hydroxy-3-m	neg	AAM.OMM12	2.1e-07	1.82773
FT0058	182.089	131.072	2-Hydroxy-4-methylpentanoic acid;Leucinic acid;2-Hydroxy-3-m	neg	AAM.OMM11.I46	0.000193996	1.93227
FT0058	182.089	131.072	2-Hydroxy-4-methylpentanoic acid;Leucinic acid;2-Hydroxy-3-m	neg	AAM.OMM11.I48	4.75e-08	1.86825
FT0058	182.089	131.072	2-Hydroxy-4-methylpentanoic acid;Leucinic acid;2-Hydroxy-3-m	neg	AAM.OMM11.I49	1.74e-05	2.05677
FT0058	182.089	131.072	2-Hydroxy-4-methylpentanoic acid;Leucinic acid;2-Hydroxy-3-m	neg	AAM.OMM11.KB18	5.46e-05	1.7508
FT0058	182.089	131.072	2-Hydroxy-4-methylpentanoic acid;Leucinic acid;2-Hydroxy-3-m	neg	AAM.OMM11.YL27	1.91e-07	1.83264
FT0058	182.089	131.072	2-Hydroxy-4-methylpentanoic acid;Leucinic acid;2-Hydroxy-3-m	neg	AAM.OMM11.YL31	2.29e-09	1.84835
FT0058	182.089	131.072	2-Hydroxy-4-methylpentanoic acid;Leucinic acid;2-Hydroxy-3-m	neg	AAM.OMM11.YL32	3.07e-05	1.94627
FT0058	182.089	131.072	2-Hydroxy-4-methylpentanoic acid;Leucinic acid;2-Hydroxy-3-m	neg	AAM.OMM11.YL45	6.64e-05	1.93373
FT0058	182.089	131.072	2-Hydroxy-4-methylpentanoic acid;Leucinic acid;2-Hydroxy-3-m	neg	AAM.OMM11.YL58	6.06e-06	1.84396
FT0058	182.089	131.072	2-Hydroxy-4-methylpentanoic acid;Leucinic acid;2-Hydroxy-3-m	neg	AAM.OMM12	4.05e-07	1.86911
FT0059	345.384	131.091	2-Heptanethiol;Heptane-1-thiol	neg	AAM.OMM11.I46	0.0140816	0.0568309
FT0059	345.384	131.091	2-Heptanethiol;Heptane-1-thiol	neg	AAM.OMM11.KB1	3.97e-05	0.0840178
FT0059	345.384	131.091	2-Heptanethiol;Heptane-1-thiol	neg	AAM.OMM11.YL27	0.000107078	0.0448069
FT0060	434.399	131.046	REF_ L-Asparagine;L-ASPARAGINE;Asparagine	neg	AAM.OMM11.I46	0.0139363	-0.63883
FT0060	434.399	131.046	REF_ L-Asparagine;L-ASPARAGINE;Asparagine	neg	AAM.OMM11.I48	0.0366603	-0.579103
FT0060	434.399	131.046	REF_ L-Asparagine;L-ASPARAGINE;Asparagine	neg	AAM.OMM11.I49	0.000648141	-0.38615
FT0060	434.399	131.046	REF_ L-Asparagine;L-ASPARAGINE;Asparagine	neg	AAM.OMM11.KB1	2.27e-05	-0.395548
FT0060	434.399	131.046	REF_ L-Asparagine;L-ASPARAGINE;Asparagine	neg	AAM.OMM11.KB18	8.29e-05	-0.373222
FT0060	434.399	131.046	REF_ L-Asparagine;L-ASPARAGINE;Asparagine	neg	AAM.OMM11.YL2	0.000185447	-0.364513
FT0060	434.399	131.046	REF_ L-Asparagine;L-ASPARAGINE;Asparagine	neg	AAM.OMM11.YL31	0.0414331	-0.564216
FT0060	434.399	131.046	REF_ L-Asparagine;L-ASPARAGINE;Asparagine	neg	AAM.OMM11.YL32	0.0286653	-0.590732
FT0060	434.399	131.046	REF_ L-Asparagine;L-ASPARAGINE;Asparagine	neg	AAM.OMM11.YL45	0.00033631	-0.38635
FT0060	434.399	131.046	REF_ L-Asparagine;L-ASPARAGINE;Asparagine	neg	AAM.OMM12	0.000352763	-0.332818
FT0061	544.238	131.083	Ornithine;D-ORNITHINE;Ornithine	neg	AAM.OMM11.KB1	0.000660896	0.136263
FT0061	544.238	131.083	Ornithine;D-ORNITHINE;Ornithine	neg	AAM.OMM11.YL31	0.00944457	0.286611
FT0061	544.238	131.083	Ornithine;D-ORNITHINE;Ornithine	neg	AAM.OMM11.YL45	0.0106956	0.290688
FT0061	544.238	131.083	Ornithine;D-ORNITHINE;Ornithine	neg	AAM.OMM12	0.000331689	0.343883
FT0064	97.0822	133.05	2,3-Dihydroxyvaleric acid;1-Deoxy-D-xylulose;Deoxyribose	neg	AAM.OMM11.I46	3.94e-05	0.341993
FT0064	97.0822	133.05	2,3-Dihydroxyvaleric acid;1-Deoxy-D-xylulose;Deoxyribose	neg	AAM.OMM11.I48	3.99e-05	0.324583
FT0065	441.629	133.016	REF_Malic acid ;REF_L-malic acid;D-Malic acid	neg	AAM.OMM11.I46	7.03e-07	-0.85011
FT0065	441.629	133.016	REF_Malic acid ;REF_L-malic acid;D-Malic acid	neg	AAM.OMM11.I48	7.03e-07	-0.85011
FT0065	441.629	133.016	REF_Malic acid ;REF_L-malic acid;D-Malic acid	neg	AAM.OMM11.I49	7.03e-07	-0.85011
FT0065	441.629	133.016	REF_Malic acid ;REF_L-malic acid;D-Malic acid	neg	AAM.OMM11.KB1	0.00032951	0.23985
FT0065	441.629	133.016	REF_Malic acid ;REF_L-malic acid;D-Malic acid	neg	AAM.OMM11.KB18	7.03e-07	-0.85011
FT0065	441.629	133.016	REF_Malic acid ;REF_L-malic acid;D-Malic acid	neg	AAM.OMM11.YL2	7.03e-07	-0.85011
FT0065	441.629	133.016	REF_Malic acid ;REF_L-malic acid;D-Malic acid	neg	AAM.OMM11.YL27	7.03e-07	-0.85011
FT0065	441.629	133.016	REF_Malic acid ;REF_L-malic acid;D-Malic acid	neg	AAM.OMM11.YL31	0.00179541	-0.749767
FT0065	441.629	133.016	REF_Malic acid ;REF_L-malic acid;D-Malic acid	neg	AAM.OMM11.YL32	7.03e-07	-0.85011
FT0065	441.629	133.016	REF_Malic acid ;REF_L-malic acid;D-Malic acid	neg	AAM.OMM11.YL44	7.03e-07	-0.85011
FT0065	441.629	133.016	REF_Malic acid ;REF_L-malic acid;D-Malic acid	neg	AAM.OMM11.YL45	7.03e-07	-0.85011
FT0065	441.629	133.016	REF_Malic acid ;REF_L-malic acid;D-Malic acid	neg	AAM.OMM11.YL58	7.03e-07	-0.85011
FT0065	441.629	133.016	REF_Malic acid ;REF_L-malic acid;D-Malic acid	neg	AAM.OMM12	7.03e-07	-0.85011
FT0066	219.93	134.047	REF_Adenine ;(+)-threo-2-Amino-3,4-dihydroxybutanoic acid;4-	neg	AAM.OMM11.I46	2.47e-07	-1.77664
FT0066	219.93	134.047	REF_Adenine ;(+)-threo-2-Amino-3,4-dihydroxybutanoic acid;4-	neg	AAM.OMM11.I48	2.47e-07	-1.77664
FT0066	219.93	134.047	REF_Adenine ;(+)-threo-2-Amino-3,4-dihydroxybutanoic acid;4-	neg	AAM.OMM11.I49	2.47e-07	-1.77664
FT0066	219.93	134.047	REF_Adenine ;(+)-threo-2-Amino-3,4-dihydroxybutanoic acid;4-	neg	AAM.OMM11.KB1	2.47e-07	-1.77664
FT0066	219.93	134.047	REF_Adenine ;(+)-threo-2-Amino-3,4-dihydroxybutanoic acid;4-	neg	AAM.OMM11.KB18	2.47e-07	-1.77664
FT0066	219.93	134.047	REF_Adenine ;(+)-threo-2-Amino-3,4-dihydroxybutanoic acid;4-	neg	AAM.OMM11.YL2	2.47e-07	-1.77664
FT0066	219.93	134.047	REF_Adenine ;(+)-threo-2-Amino-3,4-dihydroxybutanoic acid;4-	neg	AAM.OMM11.YL27	2.47e-07	-1.77664
FT0066	219.93	134.047	REF_Adenine ;(+)-threo-2-Amino-3,4-dihydroxybutanoic acid;4-	neg	AAM.OMM11.YL31	2.47e-07	-1.77664
FT0066	219.93	134.047	REF_Adenine ;(+)-threo-2-Amino-3,4-dihydroxybutanoic acid;4-	neg	AAM.OMM11.YL32	2.47e-07	-1.77664
FT0066	219.93	134.047	REF_Adenine ;(+)-threo-2-Amino-3,4-dihydroxybutanoic acid;4-	neg	AAM.OMM11.YL44	2.47e-07	-1.77664
FT0066	219.93	134.047	REF_Adenine ;(+)-threo-2-Amino-3,4-dihydroxybutanoic acid;4-	neg	AAM.OMM11.YL45	2.47e-07	-1.77664
FT0066	219.93	134.047	REF_Adenine ;(+)-threo-2-Amino-3,4-dihydroxybutanoic acid;4-	neg	AAM.OMM11.YL58	8.5e-05	-1.6763
FT0066	219.93	134.047	REF_Adenine ;(+)-threo-2-Amino-3,4-dihydroxybutanoic acid;4-	neg	AAM.OMM12	2.47e-07	-1.77664
FT0067	130.759	135.045	Phenylacetic acid;4-Hydroxyphenylacetaldehyde;4-Methylbenzoi	neg	AAM.OMM11.I46	0.000149188	0.673269
FT0067	130.759	135.045	Phenylacetic acid;4-Hydroxyphenylacetaldehyde;4-Methylbenzoi	neg	AAM.OMM11.I49	9.45e-05	0.646758
FT0067	130.759	135.045	Phenylacetic acid;4-Hydroxyphenylacetaldehyde;4-Methylbenzoi	neg	AAM.OMM11.KB1	0.000412849	1.0321
FT0067	130.759	135.045	Phenylacetic acid;4-Hydroxyphenylacetaldehyde;4-Methylbenzoi	neg	AAM.OMM11.KB18	3.45e-06	0.689735
FT0067	130.759	135.045	Phenylacetic acid;4-Hydroxyphenylacetaldehyde;4-Methylbenzoi	neg	AAM.OMM11.YL2	1.82e-07	0.71654
FT0067	130.759	135.045	Phenylacetic acid;4-Hydroxyphenylacetaldehyde;4-Methylbenzoi	neg	AAM.OMM11.YL27	0.000173495	0.623129
FT0067	130.759	135.045	Phenylacetic acid;4-Hydroxyphenylacetaldehyde;4-Methylbenzoi	neg	AAM.OMM11.YL31	6.74e-07	0.712876
FT0067	130.759	135.045	Phenylacetic acid;4-Hydroxyphenylacetaldehyde;4-Methylbenzoi	neg	AAM.OMM11.YL32	0.000152726	0.617212
FT0067	130.759	135.045	Phenylacetic acid;4-Hydroxyphenylacetaldehyde;4-Methylbenzoi	neg	AAM.OMM11.YL44	7.68e-06	0.68141
FT0067	130.759	135.045	Phenylacetic acid;4-Hydroxyphenylacetaldehyde;4-Methylbenzoi	neg	AAM.OMM11.YL45	9.21e-05	0.676187
FT0067	130.759	135.045	Phenylacetic acid;4-Hydroxyphenylacetaldehyde;4-Methylbenzoi	neg	AAM.OMM11.YL58	0.000427795	0.36946
FT0067	130.759	135.045	Phenylacetic acid;4-Hydroxyphenylacetaldehyde;4-Methylbenzoi	neg	AAM.OMM12	2.91e-05	0.695883
FT0068	239.449	135.031	Allopurinol;Hypoxanthine;Allopurinol	neg	AAM.OMM11.I46	4.63e-05	-1.504
FT0068	239.449	135.031	Allopurinol;Hypoxanthine;Allopurinol	neg	AAM.OMM11.I48	4.63e-05	-1.504
FT0068	239.449	135.031	Allopurinol;Hypoxanthine;Allopurinol	neg	AAM.OMM11.I49	4.63e-05	-1.504
FT0068	239.449	135.031	Allopurinol;Hypoxanthine;Allopurinol	neg	AAM.OMM11.KB1	4.63e-05	-1.504
FT0068	239.449	135.031	Allopurinol;Hypoxanthine;Allopurinol	neg	AAM.OMM11.KB18	4.63e-05	-1.504
FT0068	239.449	135.031	Allopurinol;Hypoxanthine;Allopurinol	neg	AAM.OMM11.YL2	4.63e-05	-1.504
FT0068	239.449	135.031	Allopurinol;Hypoxanthine;Allopurinol	neg	AAM.OMM11.YL27	4.63e-05	-1.504
FT0068	239.449	135.031	Allopurinol;Hypoxanthine;Allopurinol	neg	AAM.OMM11.YL31	4.63e-05	-1.504
FT0068	239.449	135.031	Allopurinol;Hypoxanthine;Allopurinol	neg	AAM.OMM11.YL32	4.63e-05	-1.504
FT0068	239.449	135.031	Allopurinol;Hypoxanthine;Allopurinol	neg	AAM.OMM11.YL44	4.63e-05	-1.504
FT0068	239.449	135.031	Allopurinol;Hypoxanthine;Allopurinol	neg	AAM.OMM11.YL45	4.63e-05	-1.504
FT0068	239.449	135.031	Allopurinol;Hypoxanthine;Allopurinol	neg	AAM.OMM11.YL58	0.00309168	-0.962135
FT0068	239.449	135.031	Allopurinol;Hypoxanthine;Allopurinol	neg	AAM.OMM12	4.63e-05	-1.504
FT0071	84.809	138.02	3-Hydroxypicolinic acid;L-2-Amino-3-oxobutanoic acid;L-Aspar	neg	AAM.OMM11.I46	0.00444148	-0.374117
FT0071	84.809	138.02	3-Hydroxypicolinic acid;L-2-Amino-3-oxobutanoic acid;L-Aspar	neg	AAM.OMM11.I48	0.00444148	-0.374117
FT0071	84.809	138.02	3-Hydroxypicolinic acid;L-2-Amino-3-oxobutanoic acid;L-Aspar	neg	AAM.OMM11.I49	0.00444148	-0.374117
FT0071	84.809	138.02	3-Hydroxypicolinic acid;L-2-Amino-3-oxobutanoic acid;L-Aspar	neg	AAM.OMM11.KB1	0.00444148	-0.374117
FT0071	84.809	138.02	3-Hydroxypicolinic acid;L-2-Amino-3-oxobutanoic acid;L-Aspar	neg	AAM.OMM11.KB18	0.00444148	-0.374117
FT0071	84.809	138.02	3-Hydroxypicolinic acid;L-2-Amino-3-oxobutanoic acid;L-Aspar	neg	AAM.OMM11.YL2	0.00444148	-0.374117
FT0071	84.809	138.02	3-Hydroxypicolinic acid;L-2-Amino-3-oxobutanoic acid;L-Aspar	neg	AAM.OMM11.YL27	0.00444148	-0.374117
FT0071	84.809	138.02	3-Hydroxypicolinic acid;L-2-Amino-3-oxobutanoic acid;L-Aspar	neg	AAM.OMM11.YL31	0.00444148	-0.374117
FT0071	84.809	138.02	3-Hydroxypicolinic acid;L-2-Amino-3-oxobutanoic acid;L-Aspar	neg	AAM.OMM11.YL32	0.00444148	-0.374117
FT0071	84.809	138.02	3-Hydroxypicolinic acid;L-2-Amino-3-oxobutanoic acid;L-Aspar	neg	AAM.OMM11.YL44	0.00444148	-0.374117
FT0071	84.809	138.02	3-Hydroxypicolinic acid;L-2-Amino-3-oxobutanoic acid;L-Aspar	neg	AAM.OMM11.YL45	0.00444148	-0.374117
FT0071	84.809	138.02	3-Hydroxypicolinic acid;L-2-Amino-3-oxobutanoic acid;L-Aspar	neg	AAM.OMM11.YL58	0.00444148	-0.374117
FT0071	84.809	138.02	3-Hydroxypicolinic acid;L-2-Amino-3-oxobutanoic acid;L-Aspar	neg	AAM.OMM12	0.00444148	-0.374117
FT0076	393.182	142.02		neg	AAM.OMM11.I46	0.0442784	0.0762702
FT0077	545.512	145.099	REF_Lysine;Lysine;2,6-diaminohexanoic acid	neg	AAM.OMM11.I46	2.99e-07	-1.72303
FT0077	545.512	145.099	REF_Lysine;Lysine;2,6-diaminohexanoic acid	neg	AAM.OMM11.I48	0.0204658	-1.40002
FT0077	545.512	145.099	REF_Lysine;Lysine;2,6-diaminohexanoic acid	neg	AAM.OMM11.I49	2.29e-07	-1.75952
FT0077	545.512	145.099	REF_Lysine;Lysine;2,6-diaminohexanoic acid	neg	AAM.OMM11.KB1	3.55e-08	-1.84975
FT0077	545.512	145.099	REF_Lysine;Lysine;2,6-diaminohexanoic acid	neg	AAM.OMM11.KB18	0.0439896	-1.31191
FT0078	423.002	145.062	Ureidoisobutyric acid;Alanylglycine;2,3-Dimethyl-2-cyclohexe	neg	AAM.OMM11.I49	8.8e-05	0.370939
FT0078	423.002	145.062	Ureidoisobutyric acid;Alanylglycine;2,3-Dimethyl-2-cyclohexe	neg	AAM.OMM11.KB1	3.71e-05	0.464958
FT0079	441.341	146.047	REF_L-Glutamic Acid;DL-Glutamate;DL-threo-beta-Methylasparti	neg	AAM.OMM11.I46	0.000287054	0.19637
FT0079	441.341	146.047	REF_L-Glutamic Acid;DL-Glutamate;DL-threo-beta-Methylasparti	neg	AAM.OMM11.I48	0.0078322	0.158008
FT0079	441.341	146.047	REF_L-Glutamic Acid;DL-Glutamate;DL-threo-beta-Methylasparti	neg	AAM.OMM11.I49	0.00461266	0.15696
FT0079	441.341	146.047	REF_L-Glutamic Acid;DL-Glutamate;DL-threo-beta-Methylasparti	neg	AAM.OMM11.KB1	0.000476377	0.185519
FT0079	441.341	146.047	REF_L-Glutamic Acid;DL-Glutamate;DL-threo-beta-Methylasparti	neg	AAM.OMM11.KB18	0.00462019	0.142377
FT0079	441.341	146.047	REF_L-Glutamic Acid;DL-Glutamate;DL-threo-beta-Methylasparti	neg	AAM.OMM11.YL2	0.000770241	0.178739
FT0079	441.341	146.047	REF_L-Glutamic Acid;DL-Glutamate;DL-threo-beta-Methylasparti	neg	AAM.OMM11.YL27	0.00284374	0.161824
FT0079	441.341	146.047	REF_L-Glutamic Acid;DL-Glutamate;DL-threo-beta-Methylasparti	neg	AAM.OMM11.YL31	0.00719963	0.161446
FT0079	441.341	146.047	REF_L-Glutamic Acid;DL-Glutamate;DL-threo-beta-Methylasparti	neg	AAM.OMM11.YL32	0.00144101	0.14718
FT0079	441.341	146.047	REF_L-Glutamic Acid;DL-Glutamate;DL-threo-beta-Methylasparti	neg	AAM.OMM11.YL44	0.0052188	0.177408
FT0079	441.341	146.047	REF_L-Glutamic Acid;DL-Glutamate;DL-threo-beta-Methylasparti	neg	AAM.OMM11.YL45	0.0327212	0.12504
FT0079	441.341	146.047	REF_L-Glutamic Acid;DL-Glutamate;DL-threo-beta-Methylasparti	neg	AAM.OMM11.YL58	0.00293909	0.1571
FT0079	441.341	146.047	REF_L-Glutamic Acid;DL-Glutamate;DL-threo-beta-Methylasparti	neg	AAM.OMM12	0.00132982	0.168528
FT0080	543.445	146.102		neg	AAM.OMM11.I46	3.87e-07	-0.92411
FT0080	543.445	146.102		neg	AAM.OMM11.I48	0.00124952	-0.823767
FT0080	543.445	146.102		neg	AAM.OMM11.I49	3.87e-07	-0.92411
FT0080	543.445	146.102		neg	AAM.OMM11.KB1	3.87e-07	-0.92411
FT0080	543.445	146.102		neg	AAM.OMM11.KB18	0.0144564	-0.744569
FT0080	543.445	146.102		neg	AAM.OMM11.YL27	0.0366236	-0.698453
FT0081	340.695	147.046	3-phenylprop-2-enoic acid;3-Isochromanone;Cinnamic acid	neg	AAM.OMM11.I46	0.00753241	0.074496
FT0081	340.695	147.046	3-phenylprop-2-enoic acid;3-Isochromanone;Cinnamic acid	neg	AAM.OMM11.I48	0.0205368	0.069243
FT0081	340.695	147.046	3-phenylprop-2-enoic acid;3-Isochromanone;Cinnamic acid	neg	AAM.OMM11.I49	0.0309965	0.0773958
FT0081	340.695	147.046	3-phenylprop-2-enoic acid;3-Isochromanone;Cinnamic acid	neg	AAM.OMM11.KB1	0.00325961	0.0874727
FT0081	340.695	147.046	3-phenylprop-2-enoic acid;3-Isochromanone;Cinnamic acid	neg	AAM.OMM11.KB18	0.00799976	0.0733163
FT0081	340.695	147.046	3-phenylprop-2-enoic acid;3-Isochromanone;Cinnamic acid	neg	AAM.OMM11.YL2	0.0252944	0.0661486
FT0081	340.695	147.046	3-phenylprop-2-enoic acid;3-Isochromanone;Cinnamic acid	neg	AAM.OMM11.YL27	0.0271415	0.0560776
FT0081	340.695	147.046	3-phenylprop-2-enoic acid;3-Isochromanone;Cinnamic acid	neg	AAM.OMM11.YL31	0.0100045	0.0685907
FT0081	340.695	147.046	3-phenylprop-2-enoic acid;3-Isochromanone;Cinnamic acid	neg	AAM.OMM12	0.0117454	0.0897658
FT0083	362.476	148.044	REF_Methionine;Racemethionine;Methionine	neg	AAM.OMM11.I46	0.00985364	0.07628
FT0083	362.476	148.044	REF_Methionine;Racemethionine;Methionine	neg	AAM.OMM11.KB1	0.0276448	0.107061
FT0084	240.56	149.027	(±)-2-Hydroxy-4-(methylthio)butanoic acid;Phenylglyoxylic ac	neg	AAM.OMM11.KB1	3.66e-06	0.67752
FT0088	119.279	150.056	2-Phenylglycine;Dopamine quinone;Leukoaminochrome	neg	AAM.OMM11.YL31	0.0235219	0.0801374
FT0088	119.279	150.056	2-Phenylglycine;Dopamine quinone;Leukoaminochrome	neg	AAM.OMM11.YL58	0.0496652	0.0637195
FT0088	119.279	150.056	2-Phenylglycine;Dopamine quinone;Leukoaminochrome	neg	AAM.OMM12	0.0371528	0.0773661
FT0089	49.4665	150.056	Acetaminophen;2'-Hydroxyacetanilide;2-Phenylglycine	neg	AAM.OMM11.I48	0.0282236	-0.179569
FT0089	49.4665	150.056	Acetaminophen;2'-Hydroxyacetanilide;2-Phenylglycine	neg	AAM.OMM11.YL2	0.0473001	-0.144117
FT0089	49.4665	150.056	Acetaminophen;2'-Hydroxyacetanilide;2-Phenylglycine	neg	AAM.OMM11.YL31	0.0290261	-0.208516
FT0089	49.4665	150.056	Acetaminophen;2'-Hydroxyacetanilide;2-Phenylglycine	neg	AAM.OMM11.YL45	0.0342452	-0.182107
FT0092	446.547	154.062	REF_Histidine;Histidine;L-HISTIDINE	neg	AAM.OMM11.I46	5.34e-05	-0.33329
FT0092	446.547	154.062	REF_Histidine;Histidine;L-HISTIDINE	neg	AAM.OMM11.I48	5.34e-05	-0.33329
FT0092	446.547	154.062	REF_Histidine;Histidine;L-HISTIDINE	neg	AAM.OMM11.I49	5.34e-05	-0.33329
FT0092	446.547	154.062	REF_Histidine;Histidine;L-HISTIDINE	neg	AAM.OMM11.KB1	5.34e-05	-0.33329
FT0092	446.547	154.062	REF_Histidine;Histidine;L-HISTIDINE	neg	AAM.OMM11.KB18	5.34e-05	-0.33329
FT0092	446.547	154.062	REF_Histidine;Histidine;L-HISTIDINE	neg	AAM.OMM11.YL2	5.34e-05	-0.33329
FT0092	446.547	154.062	REF_Histidine;Histidine;L-HISTIDINE	neg	AAM.OMM11.YL27	5.34e-05	-0.33329
FT0092	446.547	154.062	REF_Histidine;Histidine;L-HISTIDINE	neg	AAM.OMM11.YL31	5.34e-05	-0.33329
FT0092	446.547	154.062	REF_Histidine;Histidine;L-HISTIDINE	neg	AAM.OMM11.YL32	5.34e-05	-0.33329
FT0092	446.547	154.062	REF_Histidine;Histidine;L-HISTIDINE	neg	AAM.OMM11.YL44	5.34e-05	-0.33329
FT0092	446.547	154.062	REF_Histidine;Histidine;L-HISTIDINE	neg	AAM.OMM11.YL45	5.34e-05	-0.33329
FT0092	446.547	154.062	REF_Histidine;Histidine;L-HISTIDINE	neg	AAM.OMM12	5.34e-05	-0.33329
FT0094	85.3688	155.082	p-Cymene;1-Methyl-2-propylbenzene;p-Mentha-1,3,8-triene	neg	AAM.OMM11.I49	0.0393309	-0.0933081
FT0095	36.9851	154.981		neg	AAM.OMM11.I46	0.00860982	0.702192
FT0095	36.9851	154.981		neg	AAM.OMM11.I48	0.0063188	0.746687
FT0095	36.9851	154.981		neg	AAM.OMM11.I49	0.00920289	0.682341
FT0095	36.9851	154.981		neg	AAM.OMM11.KB1	0.00991378	0.68418
FT0095	36.9851	154.981		neg	AAM.OMM11.KB18	0.00854872	0.725821
FT0095	36.9851	154.981		neg	AAM.OMM11.YL2	0.00792491	0.743508
FT0095	36.9851	154.981		neg	AAM.OMM11.YL27	0.0157856	0.605803
FT0095	36.9851	154.981		neg	AAM.OMM11.YL31	0.00591013	0.758096
FT0095	36.9851	154.981		neg	AAM.OMM11.YL44	0.0109786	0.744294
FT0095	36.9851	154.981		neg	AAM.OMM11.YL45	0.00773939	0.725107
FT0095	36.9851	154.981		neg	AAM.OMM11.YL58	0.00654679	0.732916
FT0095	36.9851	154.981		neg	AAM.OMM12	0.00542036	0.777047
FT0096	53.9122	155.083	p-Cymene;1-Methyl-2-propylbenzene;p-Mentha-1,3,8-triene	neg	AAM.OMM12	0.0467373	0.294316
FT0097	155.621	155.035	Ascladiol;2,3-Methyleneglutaric acid;4-methoxybenzene-1,2,3-	neg	AAM.OMM11.KB1	9.74e-05	0.324835
FT0098	538.809	156.078	(R)-Amphetamine;Amphetamine;Dextroamphetamine	neg	AAM.OMM11.I46	2.81e-06	-0.31654
FT0098	538.809	156.078	(R)-Amphetamine;Amphetamine;Dextroamphetamine	neg	AAM.OMM11.I48	2.81e-06	-0.31654
FT0098	538.809	156.078	(R)-Amphetamine;Amphetamine;Dextroamphetamine	neg	AAM.OMM11.I49	2.81e-06	-0.31654
FT0098	538.809	156.078	(R)-Amphetamine;Amphetamine;Dextroamphetamine	neg	AAM.OMM11.KB1	0.000273924	0.158917
FT0098	538.809	156.078	(R)-Amphetamine;Amphetamine;Dextroamphetamine	neg	AAM.OMM11.KB18	2.81e-06	-0.31654
FT0098	538.809	156.078	(R)-Amphetamine;Amphetamine;Dextroamphetamine	neg	AAM.OMM11.YL2	2.81e-06	-0.31654
FT0098	538.809	156.078	(R)-Amphetamine;Amphetamine;Dextroamphetamine	neg	AAM.OMM11.YL27	2.81e-06	-0.31654
FT0098	538.809	156.078	(R)-Amphetamine;Amphetamine;Dextroamphetamine	neg	AAM.OMM11.YL31	2.81e-06	-0.31654
FT0098	538.809	156.078	(R)-Amphetamine;Amphetamine;Dextroamphetamine	neg	AAM.OMM11.YL32	2.81e-06	-0.31654
FT0098	538.809	156.078	(R)-Amphetamine;Amphetamine;Dextroamphetamine	neg	AAM.OMM11.YL44	2.81e-06	-0.31654
FT0098	538.809	156.078	(R)-Amphetamine;Amphetamine;Dextroamphetamine	neg	AAM.OMM11.YL45	2.81e-06	-0.31654
FT0098	538.809	156.078	(R)-Amphetamine;Amphetamine;Dextroamphetamine	neg	AAM.OMM11.YL58	2.81e-06	-0.31654
FT0098	538.809	156.078	(R)-Amphetamine;Amphetamine;Dextroamphetamine	neg	AAM.OMM12	2.81e-06	-0.31654
FT0102	365.707	157.994		neg	AAM.OMM11.I46	0.0345929	0.0651533
FT0103	46.4456	158.061	Indoleacetaldehyde;N-Hydroxy-1-aminonaphthalene;N-Acetylindo	neg	AAM.OMM11.YL32	0.0342734	-0.123359
FT0107	338.681	161.046	2-Hydroxyadipic acid;3-Hydroxyadipic acid;3-Hydroxymethylglu	neg	AAM.OMM11.I46	0.000202647	-0.33945
FT0107	338.681	161.046	2-Hydroxyadipic acid;3-Hydroxyadipic acid;3-Hydroxymethylglu	neg	AAM.OMM11.I48	0.000202647	-0.33945
FT0107	338.681	161.046	2-Hydroxyadipic acid;3-Hydroxyadipic acid;3-Hydroxymethylglu	neg	AAM.OMM11.I49	0.000202647	-0.33945
FT0107	338.681	161.046	2-Hydroxyadipic acid;3-Hydroxyadipic acid;3-Hydroxymethylglu	neg	AAM.OMM11.KB1	0.000202647	-0.33945
FT0107	338.681	161.046	2-Hydroxyadipic acid;3-Hydroxyadipic acid;3-Hydroxymethylglu	neg	AAM.OMM11.KB18	0.000202647	-0.33945
FT0107	338.681	161.046	2-Hydroxyadipic acid;3-Hydroxyadipic acid;3-Hydroxymethylglu	neg	AAM.OMM11.YL2	0.000202647	-0.33945
FT0107	338.681	161.046	2-Hydroxyadipic acid;3-Hydroxyadipic acid;3-Hydroxymethylglu	neg	AAM.OMM11.YL27	0.000202647	-0.33945
FT0107	338.681	161.046	2-Hydroxyadipic acid;3-Hydroxyadipic acid;3-Hydroxymethylglu	neg	AAM.OMM11.YL31	0.000202647	-0.33945
FT0107	338.681	161.046	2-Hydroxyadipic acid;3-Hydroxyadipic acid;3-Hydroxymethylglu	neg	AAM.OMM11.YL32	0.000202647	-0.33945
FT0107	338.681	161.046	2-Hydroxyadipic acid;3-Hydroxyadipic acid;3-Hydroxymethylglu	neg	AAM.OMM11.YL44	0.000202647	-0.33945
FT0107	338.681	161.046	2-Hydroxyadipic acid;3-Hydroxyadipic acid;3-Hydroxymethylglu	neg	AAM.OMM11.YL45	0.000202647	-0.33945
FT0107	338.681	161.046	2-Hydroxyadipic acid;3-Hydroxyadipic acid;3-Hydroxymethylglu	neg	AAM.OMM11.YL58	0.000202647	-0.33945
FT0107	338.681	161.046	2-Hydroxyadipic acid;3-Hydroxyadipic acid;3-Hydroxymethylglu	neg	AAM.OMM12	0.000202647	-0.33945
FT0109	312.458	161.046	3-Hydroxyadipic acid;2(R)-Hydroxyadipic acid;D-1-Deoxy-eryth	neg	AAM.OMM11.I46	3.81e-05	0.433367
FT0109	312.458	161.046	3-Hydroxyadipic acid;2(R)-Hydroxyadipic acid;D-1-Deoxy-eryth	neg	AAM.OMM11.I48	1.19e-05	0.414525
FT0109	312.458	161.046	3-Hydroxyadipic acid;2(R)-Hydroxyadipic acid;D-1-Deoxy-eryth	neg	AAM.OMM11.I49	1.29e-05	0.432641
FT0109	312.458	161.046	3-Hydroxyadipic acid;2(R)-Hydroxyadipic acid;D-1-Deoxy-eryth	neg	AAM.OMM11.KB1	1.09e-05	0.506277
FT0109	312.458	161.046	3-Hydroxyadipic acid;2(R)-Hydroxyadipic acid;D-1-Deoxy-eryth	neg	AAM.OMM11.KB18	0.000285075	0.411462
FT0109	312.458	161.046	3-Hydroxyadipic acid;2(R)-Hydroxyadipic acid;D-1-Deoxy-eryth	neg	AAM.OMM11.YL2	0.00237153	0.424602
FT0109	312.458	161.046	3-Hydroxyadipic acid;2(R)-Hydroxyadipic acid;D-1-Deoxy-eryth	neg	AAM.OMM11.YL27	0.000299536	0.408987
FT0109	312.458	161.046	3-Hydroxyadipic acid;2(R)-Hydroxyadipic acid;D-1-Deoxy-eryth	neg	AAM.OMM11.YL31	1.86e-05	0.41066
FT0109	312.458	161.046	3-Hydroxyadipic acid;2(R)-Hydroxyadipic acid;D-1-Deoxy-eryth	neg	AAM.OMM11.YL44	0.000191359	0.406651
FT0109	312.458	161.046	3-Hydroxyadipic acid;2(R)-Hydroxyadipic acid;D-1-Deoxy-eryth	neg	AAM.OMM11.YL45	4.05e-06	0.42905
FT0109	312.458	161.046	3-Hydroxyadipic acid;2(R)-Hydroxyadipic acid;D-1-Deoxy-eryth	neg	AAM.OMM11.YL58	0.000282909	0.401492
FT0109	312.458	161.046	3-Hydroxyadipic acid;2(R)-Hydroxyadipic acid;D-1-Deoxy-eryth	neg	AAM.OMM12	0.000254063	0.396797
FT0113	82.2611	162.056	4-(3-Pyridyl)-3-butenoic acid;3-Methyldioxyindole;4-Oxo-1-(3	neg	AAM.OMM11.KB1	0.0035527	-0.427381
FT0117	340.703	164.073	REF_L-Phenylalanine;Phenylalanine (Not validated);3-Pyridine	neg	AAM.OMM11.I46	0.00252875	0.0760116
FT0117	340.703	164.073	REF_L-Phenylalanine;Phenylalanine (Not validated);3-Pyridine	neg	AAM.OMM11.I49	0.0284496	0.0742901
FT0117	340.703	164.073	REF_L-Phenylalanine;Phenylalanine (Not validated);3-Pyridine	neg	AAM.OMM11.KB1	0.0024924	0.0878409
FT0117	340.703	164.073	REF_L-Phenylalanine;Phenylalanine (Not validated);3-Pyridine	neg	AAM.OMM11.KB18	0.0141388	0.0612839
FT0117	340.703	164.073	REF_L-Phenylalanine;Phenylalanine (Not validated);3-Pyridine	neg	AAM.OMM11.YL2	0.0397002	0.0575873
FT0117	340.703	164.073	REF_L-Phenylalanine;Phenylalanine (Not validated);3-Pyridine	neg	AAM.OMM11.YL27	0.0106646	0.0566599
FT0117	340.703	164.073	REF_L-Phenylalanine;Phenylalanine (Not validated);3-Pyridine	neg	AAM.OMM11.YL31	0.0104956	0.0715773
FT0117	340.703	164.073	REF_L-Phenylalanine;Phenylalanine (Not validated);3-Pyridine	neg	AAM.OMM11.YL44	0.0298427	0.0550016
FT0117	340.703	164.073	REF_L-Phenylalanine;Phenylalanine (Not validated);3-Pyridine	neg	AAM.OMM12	0.00486248	0.0866752
FT0118	430.615	164.039	Methioninesulfoxide;Methionine sulfoxide;Ethiin	neg	AAM.OMM11.I46	9.37e-05	0.425152
FT0118	430.615	164.039	Methioninesulfoxide;Methionine sulfoxide;Ethiin	neg	AAM.OMM11.I48	0.000341495	0.396155
FT0118	430.615	164.039	Methioninesulfoxide;Methionine sulfoxide;Ethiin	neg	AAM.OMM11.I49	0.000155991	0.403491
FT0118	430.615	164.039	Methioninesulfoxide;Methionine sulfoxide;Ethiin	neg	AAM.OMM11.KB1	2.39e-07	0.441449
FT0118	430.615	164.039	Methioninesulfoxide;Methionine sulfoxide;Ethiin	neg	AAM.OMM11.KB18	7.09e-06	0.393374
FT0118	430.615	164.039	Methioninesulfoxide;Methionine sulfoxide;Ethiin	neg	AAM.OMM11.YL2	4.2e-05	0.413955
FT0118	430.615	164.039	Methioninesulfoxide;Methionine sulfoxide;Ethiin	neg	AAM.OMM11.YL27	8.87e-07	0.441829
FT0118	430.615	164.039	Methioninesulfoxide;Methionine sulfoxide;Ethiin	neg	AAM.OMM11.YL31	0.000219778	0.406774
FT0118	430.615	164.039	Methioninesulfoxide;Methionine sulfoxide;Ethiin	neg	AAM.OMM11.YL32	7.5e-06	0.43399
FT0118	430.615	164.039	Methioninesulfoxide;Methionine sulfoxide;Ethiin	neg	AAM.OMM11.YL44	2.77e-05	0.421092
FT0118	430.615	164.039	Methioninesulfoxide;Methionine sulfoxide;Ethiin	neg	AAM.OMM11.YL45	0.00075162	0.382475
FT0118	430.615	164.039	Methioninesulfoxide;Methionine sulfoxide;Ethiin	neg	AAM.OMM12	4.77e-06	0.426226
FT0119	157.61	165.056	3-Phenyllactic acid;REF_Desaminotyrosine;Caffeyl alcohol	neg	AAM.OMM11.I46	0.00127737	0.998956
FT0119	157.61	165.056	3-Phenyllactic acid;REF_Desaminotyrosine;Caffeyl alcohol	neg	AAM.OMM11.I48	0.000716164	0.944035
FT0119	157.61	165.056	3-Phenyllactic acid;REF_Desaminotyrosine;Caffeyl alcohol	neg	AAM.OMM11.I49	0.000822477	0.95799
FT0119	157.61	165.056	3-Phenyllactic acid;REF_Desaminotyrosine;Caffeyl alcohol	neg	AAM.OMM11.KB1	0.00136373	0.859706
FT0119	157.61	165.056	3-Phenyllactic acid;REF_Desaminotyrosine;Caffeyl alcohol	neg	AAM.OMM11.KB18	0.000793499	0.957289
FT0119	157.61	165.056	3-Phenyllactic acid;REF_Desaminotyrosine;Caffeyl alcohol	neg	AAM.OMM11.YL2	0.000757198	0.961212
FT0119	157.61	165.056	3-Phenyllactic acid;REF_Desaminotyrosine;Caffeyl alcohol	neg	AAM.OMM11.YL27	0.000958436	0.963354
FT0119	157.61	165.056	3-Phenyllactic acid;REF_Desaminotyrosine;Caffeyl alcohol	neg	AAM.OMM11.YL31	0.000712409	0.982034
FT0119	157.61	165.056	3-Phenyllactic acid;REF_Desaminotyrosine;Caffeyl alcohol	neg	AAM.OMM11.YL32	0.00147318	0.874727
FT0119	157.61	165.056	3-Phenyllactic acid;REF_Desaminotyrosine;Caffeyl alcohol	neg	AAM.OMM11.YL44	0.000806079	0.938757
FT0119	157.61	165.056	3-Phenyllactic acid;REF_Desaminotyrosine;Caffeyl alcohol	neg	AAM.OMM11.YL45	0.00110769	0.901286
FT0119	157.61	165.056	3-Phenyllactic acid;REF_Desaminotyrosine;Caffeyl alcohol	neg	AAM.OMM11.YL58	0.000430098	1.1105
FT0119	157.61	165.056	3-Phenyllactic acid;REF_Desaminotyrosine;Caffeyl alcohol	neg	AAM.OMM12	0.000719613	0.942389
FT0120	210.086	165.056	3-(3-Hydroxyphenyl)propanoic acid;D-Phenyllactic acid;L-3-Ph	neg	AAM.OMM11.I46	7.35e-05	0.606396
FT0120	210.086	165.056	3-(3-Hydroxyphenyl)propanoic acid;D-Phenyllactic acid;L-3-Ph	neg	AAM.OMM11.I49	0.00114383	0.574802
FT0120	210.086	165.056	3-(3-Hydroxyphenyl)propanoic acid;D-Phenyllactic acid;L-3-Ph	neg	AAM.OMM11.YL2	2.19e-06	0.689234
FT0120	210.086	165.056	3-(3-Hydroxyphenyl)propanoic acid;D-Phenyllactic acid;L-3-Ph	neg	AAM.OMM11.YL27	0.00027197	0.592837
FT0120	210.086	165.056	3-(3-Hydroxyphenyl)propanoic acid;D-Phenyllactic acid;L-3-Ph	neg	AAM.OMM11.YL32	7.14e-05	0.576616
FT0120	210.086	165.056	3-(3-Hydroxyphenyl)propanoic acid;D-Phenyllactic acid;L-3-Ph	neg	AAM.OMM11.YL44	2.52e-06	0.59816
FT0120	210.086	165.056	3-(3-Hydroxyphenyl)propanoic acid;D-Phenyllactic acid;L-3-Ph	neg	AAM.OMM11.YL45	6.43e-05	0.587998
FT0120	210.086	165.056	3-(3-Hydroxyphenyl)propanoic acid;D-Phenyllactic acid;L-3-Ph	neg	AAM.OMM11.YL58	4.61e-06	0.814479
FT0121	340.737	165.075	3-(4-Methyl-3-pentenyl)thiophene;1-Deoxy-D-glucitol	neg	AAM.OMM11.I46	0.0061246	0.0835223
FT0121	340.737	165.075	3-(4-Methyl-3-pentenyl)thiophene;1-Deoxy-D-glucitol	neg	AAM.OMM11.I48	0.0433818	0.0704
FT0121	340.737	165.075	3-(4-Methyl-3-pentenyl)thiophene;1-Deoxy-D-glucitol	neg	AAM.OMM11.I49	0.0482151	0.0668982
FT0121	340.737	165.075	3-(4-Methyl-3-pentenyl)thiophene;1-Deoxy-D-glucitol	neg	AAM.OMM11.KB1	0.00592912	0.0936234
FT0121	340.737	165.075	3-(4-Methyl-3-pentenyl)thiophene;1-Deoxy-D-glucitol	neg	AAM.OMM11.KB18	0.0159582	0.0607761
FT0121	340.737	165.075	3-(4-Methyl-3-pentenyl)thiophene;1-Deoxy-D-glucitol	neg	AAM.OMM11.YL2	0.0134014	0.0710086
FT0121	340.737	165.075	3-(4-Methyl-3-pentenyl)thiophene;1-Deoxy-D-glucitol	neg	AAM.OMM11.YL27	0.0318629	0.0576331
FT0121	340.737	165.075	3-(4-Methyl-3-pentenyl)thiophene;1-Deoxy-D-glucitol	neg	AAM.OMM11.YL31	0.0101846	0.0758098
FT0121	340.737	165.075	3-(4-Methyl-3-pentenyl)thiophene;1-Deoxy-D-glucitol	neg	AAM.OMM12	0.0205887	0.092776
FT0128	91.0814	169.098	Levetiracetam;(3xi,6xi)-Cyclo(alanylvalyl);Levetiracetam	neg	AAM.OMM11.I46	0.0313808	-0.0409188
FT0128	91.0814	169.098	Levetiracetam;(3xi,6xi)-Cyclo(alanylvalyl);Levetiracetam	neg	AAM.OMM11.I49	0.0101884	-0.0879716
FT0128	91.0814	169.098	Levetiracetam;(3xi,6xi)-Cyclo(alanylvalyl);Levetiracetam	neg	AAM.OMM11.KB1	0.00327831	-0.138418
FT0128	91.0814	169.098	Levetiracetam;(3xi,6xi)-Cyclo(alanylvalyl);Levetiracetam	neg	AAM.OMM11.KB18	0.0242107	-0.0543821
FT0128	91.0814	169.098	Levetiracetam;(3xi,6xi)-Cyclo(alanylvalyl);Levetiracetam	neg	AAM.OMM11.YL2	0.00355811	-0.0644825
FT0128	91.0814	169.098	Levetiracetam;(3xi,6xi)-Cyclo(alanylvalyl);Levetiracetam	neg	AAM.OMM11.YL27	0.0151592	-0.0726717
FT0128	91.0814	169.098	Levetiracetam;(3xi,6xi)-Cyclo(alanylvalyl);Levetiracetam	neg	AAM.OMM11.YL58	0.0271602	-0.0712188
FT0132	404.659	170.044	1-Methyladenine;3-Methyladenine;7-Methyladenine	neg	AAM.OMM11.I46	0.0167466	-0.247225
FT0132	404.659	170.044	1-Methyladenine;3-Methyladenine;7-Methyladenine	neg	AAM.OMM11.I48	0.0276431	-0.188168
FT0132	404.659	170.044	1-Methyladenine;3-Methyladenine;7-Methyladenine	neg	AAM.OMM11.I49	0.0170892	-0.139453
FT0132	404.659	170.044	1-Methyladenine;3-Methyladenine;7-Methyladenine	neg	AAM.OMM11.YL31	0.00224661	-0.420879
FT0132	404.659	170.044	1-Methyladenine;3-Methyladenine;7-Methyladenine	neg	AAM.OMM11.YL45	0.0187239	-0.286316
FT0132	404.659	170.044	1-Methyladenine;3-Methyladenine;7-Methyladenine	neg	AAM.OMM12	0.0413551	-0.320132
FT0133	256.86	169.992	L-Homocysteine sulfonic acid	neg	AAM.OMM11.YL32	4.38e-07	0.491171
FT0134	233.567	172.007	(S)C(S)S-S-Methylcysteine sulfoxide;Orthanilic acid;Sulfanil	neg	AAM.OMM11.I46	0.00076846	-0.443332
FT0134	233.567	172.007	(S)C(S)S-S-Methylcysteine sulfoxide;Orthanilic acid;Sulfanil	neg	AAM.OMM11.I48	0.00076846	-0.443332
FT0134	233.567	172.007	(S)C(S)S-S-Methylcysteine sulfoxide;Orthanilic acid;Sulfanil	neg	AAM.OMM11.I49	0.00076846	-0.443332
FT0134	233.567	172.007	(S)C(S)S-S-Methylcysteine sulfoxide;Orthanilic acid;Sulfanil	neg	AAM.OMM11.KB1	0.00076846	-0.443332
FT0134	233.567	172.007	(S)C(S)S-S-Methylcysteine sulfoxide;Orthanilic acid;Sulfanil	neg	AAM.OMM11.KB18	0.00076846	-0.443332
FT0134	233.567	172.007	(S)C(S)S-S-Methylcysteine sulfoxide;Orthanilic acid;Sulfanil	neg	AAM.OMM11.YL2	0.00076846	-0.443332
FT0134	233.567	172.007	(S)C(S)S-S-Methylcysteine sulfoxide;Orthanilic acid;Sulfanil	neg	AAM.OMM11.YL27	0.00076846	-0.443332
FT0134	233.567	172.007	(S)C(S)S-S-Methylcysteine sulfoxide;Orthanilic acid;Sulfanil	neg	AAM.OMM11.YL31	0.00076846	-0.443332
FT0134	233.567	172.007	(S)C(S)S-S-Methylcysteine sulfoxide;Orthanilic acid;Sulfanil	neg	AAM.OMM11.YL32	0.0325392	0.173386
FT0134	233.567	172.007	(S)C(S)S-S-Methylcysteine sulfoxide;Orthanilic acid;Sulfanil	neg	AAM.OMM11.YL45	0.00076846	-0.443332
FT0134	233.567	172.007	(S)C(S)S-S-Methylcysteine sulfoxide;Orthanilic acid;Sulfanil	neg	AAM.OMM11.YL58	0.00076846	-0.443332
FT0134	233.567	172.007	(S)C(S)S-S-Methylcysteine sulfoxide;Orthanilic acid;Sulfanil	neg	AAM.OMM12	0.0368378	-0.342989
FT0138	488.145	173.009	cis-Aconitic acid;trans-Aconitic acid;Dehydroascorbic acid	neg	AAM.OMM11.I46	1.1e-05	-0.325024
FT0138	488.145	173.009	cis-Aconitic acid;trans-Aconitic acid;Dehydroascorbic acid	neg	AAM.OMM11.I48	1.1e-05	-0.325024
FT0138	488.145	173.009	cis-Aconitic acid;trans-Aconitic acid;Dehydroascorbic acid	neg	AAM.OMM11.I49	1.1e-05	-0.325024
FT0138	488.145	173.009	cis-Aconitic acid;trans-Aconitic acid;Dehydroascorbic acid	neg	AAM.OMM11.KB1	1.1e-05	-0.325024
FT0138	488.145	173.009	cis-Aconitic acid;trans-Aconitic acid;Dehydroascorbic acid	neg	AAM.OMM11.KB18	1.1e-05	-0.325024
FT0138	488.145	173.009	cis-Aconitic acid;trans-Aconitic acid;Dehydroascorbic acid	neg	AAM.OMM11.YL2	1.1e-05	-0.325024
FT0138	488.145	173.009	cis-Aconitic acid;trans-Aconitic acid;Dehydroascorbic acid	neg	AAM.OMM11.YL27	1.1e-05	-0.325024
FT0138	488.145	173.009	cis-Aconitic acid;trans-Aconitic acid;Dehydroascorbic acid	neg	AAM.OMM11.YL31	1.1e-05	-0.325024
FT0138	488.145	173.009	cis-Aconitic acid;trans-Aconitic acid;Dehydroascorbic acid	neg	AAM.OMM11.YL32	1.1e-05	-0.325024
FT0138	488.145	173.009	cis-Aconitic acid;trans-Aconitic acid;Dehydroascorbic acid	neg	AAM.OMM11.YL44	1.1e-05	-0.325024
FT0138	488.145	173.009	cis-Aconitic acid;trans-Aconitic acid;Dehydroascorbic acid	neg	AAM.OMM11.YL45	1.1e-05	-0.325024
FT0138	488.145	173.009	cis-Aconitic acid;trans-Aconitic acid;Dehydroascorbic acid	neg	AAM.OMM11.YL58	1.1e-05	-0.325024
FT0138	488.145	173.009	cis-Aconitic acid;trans-Aconitic acid;Dehydroascorbic acid	neg	AAM.OMM12	1.1e-05	-0.325024
FT0139	540.985	173.106	REF_L-Arginine;Arginine;D-Arginine	neg	AAM.OMM11.I46	2.5e-10	-1.39221
FT0139	540.985	173.106	REF_L-Arginine;Arginine;D-Arginine	neg	AAM.OMM11.I48	2.5e-10	-1.39221
FT0139	540.985	173.106	REF_L-Arginine;Arginine;D-Arginine	neg	AAM.OMM11.I49	2.5e-10	-1.39221
FT0139	540.985	173.106	REF_L-Arginine;Arginine;D-Arginine	neg	AAM.OMM11.KB1	0.00289077	0.0863482
FT0139	540.985	173.106	REF_L-Arginine;Arginine;D-Arginine	neg	AAM.OMM11.KB18	2.5e-10	-1.39221
FT0139	540.985	173.106	REF_L-Arginine;Arginine;D-Arginine	neg	AAM.OMM11.YL2	2.5e-10	-1.39221
FT0139	540.985	173.106	REF_L-Arginine;Arginine;D-Arginine	neg	AAM.OMM11.YL27	2.5e-10	-1.39221
FT0139	540.985	173.106	REF_L-Arginine;Arginine;D-Arginine	neg	AAM.OMM11.YL31	2.5e-10	-1.39221
FT0139	540.985	173.106	REF_L-Arginine;Arginine;D-Arginine	neg	AAM.OMM11.YL32	2.5e-10	-1.39221
FT0139	540.985	173.106	REF_L-Arginine;Arginine;D-Arginine	neg	AAM.OMM11.YL44	2.5e-10	-1.39221
FT0139	540.985	173.106	REF_L-Arginine;Arginine;D-Arginine	neg	AAM.OMM11.YL45	2.5e-10	-1.39221
FT0139	540.985	173.106	REF_L-Arginine;Arginine;D-Arginine	neg	AAM.OMM11.YL58	2.5e-10	-1.39221
FT0139	540.985	173.106	REF_L-Arginine;Arginine;D-Arginine	neg	AAM.OMM12	2.5e-10	-1.39221
FT0140	540.331	174.107		neg	AAM.OMM11.I46	1.57e-08	-0.827953
FT0140	540.331	174.107		neg	AAM.OMM11.I48	1.57e-08	-0.827953
FT0140	540.331	174.107		neg	AAM.OMM11.I49	1.57e-08	-0.827953
FT0140	540.331	174.107		neg	AAM.OMM11.KB1	0.00195403	0.0953258
FT0140	540.331	174.107		neg	AAM.OMM11.KB18	1.57e-08	-0.827953
FT0140	540.331	174.107		neg	AAM.OMM11.YL2	1.57e-08	-0.827953
FT0140	540.331	174.107		neg	AAM.OMM11.YL27	1.57e-08	-0.827953
FT0140	540.331	174.107		neg	AAM.OMM11.YL31	1.57e-08	-0.827953
FT0140	540.331	174.107		neg	AAM.OMM11.YL32	1.57e-08	-0.827953
FT0140	540.331	174.107		neg	AAM.OMM11.YL44	1.57e-08	-0.827953
FT0140	540.331	174.107		neg	AAM.OMM11.YL45	1.57e-08	-0.827953
FT0140	540.331	174.107		neg	AAM.OMM11.YL58	1.57e-08	-0.827953
FT0140	540.331	174.107		neg	AAM.OMM12	1.57e-08	-0.827953
FT0146	341.466	179.056	REF_a-D-galactose;REF_D-Glucose;REF_D-Fructose	neg	AAM.OMM11.I46	3.82e-05	-1.28841
FT0146	341.466	179.056	REF_a-D-galactose;REF_D-Glucose;REF_D-Fructose	neg	AAM.OMM11.I48	0.000198821	-1.7071
FT0146	341.466	179.056	REF_a-D-galactose;REF_D-Glucose;REF_D-Fructose	neg	AAM.OMM11.I49	0.000854373	-1.65312
FT0146	341.466	179.056	REF_a-D-galactose;REF_D-Glucose;REF_D-Fructose	neg	AAM.OMM11.KB1	1.01e-07	-1.8362
FT0146	341.466	179.056	REF_a-D-galactose;REF_D-Glucose;REF_D-Fructose	neg	AAM.OMM11.KB18	1.01e-07	-1.8362
FT0146	341.466	179.056	REF_a-D-galactose;REF_D-Glucose;REF_D-Fructose	neg	AAM.OMM11.YL2	7.13e-05	-1.73586
FT0146	341.466	179.056	REF_a-D-galactose;REF_D-Glucose;REF_D-Fructose	neg	AAM.OMM11.YL27	0.000314295	-1.692
FT0146	341.466	179.056	REF_a-D-galactose;REF_D-Glucose;REF_D-Fructose	neg	AAM.OMM11.YL31	0.000812244	-1.6553
FT0146	341.466	179.056	REF_a-D-galactose;REF_D-Glucose;REF_D-Fructose	neg	AAM.OMM11.YL32	1.01e-07	-1.8362
FT0146	341.466	179.056	REF_a-D-galactose;REF_D-Glucose;REF_D-Fructose	neg	AAM.OMM11.YL44	0.000277571	-1.69625
FT0146	341.466	179.056	REF_a-D-galactose;REF_D-Glucose;REF_D-Fructose	neg	AAM.OMM11.YL45	1.01e-07	-1.8362
FT0146	341.466	179.056	REF_a-D-galactose;REF_D-Glucose;REF_D-Fructose	neg	AAM.OMM11.YL58	1.01e-07	-1.8362
FT0146	341.466	179.056	REF_a-D-galactose;REF_D-Glucose;REF_D-Fructose	neg	AAM.OMM12	0.000145915	-1.71647
FT0148	369.747	179.057	REF_D-Glucose;REF_Mannose;REF_a-D-Glucose	neg	AAM.OMM11.I46	2.04e-05	-0.803887
FT0148	369.747	179.057	REF_D-Glucose;REF_Mannose;REF_a-D-Glucose	neg	AAM.OMM11.I48	2.04e-05	-0.803887
FT0148	369.747	179.057	REF_D-Glucose;REF_Mannose;REF_a-D-Glucose	neg	AAM.OMM11.I49	2.04e-05	-0.803887
FT0148	369.747	179.057	REF_D-Glucose;REF_Mannose;REF_a-D-Glucose	neg	AAM.OMM11.KB1	2.04e-05	-0.803887
FT0148	369.747	179.057	REF_D-Glucose;REF_Mannose;REF_a-D-Glucose	neg	AAM.OMM11.KB18	2.04e-05	-0.803887
FT0148	369.747	179.057	REF_D-Glucose;REF_Mannose;REF_a-D-Glucose	neg	AAM.OMM11.YL2	2.04e-05	-0.803887
FT0148	369.747	179.057	REF_D-Glucose;REF_Mannose;REF_a-D-Glucose	neg	AAM.OMM11.YL27	2.04e-05	-0.803887
FT0148	369.747	179.057	REF_D-Glucose;REF_Mannose;REF_a-D-Glucose	neg	AAM.OMM11.YL31	2.04e-05	-0.803887
FT0148	369.747	179.057	REF_D-Glucose;REF_Mannose;REF_a-D-Glucose	neg	AAM.OMM11.YL32	2.04e-05	-0.803887
FT0148	369.747	179.057	REF_D-Glucose;REF_Mannose;REF_a-D-Glucose	neg	AAM.OMM11.YL44	2.04e-05	-0.803887
FT0148	369.747	179.057	REF_D-Glucose;REF_Mannose;REF_a-D-Glucose	neg	AAM.OMM11.YL45	2.04e-05	-0.803887
FT0148	369.747	179.057	REF_D-Glucose;REF_Mannose;REF_a-D-Glucose	neg	AAM.OMM11.YL58	2.04e-05	-0.803887
FT0148	369.747	179.057	REF_D-Glucose;REF_Mannose;REF_a-D-Glucose	neg	AAM.OMM12	2.04e-05	-0.803887
FT0149	253.36	179.056	REF_D-Fructose;Glucose;Psicose	neg	AAM.OMM11.I48	0.0074767	-0.691158
FT0149	253.36	179.056	REF_D-Fructose;Glucose;Psicose	neg	AAM.OMM11.I49	7.03e-05	-0.820603
FT0149	253.36	179.056	REF_D-Fructose;Glucose;Psicose	neg	AAM.OMM11.KB1	0.00294368	-0.720259
FT0149	253.36	179.056	REF_D-Fructose;Glucose;Psicose	neg	AAM.OMM11.KB18	0.00337735	-0.716299
FT0149	253.36	179.056	REF_D-Fructose;Glucose;Psicose	neg	AAM.OMM11.YL2	0.00715872	-0.692644
FT0149	253.36	179.056	REF_D-Fructose;Glucose;Psicose	neg	AAM.OMM11.YL27	7.03e-05	-0.820603
FT0149	253.36	179.056	REF_D-Fructose;Glucose;Psicose	neg	AAM.OMM11.YL31	7.03e-05	-0.820603
FT0149	253.36	179.056	REF_D-Fructose;Glucose;Psicose	neg	AAM.OMM11.YL32	0.0210391	-0.543044
FT0149	253.36	179.056	REF_D-Fructose;Glucose;Psicose	neg	AAM.OMM11.YL44	0.00409965	-0.710535
FT0149	253.36	179.056	REF_D-Fructose;Glucose;Psicose	neg	AAM.OMM11.YL45	7.03e-05	-0.820603
FT0149	253.36	179.056	REF_D-Fructose;Glucose;Psicose	neg	AAM.OMM11.YL58	0.00683765	-0.694198
FT0149	253.36	179.056	REF_D-Fructose;Glucose;Psicose	neg	AAM.OMM12	0.00806285	-0.688544
FT0150	375.607	180.067	3-Hydroxyphenylalanine;Tyrosine (Not validated);3-Amino-3-(4	neg	AAM.OMM11.I46	0.0044257	0.170403
FT0150	375.607	180.067	3-Hydroxyphenylalanine;Tyrosine (Not validated);3-Amino-3-(4	neg	AAM.OMM11.KB1	0.0119584	0.124579
FT0150	375.607	180.067	3-Hydroxyphenylalanine;Tyrosine (Not validated);3-Amino-3-(4	neg	AAM.OMM11.YL2	0.0252793	0.112908
FT0150	375.607	180.067	3-Hydroxyphenylalanine;Tyrosine (Not validated);3-Amino-3-(4	neg	AAM.OMM11.YL27	0.0496708	0.0797093
FT0150	375.607	180.067	3-Hydroxyphenylalanine;Tyrosine (Not validated);3-Amino-3-(4	neg	AAM.OMM11.YL44	0.0366431	0.0912092
FT0150	375.607	180.067	3-Hydroxyphenylalanine;Tyrosine (Not validated);3-Amino-3-(4	neg	AAM.OMM11.YL58	0.0374668	0.123895
FT0150	375.607	180.067	3-Hydroxyphenylalanine;Tyrosine (Not validated);3-Amino-3-(4	neg	AAM.OMM12	0.0421761	0.109613
FT0153	375.607	181.07	REF_D-Mannitol ;REF_D-Sorbitol;REF_Dulcitol	neg	AAM.OMM11.I46	2.86e-06	-0.601732
FT0153	375.607	181.07	REF_D-Mannitol ;REF_D-Sorbitol;REF_Dulcitol	neg	AAM.OMM11.I49	2.86e-06	-0.601732
FT0153	375.607	181.07	REF_D-Mannitol ;REF_D-Sorbitol;REF_Dulcitol	neg	AAM.OMM11.KB1	2.86e-06	-0.601732
FT0153	375.607	181.07	REF_D-Mannitol ;REF_D-Sorbitol;REF_Dulcitol	neg	AAM.OMM11.KB18	2.86e-06	-0.601732
FT0153	375.607	181.07	REF_D-Mannitol ;REF_D-Sorbitol;REF_Dulcitol	neg	AAM.OMM11.YL2	2.86e-06	-0.601732
FT0153	375.607	181.07	REF_D-Mannitol ;REF_D-Sorbitol;REF_Dulcitol	neg	AAM.OMM11.YL31	2.86e-06	-0.601732
FT0153	375.607	181.07	REF_D-Mannitol ;REF_D-Sorbitol;REF_Dulcitol	neg	AAM.OMM11.YL32	2.86e-06	-0.601732
FT0153	375.607	181.07	REF_D-Mannitol ;REF_D-Sorbitol;REF_Dulcitol	neg	AAM.OMM11.YL44	2.86e-06	-0.601732
FT0153	375.607	181.07	REF_D-Mannitol ;REF_D-Sorbitol;REF_Dulcitol	neg	AAM.OMM12	2.86e-06	-0.601732
FT0156	129.835	183.077	1-Phenyl-1-pentanone;(±)-2-Methyl-3-(4-methylphenyl)propanal	neg	AAM.OMM11.I46	0.040338	0.0910779
FT0156	129.835	183.077	1-Phenyl-1-pentanone;(±)-2-Methyl-3-(4-methylphenyl)propanal	neg	AAM.OMM11.I48	0.0161151	0.0570108
FT0156	129.835	183.077	1-Phenyl-1-pentanone;(±)-2-Methyl-3-(4-methylphenyl)propanal	neg	AAM.OMM11.YL31	0.0044865	0.0980763
FT0156	129.835	183.077	1-Phenyl-1-pentanone;(±)-2-Methyl-3-(4-methylphenyl)propanal	neg	AAM.OMM11.YL45	0.00547137	0.0623995
FT0156	129.835	183.077	1-Phenyl-1-pentanone;(±)-2-Methyl-3-(4-methylphenyl)propanal	neg	AAM.OMM11.YL58	0.0169464	0.097494
FT0156	129.835	183.077	1-Phenyl-1-pentanone;(±)-2-Methyl-3-(4-methylphenyl)propanal	neg	AAM.OMM12	0.0317287	0.0562152
FT0157	219.206	184.073	(S)-N-(4,5-Dihydro-1-methyl-4-oxo-1H-imidazol-2-yl)alanine;S	neg	AAM.OMM11.I46	0.0208021	0.46645
FT0157	219.206	184.073	(S)-N-(4,5-Dihydro-1-methyl-4-oxo-1H-imidazol-2-yl)alanine;S	neg	AAM.OMM11.I48	0.0235777	0.455054
FT0157	219.206	184.073	(S)-N-(4,5-Dihydro-1-methyl-4-oxo-1H-imidazol-2-yl)alanine;S	neg	AAM.OMM11.I49	0.0272624	0.444181
FT0157	219.206	184.073	(S)-N-(4,5-Dihydro-1-methyl-4-oxo-1H-imidazol-2-yl)alanine;S	neg	AAM.OMM11.KB1	0.0106269	0.638453
FT0157	219.206	184.073	(S)-N-(4,5-Dihydro-1-methyl-4-oxo-1H-imidazol-2-yl)alanine;S	neg	AAM.OMM11.KB18	0.0296652	0.458745
FT0157	219.206	184.073	(S)-N-(4,5-Dihydro-1-methyl-4-oxo-1H-imidazol-2-yl)alanine;S	neg	AAM.OMM11.YL2	0.0144661	0.553309
FT0157	219.206	184.073	(S)-N-(4,5-Dihydro-1-methyl-4-oxo-1H-imidazol-2-yl)alanine;S	neg	AAM.OMM11.YL27	0.0190028	0.483774
FT0157	219.206	184.073	(S)-N-(4,5-Dihydro-1-methyl-4-oxo-1H-imidazol-2-yl)alanine;S	neg	AAM.OMM11.YL31	0.0232265	0.475953
FT0157	219.206	184.073	(S)-N-(4,5-Dihydro-1-methyl-4-oxo-1H-imidazol-2-yl)alanine;S	neg	AAM.OMM11.YL32	0.0174027	0.510589
FT0157	219.206	184.073	(S)-N-(4,5-Dihydro-1-methyl-4-oxo-1H-imidazol-2-yl)alanine;S	neg	AAM.OMM11.YL44	0.0197791	0.502537
FT0157	219.206	184.073	(S)-N-(4,5-Dihydro-1-methyl-4-oxo-1H-imidazol-2-yl)alanine;S	neg	AAM.OMM11.YL45	0.0171679	0.504616
FT0157	219.206	184.073	(S)-N-(4,5-Dihydro-1-methyl-4-oxo-1H-imidazol-2-yl)alanine;S	neg	AAM.OMM11.YL58	0.0206255	0.476513
FT0157	219.206	184.073	(S)-N-(4,5-Dihydro-1-methyl-4-oxo-1H-imidazol-2-yl)alanine;S	neg	AAM.OMM12	0.0200277	0.470558
FT0158	328.748	184.071	(S)-N-(4,5-Dihydro-1-methyl-4-oxo-1H-imidazol-2-yl)alanine;S	neg	AAM.OMM11.I46	3.45e-05	-0.331177
FT0158	328.748	184.071	(S)-N-(4,5-Dihydro-1-methyl-4-oxo-1H-imidazol-2-yl)alanine;S	neg	AAM.OMM11.I48	3.45e-05	-0.331177
FT0158	328.748	184.071	(S)-N-(4,5-Dihydro-1-methyl-4-oxo-1H-imidazol-2-yl)alanine;S	neg	AAM.OMM11.I49	3.45e-05	-0.331177
FT0158	328.748	184.071	(S)-N-(4,5-Dihydro-1-methyl-4-oxo-1H-imidazol-2-yl)alanine;S	neg	AAM.OMM11.KB1	3.45e-05	-0.331177
FT0158	328.748	184.071	(S)-N-(4,5-Dihydro-1-methyl-4-oxo-1H-imidazol-2-yl)alanine;S	neg	AAM.OMM11.KB18	3.45e-05	-0.331177
FT0158	328.748	184.071	(S)-N-(4,5-Dihydro-1-methyl-4-oxo-1H-imidazol-2-yl)alanine;S	neg	AAM.OMM11.YL2	3.45e-05	-0.331177
FT0158	328.748	184.071	(S)-N-(4,5-Dihydro-1-methyl-4-oxo-1H-imidazol-2-yl)alanine;S	neg	AAM.OMM11.YL27	3.45e-05	-0.331177
FT0158	328.748	184.071	(S)-N-(4,5-Dihydro-1-methyl-4-oxo-1H-imidazol-2-yl)alanine;S	neg	AAM.OMM11.YL31	3.45e-05	-0.331177
FT0158	328.748	184.071	(S)-N-(4,5-Dihydro-1-methyl-4-oxo-1H-imidazol-2-yl)alanine;S	neg	AAM.OMM11.YL32	3.45e-05	-0.331177
FT0158	328.748	184.071	(S)-N-(4,5-Dihydro-1-methyl-4-oxo-1H-imidazol-2-yl)alanine;S	neg	AAM.OMM11.YL44	3.45e-05	-0.331177
FT0158	328.748	184.071	(S)-N-(4,5-Dihydro-1-methyl-4-oxo-1H-imidazol-2-yl)alanine;S	neg	AAM.OMM11.YL45	3.45e-05	-0.331177
FT0158	328.748	184.071	(S)-N-(4,5-Dihydro-1-methyl-4-oxo-1H-imidazol-2-yl)alanine;S	neg	AAM.OMM11.YL58	3.45e-05	-0.331177
FT0158	328.748	184.071	(S)-N-(4,5-Dihydro-1-methyl-4-oxo-1H-imidazol-2-yl)alanine;S	neg	AAM.OMM12	3.45e-05	-0.331177
FT0160	256.819	185.046	REF_L-Fucose;2-DEOXY-D-GLUCOSE;2-DEOXY-D-GLUCOSE	neg	AAM.OMM11.YL27	0.0235492	-0.294561
FT0163	122.475	186.077	2-Keto-6-acetamidocaproate;NCGC00381347-01!5-acetamido-4-oxo	neg	AAM.OMM11.I48	0.00206019	-0.670863
FT0163	122.475	186.077	2-Keto-6-acetamidocaproate;NCGC00381347-01!5-acetamido-4-oxo	neg	AAM.OMM11.I49	0.0334722	-0.532564
FT0163	122.475	186.077	2-Keto-6-acetamidocaproate;NCGC00381347-01!5-acetamido-4-oxo	neg	AAM.OMM11.KB1	0.00206019	-0.670863
FT0163	122.475	186.077	2-Keto-6-acetamidocaproate;NCGC00381347-01!5-acetamido-4-oxo	neg	AAM.OMM11.YL2	0.00206019	-0.670863
FT0164	329.424	186.048		neg	AAM.OMM11.I46	1.54e-05	0.418751
FT0164	329.424	186.048		neg	AAM.OMM11.KB18	0.00012441	0.446937
FT0164	329.424	186.048		neg	AAM.OMM11.YL31	0.000119459	0.472833
FT0164	329.424	186.048		neg	AAM.OMM11.YL32	0.000134642	0.437725
FT0164	329.424	186.048		neg	AAM.OMM11.YL44	4.09e-06	0.442007
FT0164	329.424	186.048		neg	AAM.OMM11.YL58	5.48e-06	0.432321
FT0164	329.424	186.048		neg	AAM.OMM12	0.00136219	0.476525
FT0169	355.336	187.109	Ala-Val;N-epsilon-Acetyllysine;Gly-Leu	neg	AAM.OMM11.I46	0.0134744	-0.537329
FT0169	355.336	187.109	Ala-Val;N-epsilon-Acetyllysine;Gly-Leu	neg	AAM.OMM11.I48	0.014509	-0.62863
FT0169	355.336	187.109	Ala-Val;N-epsilon-Acetyllysine;Gly-Leu	neg	AAM.OMM11.I49	0.0146787	-0.526208
FT0169	355.336	187.109	Ala-Val;N-epsilon-Acetyllysine;Gly-Leu	neg	AAM.OMM11.KB1	2.87e-10	-0.780874
FT0169	355.336	187.109	Ala-Val;N-epsilon-Acetyllysine;Gly-Leu	neg	AAM.OMM11.KB18	0.00502485	-0.662394
FT0169	355.336	187.109	Ala-Val;N-epsilon-Acetyllysine;Gly-Leu	neg	AAM.OMM11.YL2	0.00751283	-0.650651
FT0169	355.336	187.109	Ala-Val;N-epsilon-Acetyllysine;Gly-Leu	neg	AAM.OMM11.YL27	0.00349135	-0.672073
FT0169	355.336	187.109	Ala-Val;N-epsilon-Acetyllysine;Gly-Leu	neg	AAM.OMM11.YL31	0.0164319	-0.624012
FT0169	355.336	187.109	Ala-Val;N-epsilon-Acetyllysine;Gly-Leu	neg	AAM.OMM11.YL32	0.00842711	-0.553051
FT0169	355.336	187.109	Ala-Val;N-epsilon-Acetyllysine;Gly-Leu	neg	AAM.OMM11.YL44	0.0223671	-0.503039
FT0169	355.336	187.109	Ala-Val;N-epsilon-Acetyllysine;Gly-Leu	neg	AAM.OMM11.YL45	0.0145674	-0.628484
FT0169	355.336	187.109	Ala-Val;N-epsilon-Acetyllysine;Gly-Leu	neg	AAM.OMM11.YL58	0.0224492	-0.611694
FT0169	355.336	187.109	Ala-Val;N-epsilon-Acetyllysine;Gly-Leu	neg	AAM.OMM12	0.0130128	-0.632542
FT0170	329.531	187.044		neg	AAM.OMM11.I46	2.3e-06	0.777589
FT0170	329.531	187.044		neg	AAM.OMM11.I48	7.47e-05	0.781368
FT0170	329.531	187.044		neg	AAM.OMM11.I49	2.44e-05	0.76822
FT0170	329.531	187.044		neg	AAM.OMM11.KB18	1.2e-05	0.80906
FT0170	329.531	187.044		neg	AAM.OMM11.YL31	1.49e-05	0.835967
FT0170	329.531	187.044		neg	AAM.OMM11.YL44	3.52e-07	0.806825
FT0170	329.531	187.044		neg	AAM.OMM11.YL58	4.05e-07	0.801123
FT0170	329.531	187.044		neg	AAM.OMM12	0.000129717	0.845721
FT0171	374.304	187.109	Gly-Ile;Gly-Leu;Ala-Val	neg	AAM.OMM11.I46	0.000351442	0.45998
FT0171	374.304	187.109	Gly-Ile;Gly-Leu;Ala-Val	neg	AAM.OMM11.I48	0.000185742	0.41777
FT0171	374.304	187.109	Gly-Ile;Gly-Leu;Ala-Val	neg	AAM.OMM11.YL31	0.000280377	0.429446
FT0171	374.304	187.109	Gly-Ile;Gly-Leu;Ala-Val	neg	AAM.OMM11.YL58	0.00784876	0.495269
FT0171	374.304	187.109	Gly-Ile;Gly-Leu;Ala-Val	neg	AAM.OMM12	0.00326682	0.415725
FT0177	494.415	191.021	REF_Citric acid;Isocitric acid;Diketogulonic acid	neg	AAM.OMM11.I46	5.46e-08	-1.40032
FT0177	494.415	191.021	REF_Citric acid;Isocitric acid;Diketogulonic acid	neg	AAM.OMM11.I48	0.000443429	-1.28062
FT0177	494.415	191.021	REF_Citric acid;Isocitric acid;Diketogulonic acid	neg	AAM.OMM11.I49	5.46e-08	-1.40032
FT0177	494.415	191.021	REF_Citric acid;Isocitric acid;Diketogulonic acid	neg	AAM.OMM11.KB18	5.46e-08	-1.40032
FT0177	494.415	191.021	REF_Citric acid;Isocitric acid;Diketogulonic acid	neg	AAM.OMM11.YL2	5.46e-08	-1.40032
FT0177	494.415	191.021	REF_Citric acid;Isocitric acid;Diketogulonic acid	neg	AAM.OMM11.YL27	5.46e-08	-1.40032
FT0177	494.415	191.021	REF_Citric acid;Isocitric acid;Diketogulonic acid	neg	AAM.OMM11.YL31	5.46e-08	-1.40032
FT0177	494.415	191.021	REF_Citric acid;Isocitric acid;Diketogulonic acid	neg	AAM.OMM11.YL32	0.00084966	-1.26066
FT0177	494.415	191.021	REF_Citric acid;Isocitric acid;Diketogulonic acid	neg	AAM.OMM11.YL44	5.46e-08	-1.40032
FT0177	494.415	191.021	REF_Citric acid;Isocitric acid;Diketogulonic acid	neg	AAM.OMM11.YL45	5.46e-08	-1.40032
FT0177	494.415	191.021	REF_Citric acid;Isocitric acid;Diketogulonic acid	neg	AAM.OMM11.YL58	5.46e-08	-1.40032
FT0177	494.415	191.021	REF_Citric acid;Isocitric acid;Diketogulonic acid	neg	AAM.OMM12	5.46e-08	-1.40032
FT0178	488.931	192.024	1-nitrosonaphthalene	neg	AAM.OMM11.I46	1.73e-06	-0.506335
FT0178	488.931	192.024	1-nitrosonaphthalene	neg	AAM.OMM11.I48	1.73e-06	-0.506335
FT0178	488.931	192.024	1-nitrosonaphthalene	neg	AAM.OMM11.I49	1.73e-06	-0.506335
FT0178	488.931	192.024	1-nitrosonaphthalene	neg	AAM.OMM11.KB1	0.0158825	-0.405991
FT0178	488.931	192.024	1-nitrosonaphthalene	neg	AAM.OMM11.KB18	1.73e-06	-0.506335
FT0178	488.931	192.024	1-nitrosonaphthalene	neg	AAM.OMM11.YL2	1.73e-06	-0.506335
FT0178	488.931	192.024	1-nitrosonaphthalene	neg	AAM.OMM11.YL27	1.73e-06	-0.506335
FT0178	488.931	192.024	1-nitrosonaphthalene	neg	AAM.OMM11.YL31	1.73e-06	-0.506335
FT0178	488.931	192.024	1-nitrosonaphthalene	neg	AAM.OMM11.YL32	1.73e-06	-0.506335
FT0178	488.931	192.024	1-nitrosonaphthalene	neg	AAM.OMM11.YL44	1.73e-06	-0.506335
FT0178	488.931	192.024	1-nitrosonaphthalene	neg	AAM.OMM11.YL45	1.73e-06	-0.506335
FT0178	488.931	192.024	1-nitrosonaphthalene	neg	AAM.OMM11.YL58	1.73e-06	-0.506335
FT0178	488.931	192.024	1-nitrosonaphthalene	neg	AAM.OMM12	1.73e-06	-0.506335
FT0182	425.421	195.052	D-GULONIC ACID GAMA-LACTONE;Gluconic acid;GLUCONIC ACID	neg	AAM.OMM11.I46	3.9e-08	-1.23221
FT0182	425.421	195.052	D-GULONIC ACID GAMA-LACTONE;Gluconic acid;GLUCONIC ACID	neg	AAM.OMM11.I48	3.9e-08	-1.23221
FT0182	425.421	195.052	D-GULONIC ACID GAMA-LACTONE;Gluconic acid;GLUCONIC ACID	neg	AAM.OMM11.I49	3.9e-08	-1.23221
FT0182	425.421	195.052	D-GULONIC ACID GAMA-LACTONE;Gluconic acid;GLUCONIC ACID	neg	AAM.OMM11.KB1	3.9e-08	-1.23221
FT0182	425.421	195.052	D-GULONIC ACID GAMA-LACTONE;Gluconic acid;GLUCONIC ACID	neg	AAM.OMM11.KB18	3.9e-08	-1.23221
FT0182	425.421	195.052	D-GULONIC ACID GAMA-LACTONE;Gluconic acid;GLUCONIC ACID	neg	AAM.OMM11.YL2	3.9e-08	-1.23221
FT0182	425.421	195.052	D-GULONIC ACID GAMA-LACTONE;Gluconic acid;GLUCONIC ACID	neg	AAM.OMM11.YL27	3.9e-08	-1.23221
FT0182	425.421	195.052	D-GULONIC ACID GAMA-LACTONE;Gluconic acid;GLUCONIC ACID	neg	AAM.OMM11.YL31	3.9e-08	-1.23221
FT0182	425.421	195.052	D-GULONIC ACID GAMA-LACTONE;Gluconic acid;GLUCONIC ACID	neg	AAM.OMM11.YL32	0.000360358	-1.13187
FT0182	425.421	195.052	D-GULONIC ACID GAMA-LACTONE;Gluconic acid;GLUCONIC ACID	neg	AAM.OMM11.YL44	3.9e-08	-1.23221
FT0182	425.421	195.052	D-GULONIC ACID GAMA-LACTONE;Gluconic acid;GLUCONIC ACID	neg	AAM.OMM11.YL45	3.9e-08	-1.23221
FT0182	425.421	195.052	D-GULONIC ACID GAMA-LACTONE;Gluconic acid;GLUCONIC ACID	neg	AAM.OMM11.YL58	3.9e-08	-1.23221
FT0182	425.421	195.052	D-GULONIC ACID GAMA-LACTONE;Gluconic acid;GLUCONIC ACID	neg	AAM.OMM12	3.9e-08	-1.23221
FT0184	235.679	198.088	gamma-Glutamyl-beta-aminopropiononitrile;Phenmetrazine;(S)-V	neg	AAM.OMM11.I46	0.000877056	0.341634
FT0184	235.679	198.088	gamma-Glutamyl-beta-aminopropiononitrile;Phenmetrazine;(S)-V	neg	AAM.OMM11.I48	0.000813693	0.377829
FT0184	235.679	198.088	gamma-Glutamyl-beta-aminopropiononitrile;Phenmetrazine;(S)-V	neg	AAM.OMM11.I49	0.00406048	0.330356
FT0184	235.679	198.088	gamma-Glutamyl-beta-aminopropiononitrile;Phenmetrazine;(S)-V	neg	AAM.OMM11.KB1	0.000698969	0.497306
FT0184	235.679	198.088	gamma-Glutamyl-beta-aminopropiononitrile;Phenmetrazine;(S)-V	neg	AAM.OMM11.KB18	0.00107452	0.323025
FT0184	235.679	198.088	gamma-Glutamyl-beta-aminopropiononitrile;Phenmetrazine;(S)-V	neg	AAM.OMM11.YL2	0.000596363	0.419489
FT0184	235.679	198.088	gamma-Glutamyl-beta-aminopropiononitrile;Phenmetrazine;(S)-V	neg	AAM.OMM11.YL27	0.000854242	0.403124
FT0184	235.679	198.088	gamma-Glutamyl-beta-aminopropiononitrile;Phenmetrazine;(S)-V	neg	AAM.OMM11.YL31	0.00308175	0.376665
FT0184	235.679	198.088	gamma-Glutamyl-beta-aminopropiononitrile;Phenmetrazine;(S)-V	neg	AAM.OMM11.YL32	0.00113908	0.34276
FT0184	235.679	198.088	gamma-Glutamyl-beta-aminopropiononitrile;Phenmetrazine;(S)-V	neg	AAM.OMM11.YL44	0.00206113	0.378107
FT0184	235.679	198.088	gamma-Glutamyl-beta-aminopropiononitrile;Phenmetrazine;(S)-V	neg	AAM.OMM11.YL45	0.010928	0.381479
FT0184	235.679	198.088	gamma-Glutamyl-beta-aminopropiononitrile;Phenmetrazine;(S)-V	neg	AAM.OMM11.YL58	0.00365538	0.369718
FT0184	235.679	198.088	gamma-Glutamyl-beta-aminopropiononitrile;Phenmetrazine;(S)-V	neg	AAM.OMM12	0.000279853	0.348728
FT0185	375.319	199.073	5-Phenylvaleric acid;Phenylmethyl 2-methylpropanoate;Methyle	neg	AAM.OMM11.I46	9.3e-08	-0.513838
FT0185	375.319	199.073	5-Phenylvaleric acid;Phenylmethyl 2-methylpropanoate;Methyle	neg	AAM.OMM11.I48	9.3e-08	-0.513838
FT0185	375.319	199.073	5-Phenylvaleric acid;Phenylmethyl 2-methylpropanoate;Methyle	neg	AAM.OMM11.I49	9.3e-08	-0.513838
FT0185	375.319	199.073	5-Phenylvaleric acid;Phenylmethyl 2-methylpropanoate;Methyle	neg	AAM.OMM11.KB1	9.3e-08	-0.513838
FT0185	375.319	199.073	5-Phenylvaleric acid;Phenylmethyl 2-methylpropanoate;Methyle	neg	AAM.OMM11.KB18	9.3e-08	-0.513838
FT0185	375.319	199.073	5-Phenylvaleric acid;Phenylmethyl 2-methylpropanoate;Methyle	neg	AAM.OMM11.YL2	9.3e-08	-0.513838
FT0185	375.319	199.073	5-Phenylvaleric acid;Phenylmethyl 2-methylpropanoate;Methyle	neg	AAM.OMM11.YL27	9.3e-08	-0.513838
FT0185	375.319	199.073	5-Phenylvaleric acid;Phenylmethyl 2-methylpropanoate;Methyle	neg	AAM.OMM11.YL31	9.3e-08	-0.513838
FT0185	375.319	199.073	5-Phenylvaleric acid;Phenylmethyl 2-methylpropanoate;Methyle	neg	AAM.OMM11.YL32	9.3e-08	-0.513838
FT0185	375.319	199.073	5-Phenylvaleric acid;Phenylmethyl 2-methylpropanoate;Methyle	neg	AAM.OMM11.YL44	9.3e-08	-0.513838
FT0185	375.319	199.073	5-Phenylvaleric acid;Phenylmethyl 2-methylpropanoate;Methyle	neg	AAM.OMM11.YL45	9.3e-08	-0.513838
FT0185	375.319	199.073	5-Phenylvaleric acid;Phenylmethyl 2-methylpropanoate;Methyle	neg	AAM.OMM11.YL58	9.3e-08	-0.513838
FT0185	375.319	199.073	5-Phenylvaleric acid;Phenylmethyl 2-methylpropanoate;Methyle	neg	AAM.OMM12	9.3e-08	-0.513838
FT0186	404.811	199.071	5-Phenylvaleric acid;Phenylmethyl 2-methylpropanoate;Methyle	neg	AAM.OMM11.I48	9.99e-05	-0.613401
FT0186	404.811	199.071	5-Phenylvaleric acid;Phenylmethyl 2-methylpropanoate;Methyle	neg	AAM.OMM11.KB1	9.99e-05	-0.613401
FT0186	404.811	199.071	5-Phenylvaleric acid;Phenylmethyl 2-methylpropanoate;Methyle	neg	AAM.OMM11.YL2	9.99e-05	-0.613401
FT0186	404.811	199.071	5-Phenylvaleric acid;Phenylmethyl 2-methylpropanoate;Methyle	neg	AAM.OMM11.YL31	9.99e-05	-0.613401
FT0186	404.811	199.071	5-Phenylvaleric acid;Phenylmethyl 2-methylpropanoate;Methyle	neg	AAM.OMM11.YL45	9.99e-05	-0.613401
FT0186	404.811	199.071	5-Phenylvaleric acid;Phenylmethyl 2-methylpropanoate;Methyle	neg	AAM.OMM11.YL58	0.00290217	0.270728
FT0187	91.3756	199.109	Propofol;Tricycloekasantal;4-Methyl-1-phenyl-2-pentanol	neg	AAM.OMM11.I46	0.0291514	0.027064
FT0190	411.776	200.056	7-Aminomethyl-7-carbaguanine;Glucosamine;Fructosamine	neg	AAM.OMM11.I46	0.0388391	-0.432235
FT0190	411.776	200.056	7-Aminomethyl-7-carbaguanine;Glucosamine;Fructosamine	neg	AAM.OMM11.YL2	0.0363805	-0.0960131
FT0190	411.776	200.056	7-Aminomethyl-7-carbaguanine;Glucosamine;Fructosamine	neg	AAM.OMM11.YL45	0.0100293	-0.211585
FT0192	37.253	201.023	4-ethylphenylsulfate;3-ethylphenyl Sulfate;5-Methylthioribos	neg	AAM.OMM11.I46	0.00138501	0.497444
FT0192	37.253	201.023	4-ethylphenylsulfate;3-ethylphenyl Sulfate;5-Methylthioribos	neg	AAM.OMM11.I48	0.00210045	0.413762
FT0192	37.253	201.023	4-ethylphenylsulfate;3-ethylphenyl Sulfate;5-Methylthioribos	neg	AAM.OMM11.YL31	0.00052362	0.384458
FT0192	37.253	201.023	4-ethylphenylsulfate;3-ethylphenyl Sulfate;5-Methylthioribos	neg	AAM.OMM12	4.46e-05	0.446451
FT0193	336.305	201.122	Ala-Ile;Ala-Leu;Alanyl-Isoleucine	neg	AAM.OMM11.I46	0.0298224	-0.529038
FT0193	336.305	201.122	Ala-Ile;Ala-Leu;Alanyl-Isoleucine	neg	AAM.OMM11.I48	0.00268822	-0.375915
FT0193	336.305	201.122	Ala-Ile;Ala-Leu;Alanyl-Isoleucine	neg	AAM.OMM11.I49	0.0209713	-0.543478
FT0193	336.305	201.122	Ala-Ile;Ala-Leu;Alanyl-Isoleucine	neg	AAM.OMM11.KB1	0.00749424	-0.594778
FT0193	336.305	201.122	Ala-Ile;Ala-Leu;Alanyl-Isoleucine	neg	AAM.OMM11.KB18	0.0335115	-0.51208
FT0193	336.305	201.122	Ala-Ile;Ala-Leu;Alanyl-Isoleucine	neg	AAM.OMM11.YL2	0.000236207	-0.398728
FT0193	336.305	201.122	Ala-Ile;Ala-Leu;Alanyl-Isoleucine	neg	AAM.OMM11.YL27	0.000228242	-0.469641
FT0193	336.305	201.122	Ala-Ile;Ala-Leu;Alanyl-Isoleucine	neg	AAM.OMM11.YL31	0.000326409	-0.318732
FT0193	336.305	201.122	Ala-Ile;Ala-Leu;Alanyl-Isoleucine	neg	AAM.OMM11.YL32	0.0355356	-0.520648
FT0193	336.305	201.122	Ala-Ile;Ala-Leu;Alanyl-Isoleucine	neg	AAM.OMM11.YL44	0.00178837	-0.428099
FT0193	336.305	201.122	Ala-Ile;Ala-Leu;Alanyl-Isoleucine	neg	AAM.OMM11.YL45	0.000374763	-0.414991
FT0193	336.305	201.122	Ala-Ile;Ala-Leu;Alanyl-Isoleucine	neg	AAM.OMM11.YL58	0.000813512	-0.263278
FT0193	336.305	201.122	Ala-Ile;Ala-Leu;Alanyl-Isoleucine	neg	AAM.OMM12	0.00085654	-0.331419
FT0195	292.459	202.109	REF_O-Acetyl-L-carnitine;N-lactoyl-Leucine;O-ACETYL-L-CARNIT	neg	AAM.OMM11.I46	0.0194223	0.637795
FT0195	292.459	202.109	REF_O-Acetyl-L-carnitine;N-lactoyl-Leucine;O-ACETYL-L-CARNIT	neg	AAM.OMM11.I48	0.000594175	0.641312
FT0195	292.459	202.109	REF_O-Acetyl-L-carnitine;N-lactoyl-Leucine;O-ACETYL-L-CARNIT	neg	AAM.OMM11.I49	4.43e-05	0.758289
FT0195	292.459	202.109	REF_O-Acetyl-L-carnitine;N-lactoyl-Leucine;O-ACETYL-L-CARNIT	neg	AAM.OMM11.YL2	1.33e-06	0.806888
FT0195	292.459	202.109	REF_O-Acetyl-L-carnitine;N-lactoyl-Leucine;O-ACETYL-L-CARNIT	neg	AAM.OMM11.YL27	0.000191837	0.797552
FT0195	292.459	202.109	REF_O-Acetyl-L-carnitine;N-lactoyl-Leucine;O-ACETYL-L-CARNIT	neg	AAM.OMM11.YL31	0.00173971	0.696994
FT0195	292.459	202.109	REF_O-Acetyl-L-carnitine;N-lactoyl-Leucine;O-ACETYL-L-CARNIT	neg	AAM.OMM11.YL32	3.29e-05	0.790515
FT0195	292.459	202.109	REF_O-Acetyl-L-carnitine;N-lactoyl-Leucine;O-ACETYL-L-CARNIT	neg	AAM.OMM11.YL44	3.03e-05	0.792474
FT0195	292.459	202.109	REF_O-Acetyl-L-carnitine;N-lactoyl-Leucine;O-ACETYL-L-CARNIT	neg	AAM.OMM11.YL45	0.000990878	0.762546
FT0195	292.459	202.109	REF_O-Acetyl-L-carnitine;N-lactoyl-Leucine;O-ACETYL-L-CARNIT	neg	AAM.OMM11.YL58	0.00535433	0.624051
FT0195	292.459	202.109	REF_O-Acetyl-L-carnitine;N-lactoyl-Leucine;O-ACETYL-L-CARNIT	neg	AAM.OMM12	1.8e-07	0.816585
FT0196	523.786	202.119	Glycyl-Lysine;Lysyl-Glycine;N-Ethyl trans-2-cis-6-nonadienam	neg	AAM.OMM11.KB18	0.00914436	-0.0515231
FT0196	523.786	202.119	Glycyl-Lysine;Lysyl-Glycine;N-Ethyl trans-2-cis-6-nonadienam	neg	AAM.OMM11.YL58	0.0264164	0.0500755
FT0197	342.312	203.084	REF_D-Tryptophan;REF_L-Tryptophan;(±)-Tryptophan	neg	AAM.OMM11.I46	0.00707889	0.0799223
FT0197	342.312	203.084	REF_D-Tryptophan;REF_L-Tryptophan;(±)-Tryptophan	neg	AAM.OMM11.I49	0.0356715	0.0800252
FT0197	342.312	203.084	REF_D-Tryptophan;REF_L-Tryptophan;(±)-Tryptophan	neg	AAM.OMM11.KB1	0.0281814	0.0606032
FT0197	342.312	203.084	REF_D-Tryptophan;REF_L-Tryptophan;(±)-Tryptophan	neg	AAM.OMM11.KB18	0.00717612	0.096594
FT0197	342.312	203.084	REF_D-Tryptophan;REF_L-Tryptophan;(±)-Tryptophan	neg	AAM.OMM11.YL27	0.0184971	0.0661378
FT0197	342.312	203.084	REF_D-Tryptophan;REF_L-Tryptophan;(±)-Tryptophan	neg	AAM.OMM12	0.019439	0.101025
FT0198	471.488	203.068	L-beta-aspartyl-L-alanine;gamma-Glutamylglycine;Alanyl-Aspar	neg	AAM.OMM11.KB1	0.00871268	0.147809
FT0201	376.444	203.104	Serylvaline;Valyl-Serine;N6-Acetyl-5S-hydroxy-L-lysine	neg	AAM.OMM11.KB18	0.034784	-0.15383
FT0201	376.444	203.104	Serylvaline;Valyl-Serine;N6-Acetyl-5S-hydroxy-L-lysine	neg	AAM.OMM11.YL27	0.00835383	-0.207081
FT0201	376.444	203.104	Serylvaline;Valyl-Serine;N6-Acetyl-5S-hydroxy-L-lysine	neg	AAM.OMM11.YL32	0.0487508	-0.152419
FT0202	342.312	204.086	Simazine-2-hydroxy;Terbutylazine-desethyl-2-hydroxy;N-Methyl	neg	AAM.OMM11.I46	0.0259873	0.083654
FT0202	342.312	204.086	Simazine-2-hydroxy;Terbutylazine-desethyl-2-hydroxy;N-Methyl	neg	AAM.OMM11.I48	0.0386392	0.0814708
FT0202	342.312	204.086	Simazine-2-hydroxy;Terbutylazine-desethyl-2-hydroxy;N-Methyl	neg	AAM.OMM11.KB1	0.0114666	0.0829873
FT0202	342.312	204.086	Simazine-2-hydroxy;Terbutylazine-desethyl-2-hydroxy;N-Methyl	neg	AAM.OMM11.KB18	0.013764	0.0975085
FT0202	342.312	204.086	Simazine-2-hydroxy;Terbutylazine-desethyl-2-hydroxy;N-Methyl	neg	AAM.OMM11.YL27	0.0183689	0.0799791
FT0202	342.312	204.086	Simazine-2-hydroxy;Terbutylazine-desethyl-2-hydroxy;N-Methyl	neg	AAM.OMM12	0.0238415	0.117774
FT0203	408.299	205.083	Serylthreonine;Threoninyl-Serine;(+/-)-2,8-Epithio-cis-p-men	neg	AAM.OMM11.YL27	0.0374684	-0.105456
FT0204	73.6806	206.997	(Z)-[3-(Methylsulfinyl)-1-propenyl] 2-propenyl disulfide;Mon	neg	AAM.OMM11.YL31	0.0393306	0.445504
FT0204	73.6806	206.997	(Z)-[3-(Methylsulfinyl)-1-propenyl] 2-propenyl disulfide;Mon	neg	AAM.OMM12	0.0413386	0.439706
FT0206	461.92	209.031	Mucic acid;Mucic acid;Galactaric acid	neg	AAM.OMM11.I46	1.38e-06	-0.733895
FT0206	461.92	209.031	Mucic acid;Mucic acid;Galactaric acid	neg	AAM.OMM11.I48	1.38e-06	-0.733895
FT0206	461.92	209.031	Mucic acid;Mucic acid;Galactaric acid	neg	AAM.OMM11.I49	0.011606	-0.507848
FT0206	461.92	209.031	Mucic acid;Mucic acid;Galactaric acid	neg	AAM.OMM11.KB1	1.38e-06	-0.733895
FT0206	461.92	209.031	Mucic acid;Mucic acid;Galactaric acid	neg	AAM.OMM11.KB18	1.38e-06	-0.733895
FT0206	461.92	209.031	Mucic acid;Mucic acid;Galactaric acid	neg	AAM.OMM11.YL2	0.00337238	-0.633552
FT0206	461.92	209.031	Mucic acid;Mucic acid;Galactaric acid	neg	AAM.OMM11.YL27	1.38e-06	-0.733895
FT0206	461.92	209.031	Mucic acid;Mucic acid;Galactaric acid	neg	AAM.OMM11.YL31	0.00542044	-0.6215
FT0206	461.92	209.031	Mucic acid;Mucic acid;Galactaric acid	neg	AAM.OMM11.YL44	0.0384867	-0.552673
FT0206	461.92	209.031	Mucic acid;Mucic acid;Galactaric acid	neg	AAM.OMM11.YL45	0.00569038	-0.620187
FT0214	145.754	211.091	4-Methyl-1-phenyl-2-pentanone;(S)-4-(4-Methylphenyl)-2-penta	neg	AAM.OMM11.I48	5.09e-06	0.379743
FT0214	145.754	211.091	4-Methyl-1-phenyl-2-pentanone;(S)-4-(4-Methylphenyl)-2-penta	neg	AAM.OMM11.KB18	1.22e-05	0.356669
FT0214	145.754	211.091	4-Methyl-1-phenyl-2-pentanone;(S)-4-(4-Methylphenyl)-2-penta	neg	AAM.OMM11.YL31	4.97e-08	0.373221
FT0216	139.154	212.104	Phendimetrazine;N,N-Diethylbenzeneacetamide;N-Acetyl-2,6-die	neg	AAM.OMM11.KB1	0.0430847	-0.0521519
FT0220	436.998	214.049	Glucosamine;Fructosamine;beta-D-Glucosamine	neg	AAM.OMM11.I46	1.58e-05	0.372703
FT0220	436.998	214.049	Glucosamine;Fructosamine;beta-D-Glucosamine	neg	AAM.OMM11.I49	1.26e-05	0.354419
FT0220	436.998	214.049	Glucosamine;Fructosamine;beta-D-Glucosamine	neg	AAM.OMM11.KB1	7.83e-05	0.387828
FT0220	436.998	214.049	Glucosamine;Fructosamine;beta-D-Glucosamine	neg	AAM.OMM11.YL2	2.75e-06	0.367555
FT0220	436.998	214.049	Glucosamine;Fructosamine;beta-D-Glucosamine	neg	AAM.OMM11.YL31	0.000132067	0.351574
FT0220	436.998	214.049	Glucosamine;Fructosamine;beta-D-Glucosamine	neg	AAM.OMM11.YL32	1.7e-05	0.367549
FT0220	436.998	214.049	Glucosamine;Fructosamine;beta-D-Glucosamine	neg	AAM.OMM11.YL44	3.52e-06	0.368804
FT0222	38.2147	215.039	(3-phenylpropoxy)sulfonic acid;4,7-Phenanthroline;Phenazine	neg	AAM.OMM11.I46	0.00320584	-0.406588
FT0222	38.2147	215.039	(3-phenylpropoxy)sulfonic acid;4,7-Phenanthroline;Phenazine	neg	AAM.OMM11.I48	0.00106787	-0.454176
FT0222	38.2147	215.039	(3-phenylpropoxy)sulfonic acid;4,7-Phenanthroline;Phenazine	neg	AAM.OMM11.I49	0.00776851	-0.487329
FT0222	38.2147	215.039	(3-phenylpropoxy)sulfonic acid;4,7-Phenanthroline;Phenazine	neg	AAM.OMM11.KB1	0.00172613	-0.50783
FT0222	38.2147	215.039	(3-phenylpropoxy)sulfonic acid;4,7-Phenanthroline;Phenazine	neg	AAM.OMM11.KB18	0.00296431	-0.444252
FT0222	38.2147	215.039	(3-phenylpropoxy)sulfonic acid;4,7-Phenanthroline;Phenazine	neg	AAM.OMM11.YL2	0.0111122	-0.420542
FT0222	38.2147	215.039	(3-phenylpropoxy)sulfonic acid;4,7-Phenanthroline;Phenazine	neg	AAM.OMM11.YL27	0.00182624	-0.552913
FT0222	38.2147	215.039	(3-phenylpropoxy)sulfonic acid;4,7-Phenanthroline;Phenazine	neg	AAM.OMM11.YL31	0.00203729	-0.439885
FT0222	38.2147	215.039	(3-phenylpropoxy)sulfonic acid;4,7-Phenanthroline;Phenazine	neg	AAM.OMM11.YL32	0.0034692	-0.492465
FT0222	38.2147	215.039	(3-phenylpropoxy)sulfonic acid;4,7-Phenanthroline;Phenazine	neg	AAM.OMM11.YL44	0.00362461	-0.443204
FT0222	38.2147	215.039	(3-phenylpropoxy)sulfonic acid;4,7-Phenanthroline;Phenazine	neg	AAM.OMM11.YL45	0.000151692	-0.490594
FT0222	38.2147	215.039	(3-phenylpropoxy)sulfonic acid;4,7-Phenanthroline;Phenazine	neg	AAM.OMM11.YL58	0.00622529	-0.330269
FT0222	38.2147	215.039	(3-phenylpropoxy)sulfonic acid;4,7-Phenanthroline;Phenazine	neg	AAM.OMM12	0.00370623	-0.384427
FT0223	276.893	215.033	REF_D-Glucose;REF_Mannose;REF_a-D-Glucose	neg	AAM.OMM11.I48	6.31e-05	-0.995719
FT0223	276.893	215.033	REF_D-Glucose;REF_Mannose;REF_a-D-Glucose	neg	AAM.OMM11.I49	6.31e-05	-0.995719
FT0223	276.893	215.033	REF_D-Glucose;REF_Mannose;REF_a-D-Glucose	neg	AAM.OMM11.KB1	6.31e-05	-0.995719
FT0223	276.893	215.033	REF_D-Glucose;REF_Mannose;REF_a-D-Glucose	neg	AAM.OMM11.KB18	6.31e-05	-0.995719
FT0223	276.893	215.033	REF_D-Glucose;REF_Mannose;REF_a-D-Glucose	neg	AAM.OMM11.YL2	6.31e-05	-0.995719
FT0223	276.893	215.033	REF_D-Glucose;REF_Mannose;REF_a-D-Glucose	neg	AAM.OMM11.YL27	6.31e-05	-0.995719
FT0223	276.893	215.033	REF_D-Glucose;REF_Mannose;REF_a-D-Glucose	neg	AAM.OMM11.YL31	6.31e-05	-0.995719
FT0223	276.893	215.033	REF_D-Glucose;REF_Mannose;REF_a-D-Glucose	neg	AAM.OMM11.YL32	0.0042911	-0.765309
FT0223	276.893	215.033	REF_D-Glucose;REF_Mannose;REF_a-D-Glucose	neg	AAM.OMM11.YL44	6.31e-05	-0.995719
FT0223	276.893	215.033	REF_D-Glucose;REF_Mannose;REF_a-D-Glucose	neg	AAM.OMM11.YL45	6.31e-05	-0.995719
FT0223	276.893	215.033	REF_D-Glucose;REF_Mannose;REF_a-D-Glucose	neg	AAM.OMM11.YL58	6.31e-05	-0.995719
FT0223	276.893	215.033	REF_D-Glucose;REF_Mannose;REF_a-D-Glucose	neg	AAM.OMM12	6.31e-05	-0.995719
FT0225	432.795	216.099	N-a-Acetylcitrulline;Alanyl-Glutamine;Alanyl-Gamma-glutamate	neg	AAM.OMM11.I46	1.07e-05	-0.662109
FT0225	432.795	216.099	N-a-Acetylcitrulline;Alanyl-Glutamine;Alanyl-Gamma-glutamate	neg	AAM.OMM11.I48	1.07e-05	-0.662109
FT0225	432.795	216.099	N-a-Acetylcitrulline;Alanyl-Glutamine;Alanyl-Gamma-glutamate	neg	AAM.OMM11.I49	1.07e-05	-0.662109
FT0225	432.795	216.099	N-a-Acetylcitrulline;Alanyl-Glutamine;Alanyl-Gamma-glutamate	neg	AAM.OMM11.KB1	0.0143493	-0.535198
FT0225	432.795	216.099	N-a-Acetylcitrulline;Alanyl-Glutamine;Alanyl-Gamma-glutamate	neg	AAM.OMM11.KB18	1.07e-05	-0.662109
FT0225	432.795	216.099	N-a-Acetylcitrulline;Alanyl-Glutamine;Alanyl-Gamma-glutamate	neg	AAM.OMM11.YL2	1.07e-05	-0.662109
FT0225	432.795	216.099	N-a-Acetylcitrulline;Alanyl-Glutamine;Alanyl-Gamma-glutamate	neg	AAM.OMM11.YL27	1.07e-05	-0.662109
FT0225	432.795	216.099	N-a-Acetylcitrulline;Alanyl-Glutamine;Alanyl-Gamma-glutamate	neg	AAM.OMM11.YL31	1.07e-05	-0.662109
FT0225	432.795	216.099	N-a-Acetylcitrulline;Alanyl-Glutamine;Alanyl-Gamma-glutamate	neg	AAM.OMM11.YL32	0.00553532	-0.561766
FT0225	432.795	216.099	N-a-Acetylcitrulline;Alanyl-Glutamine;Alanyl-Gamma-glutamate	neg	AAM.OMM11.YL44	1.07e-05	-0.662109
FT0225	432.795	216.099	N-a-Acetylcitrulline;Alanyl-Glutamine;Alanyl-Gamma-glutamate	neg	AAM.OMM11.YL45	1.07e-05	-0.662109
FT0225	432.795	216.099	N-a-Acetylcitrulline;Alanyl-Glutamine;Alanyl-Gamma-glutamate	neg	AAM.OMM11.YL58	1.07e-05	-0.662109
FT0225	432.795	216.099	N-a-Acetylcitrulline;Alanyl-Glutamine;Alanyl-Gamma-glutamate	neg	AAM.OMM12	1.07e-05	-0.662109
FT0226	37.6824	216.041	REF_Tyrosine ;9H-Carbazole-3-carboxaldehyde;Acridinone	neg	AAM.OMM11.I46	0.000155263	-0.33555
FT0226	37.6824	216.041	REF_Tyrosine ;9H-Carbazole-3-carboxaldehyde;Acridinone	neg	AAM.OMM11.I48	0.000155263	-0.33555
FT0226	37.6824	216.041	REF_Tyrosine ;9H-Carbazole-3-carboxaldehyde;Acridinone	neg	AAM.OMM11.I49	0.000155263	-0.33555
FT0226	37.6824	216.041	REF_Tyrosine ;9H-Carbazole-3-carboxaldehyde;Acridinone	neg	AAM.OMM11.KB1	0.000155263	-0.33555
FT0226	37.6824	216.041	REF_Tyrosine ;9H-Carbazole-3-carboxaldehyde;Acridinone	neg	AAM.OMM11.KB18	0.000155263	-0.33555
FT0226	37.6824	216.041	REF_Tyrosine ;9H-Carbazole-3-carboxaldehyde;Acridinone	neg	AAM.OMM11.YL2	0.000155263	-0.33555
FT0226	37.6824	216.041	REF_Tyrosine ;9H-Carbazole-3-carboxaldehyde;Acridinone	neg	AAM.OMM11.YL27	0.000155263	-0.33555
FT0226	37.6824	216.041	REF_Tyrosine ;9H-Carbazole-3-carboxaldehyde;Acridinone	neg	AAM.OMM11.YL31	0.000155263	-0.33555
FT0226	37.6824	216.041	REF_Tyrosine ;9H-Carbazole-3-carboxaldehyde;Acridinone	neg	AAM.OMM11.YL32	0.000155263	-0.33555
FT0226	37.6824	216.041	REF_Tyrosine ;9H-Carbazole-3-carboxaldehyde;Acridinone	neg	AAM.OMM11.YL44	0.000155263	-0.33555
FT0226	37.6824	216.041	REF_Tyrosine ;9H-Carbazole-3-carboxaldehyde;Acridinone	neg	AAM.OMM11.YL45	0.000155263	-0.33555
FT0226	37.6824	216.041	REF_Tyrosine ;9H-Carbazole-3-carboxaldehyde;Acridinone	neg	AAM.OMM11.YL58	0.000155263	-0.33555
FT0226	37.6824	216.041	REF_Tyrosine ;9H-Carbazole-3-carboxaldehyde;Acridinone	neg	AAM.OMM12	0.000155263	-0.33555
FT0227	501.227	216.136	Gamma-glutamyl-L-putrescine;Alanyl-Lysine;Lysyl-Alanine	neg	AAM.OMM11.I46	1.27e-05	-0.350356
FT0227	501.227	216.136	Gamma-glutamyl-L-putrescine;Alanyl-Lysine;Lysyl-Alanine	neg	AAM.OMM11.I48	1.27e-05	-0.350356
FT0227	501.227	216.136	Gamma-glutamyl-L-putrescine;Alanyl-Lysine;Lysyl-Alanine	neg	AAM.OMM11.I49	1.27e-05	-0.350356
FT0227	501.227	216.136	Gamma-glutamyl-L-putrescine;Alanyl-Lysine;Lysyl-Alanine	neg	AAM.OMM11.KB1	1.27e-05	-0.350356
FT0227	501.227	216.136	Gamma-glutamyl-L-putrescine;Alanyl-Lysine;Lysyl-Alanine	neg	AAM.OMM11.KB18	1.27e-05	-0.350356
FT0227	501.227	216.136	Gamma-glutamyl-L-putrescine;Alanyl-Lysine;Lysyl-Alanine	neg	AAM.OMM11.YL2	1.27e-05	-0.350356
FT0227	501.227	216.136	Gamma-glutamyl-L-putrescine;Alanyl-Lysine;Lysyl-Alanine	neg	AAM.OMM11.YL27	1.27e-05	-0.350356
FT0227	501.227	216.136	Gamma-glutamyl-L-putrescine;Alanyl-Lysine;Lysyl-Alanine	neg	AAM.OMM11.YL31	1.27e-05	-0.350356
FT0227	501.227	216.136	Gamma-glutamyl-L-putrescine;Alanyl-Lysine;Lysyl-Alanine	neg	AAM.OMM11.YL32	1.27e-05	-0.350356
FT0227	501.227	216.136	Gamma-glutamyl-L-putrescine;Alanyl-Lysine;Lysyl-Alanine	neg	AAM.OMM11.YL44	1.27e-05	-0.350356
FT0227	501.227	216.136	Gamma-glutamyl-L-putrescine;Alanyl-Lysine;Lysyl-Alanine	neg	AAM.OMM11.YL45	1.27e-05	-0.350356
FT0227	501.227	216.136	Gamma-glutamyl-L-putrescine;Alanyl-Lysine;Lysyl-Alanine	neg	AAM.OMM12	1.27e-05	-0.350356
FT0233	125.076	219.078	5-Hydroxy-L-tryptophan;p-Hydroxyl-ethotoin;Dibenzyl ether	neg	AAM.OMM11.KB1	0.0344119	-0.143692
FT0234	78.7415	219.077	5-Hydroxy-L-tryptophan;p-Hydroxyl-ethotoin;Metharbital	neg	AAM.OMM11.KB18	1.25e-05	-0.355506
FT0234	78.7415	219.077	5-Hydroxy-L-tryptophan;p-Hydroxyl-ethotoin;Metharbital	neg	AAM.OMM11.YL27	1.25e-05	-0.355506
FT0235	393.213	223.021	Cysteinyl-Cysteine;Diphenylsulfoxide;Ethyl aconitate	neg	AAM.OMM11.I46	0.0271415	0.0639251
FT0235	393.213	223.021	Cysteinyl-Cysteine;Diphenylsulfoxide;Ethyl aconitate	neg	AAM.OMM11.I48	0.0155891	0.0577257
FT0235	393.213	223.021	Cysteinyl-Cysteine;Diphenylsulfoxide;Ethyl aconitate	neg	AAM.OMM11.I49	0.045482	0.0524573
FT0235	393.213	223.021	Cysteinyl-Cysteine;Diphenylsulfoxide;Ethyl aconitate	neg	AAM.OMM11.KB1	0.0201361	0.0683068
FT0235	393.213	223.021	Cysteinyl-Cysteine;Diphenylsulfoxide;Ethyl aconitate	neg	AAM.OMM11.KB18	0.0474192	0.0408351
FT0235	393.213	223.021	Cysteinyl-Cysteine;Diphenylsulfoxide;Ethyl aconitate	neg	AAM.OMM11.YL2	0.0276283	0.0489304
FT0235	393.213	223.021	Cysteinyl-Cysteine;Diphenylsulfoxide;Ethyl aconitate	neg	AAM.OMM11.YL27	0.0472673	0.0441367
FT0235	393.213	223.021	Cysteinyl-Cysteine;Diphenylsulfoxide;Ethyl aconitate	neg	AAM.OMM11.YL31	0.0163092	0.0549659
FT0235	393.213	223.021	Cysteinyl-Cysteine;Diphenylsulfoxide;Ethyl aconitate	neg	AAM.OMM12	0.0212549	0.0608205
FT0236	239.778	223.048	NCGC00169472-02_C11H10N2O2_Pyrrolo[2,1-b]quinazolin-9(1H)-on	neg	AAM.OMM11.I46	0.000356371	-0.33741
FT0236	239.778	223.048	NCGC00169472-02_C11H10N2O2_Pyrrolo[2,1-b]quinazolin-9(1H)-on	neg	AAM.OMM11.I48	0.000356371	-0.33741
FT0236	239.778	223.048	NCGC00169472-02_C11H10N2O2_Pyrrolo[2,1-b]quinazolin-9(1H)-on	neg	AAM.OMM11.I49	0.000356371	-0.33741
FT0236	239.778	223.048	NCGC00169472-02_C11H10N2O2_Pyrrolo[2,1-b]quinazolin-9(1H)-on	neg	AAM.OMM11.KB1	0.000356371	-0.33741
FT0236	239.778	223.048	NCGC00169472-02_C11H10N2O2_Pyrrolo[2,1-b]quinazolin-9(1H)-on	neg	AAM.OMM11.KB18	0.000356371	-0.33741
FT0236	239.778	223.048	NCGC00169472-02_C11H10N2O2_Pyrrolo[2,1-b]quinazolin-9(1H)-on	neg	AAM.OMM11.YL2	0.000356371	-0.33741
FT0236	239.778	223.048	NCGC00169472-02_C11H10N2O2_Pyrrolo[2,1-b]quinazolin-9(1H)-on	neg	AAM.OMM11.YL27	0.000356371	-0.33741
FT0236	239.778	223.048	NCGC00169472-02_C11H10N2O2_Pyrrolo[2,1-b]quinazolin-9(1H)-on	neg	AAM.OMM11.YL31	0.000356371	-0.33741
FT0236	239.778	223.048	NCGC00169472-02_C11H10N2O2_Pyrrolo[2,1-b]quinazolin-9(1H)-on	neg	AAM.OMM11.YL32	0.000356371	-0.33741
FT0236	239.778	223.048	NCGC00169472-02_C11H10N2O2_Pyrrolo[2,1-b]quinazolin-9(1H)-on	neg	AAM.OMM11.YL44	0.000356371	-0.33741
FT0236	239.778	223.048	NCGC00169472-02_C11H10N2O2_Pyrrolo[2,1-b]quinazolin-9(1H)-on	neg	AAM.OMM11.YL45	0.000356371	-0.33741
FT0236	239.778	223.048	NCGC00169472-02_C11H10N2O2_Pyrrolo[2,1-b]quinazolin-9(1H)-on	neg	AAM.OMM11.YL58	0.000356371	-0.33741
FT0236	239.778	223.048	NCGC00169472-02_C11H10N2O2_Pyrrolo[2,1-b]quinazolin-9(1H)-on	neg	AAM.OMM12	0.000356371	-0.33741
FT0237	393.196	224.024		neg	AAM.OMM11.I46	0.0234115	0.0683315
FT0237	393.196	224.024		neg	AAM.OMM11.I48	0.0111628	0.058361
FT0237	393.196	224.024		neg	AAM.OMM11.I49	0.0188276	0.0545758
FT0237	393.196	224.024		neg	AAM.OMM11.KB1	0.0183604	0.0658481
FT0237	393.196	224.024		neg	AAM.OMM11.KB18	0.0397463	0.0400672
FT0237	393.196	224.024		neg	AAM.OMM11.YL2	0.0329302	0.0454777
FT0237	393.196	224.024		neg	AAM.OMM11.YL27	0.0343817	0.0474517
FT0237	393.196	224.024		neg	AAM.OMM11.YL31	0.0130835	0.0545809
FT0237	393.196	224.024		neg	AAM.OMM12	0.0248412	0.0580933
FT0242	354.77	227.14	Isoleucylproline;Leucylproline;Leucylproline	neg	AAM.OMM11.I46	0.000311962	-0.541278
FT0242	354.77	227.14	Isoleucylproline;Leucylproline;Leucylproline	neg	AAM.OMM11.I48	0.00513201	-0.620115
FT0242	354.77	227.14	Isoleucylproline;Leucylproline;Leucylproline	neg	AAM.OMM11.I49	0.000276818	-0.520477
FT0242	354.77	227.14	Isoleucylproline;Leucylproline;Leucylproline	neg	AAM.OMM11.KB1	0.0498784	-1.02755
FT0242	354.77	227.14	Isoleucylproline;Leucylproline;Leucylproline	neg	AAM.OMM11.KB18	0.00109708	-0.507013
FT0242	354.77	227.14	Isoleucylproline;Leucylproline;Leucylproline	neg	AAM.OMM11.YL2	0.00503245	-0.628423
FT0242	354.77	227.14	Isoleucylproline;Leucylproline;Leucylproline	neg	AAM.OMM11.YL27	0.000811525	-0.520672
FT0242	354.77	227.14	Isoleucylproline;Leucylproline;Leucylproline	neg	AAM.OMM11.YL31	0.00332171	-0.645414
FT0242	354.77	227.14	Isoleucylproline;Leucylproline;Leucylproline	neg	AAM.OMM11.YL32	0.00316685	-0.643224
FT0242	354.77	227.14	Isoleucylproline;Leucylproline;Leucylproline	neg	AAM.OMM11.YL44	0.00182185	-0.597853
FT0242	354.77	227.14	Isoleucylproline;Leucylproline;Leucylproline	neg	AAM.OMM11.YL45	0.00445577	-0.645321
FT0242	354.77	227.14	Isoleucylproline;Leucylproline;Leucylproline	neg	AAM.OMM11.YL58	0.00275568	-0.705583
FT0242	354.77	227.14	Isoleucylproline;Leucylproline;Leucylproline	neg	AAM.OMM12	0.000874526	-0.662087
FT0243	325.718	227.104	Prolylhydroxyproline;Hydroxyprolyl-Proline;Tetraacetylethyle	neg	AAM.OMM11.I46	4.54e-05	0.509006
FT0243	325.718	227.104	Prolylhydroxyproline;Hydroxyprolyl-Proline;Tetraacetylethyle	neg	AAM.OMM11.I48	0.000278468	0.479049
FT0243	325.718	227.104	Prolylhydroxyproline;Hydroxyprolyl-Proline;Tetraacetylethyle	neg	AAM.OMM11.YL31	0.00200067	0.469597
FT0243	325.718	227.104	Prolylhydroxyproline;Hydroxyprolyl-Proline;Tetraacetylethyle	neg	AAM.OMM11.YL32	0.000302625	0.482977
FT0243	325.718	227.104	Prolylhydroxyproline;Hydroxyprolyl-Proline;Tetraacetylethyle	neg	AAM.OMM11.YL44	1.95e-05	0.475809
FT0243	325.718	227.104	Prolylhydroxyproline;Hydroxyprolyl-Proline;Tetraacetylethyle	neg	AAM.OMM11.YL45	0.00516344	0.452657
FT0243	325.718	227.104	Prolylhydroxyproline;Hydroxyprolyl-Proline;Tetraacetylethyle	neg	AAM.OMM11.YL58	1.88e-05	0.420272
FT0243	325.718	227.104	Prolylhydroxyproline;Hydroxyprolyl-Proline;Tetraacetylethyle	neg	AAM.OMM12	1.43e-06	0.525347
FT0246	118.026	227.123	2,6-Diisopropyl-3-methylphenol;2,5-Diisopropyl-4-methylpheno	neg	AAM.OMM11.I46	1.88e-06	0.420944
FT0246	118.026	227.123	2,6-Diisopropyl-3-methylphenol;2,5-Diisopropyl-4-methylpheno	neg	AAM.OMM11.I48	5.32e-07	0.418546
FT0246	118.026	227.123	2,6-Diisopropyl-3-methylphenol;2,5-Diisopropyl-4-methylpheno	neg	AAM.OMM11.I49	3.09e-05	0.382941
FT0246	118.026	227.123	2,6-Diisopropyl-3-methylphenol;2,5-Diisopropyl-4-methylpheno	neg	AAM.OMM11.KB1	6.46e-06	0.391935
FT0246	118.026	227.123	2,6-Diisopropyl-3-methylphenol;2,5-Diisopropyl-4-methylpheno	neg	AAM.OMM11.KB18	0.000194858	0.38298
FT0246	118.026	227.123	2,6-Diisopropyl-3-methylphenol;2,5-Diisopropyl-4-methylpheno	neg	AAM.OMM11.YL2	7.42e-05	0.396206
FT0246	118.026	227.123	2,6-Diisopropyl-3-methylphenol;2,5-Diisopropyl-4-methylpheno	neg	AAM.OMM11.YL27	0.000633528	0.367802
FT0246	118.026	227.123	2,6-Diisopropyl-3-methylphenol;2,5-Diisopropyl-4-methylpheno	neg	AAM.OMM11.YL31	3.98e-05	0.423195
FT0246	118.026	227.123	2,6-Diisopropyl-3-methylphenol;2,5-Diisopropyl-4-methylpheno	neg	AAM.OMM11.YL32	0.000715918	0.386009
FT0246	118.026	227.123	2,6-Diisopropyl-3-methylphenol;2,5-Diisopropyl-4-methylpheno	neg	AAM.OMM11.YL44	0.000198053	0.403538
FT0246	118.026	227.123	2,6-Diisopropyl-3-methylphenol;2,5-Diisopropyl-4-methylpheno	neg	AAM.OMM11.YL45	0.000527027	0.380771
FT0246	118.026	227.123	2,6-Diisopropyl-3-methylphenol;2,5-Diisopropyl-4-methylpheno	neg	AAM.OMM11.YL58	0.000130106	0.399317
FT0246	118.026	227.123	2,6-Diisopropyl-3-methylphenol;2,5-Diisopropyl-4-methylpheno	neg	AAM.OMM12	2e-07	0.424791
FT0250	306.049	229.154	Isoleucyl-Valine;Leucyl-Valine;Valyl-Isoleucine	neg	AAM.OMM11.I46	0.00129061	-0.440322
FT0250	306.049	229.154	Isoleucyl-Valine;Leucyl-Valine;Valyl-Isoleucine	neg	AAM.OMM11.I48	6.57e-05	-0.405545
FT0250	306.049	229.154	Isoleucyl-Valine;Leucyl-Valine;Valyl-Isoleucine	neg	AAM.OMM11.I49	6.96e-05	-0.431917
FT0250	306.049	229.154	Isoleucyl-Valine;Leucyl-Valine;Valyl-Isoleucine	neg	AAM.OMM11.KB1	0.00939567	-1.02497
FT0250	306.049	229.154	Isoleucyl-Valine;Leucyl-Valine;Valyl-Isoleucine	neg	AAM.OMM11.KB18	3.52e-05	-0.450352
FT0250	306.049	229.154	Isoleucyl-Valine;Leucyl-Valine;Valyl-Isoleucine	neg	AAM.OMM11.YL2	5.74e-05	-0.412586
FT0250	306.049	229.154	Isoleucyl-Valine;Leucyl-Valine;Valyl-Isoleucine	neg	AAM.OMM11.YL27	9.45e-06	-0.455814
FT0250	306.049	229.154	Isoleucyl-Valine;Leucyl-Valine;Valyl-Isoleucine	neg	AAM.OMM11.YL31	2.51e-05	-0.369069
FT0250	306.049	229.154	Isoleucyl-Valine;Leucyl-Valine;Valyl-Isoleucine	neg	AAM.OMM11.YL32	3.02e-05	-0.367592
FT0250	306.049	229.154	Isoleucyl-Valine;Leucyl-Valine;Valyl-Isoleucine	neg	AAM.OMM11.YL44	1.4e-05	-0.398256
FT0250	306.049	229.154	Isoleucyl-Valine;Leucyl-Valine;Valyl-Isoleucine	neg	AAM.OMM11.YL45	0.000623288	-0.47988
FT0250	306.049	229.154	Isoleucyl-Valine;Leucyl-Valine;Valyl-Isoleucine	neg	AAM.OMM11.YL58	0.000457642	-0.238198
FT0250	306.049	229.154	Isoleucyl-Valine;Leucyl-Valine;Valyl-Isoleucine	neg	AAM.OMM12	0.000238078	-0.37017
FT0251	352.092	229.068	Ethyl beta-D-glucopyranoside;Dambonitol;Benzanthrone	neg	AAM.OMM11.I46	1.15e-05	0.525917
FT0251	352.092	229.068	Ethyl beta-D-glucopyranoside;Dambonitol;Benzanthrone	neg	AAM.OMM11.I48	0.000527374	0.465683
FT0251	352.092	229.068	Ethyl beta-D-glucopyranoside;Dambonitol;Benzanthrone	neg	AAM.OMM11.I49	0.00121535	0.432867
FT0251	352.092	229.068	Ethyl beta-D-glucopyranoside;Dambonitol;Benzanthrone	neg	AAM.OMM11.KB1	0.0024872	0.500906
FT0251	352.092	229.068	Ethyl beta-D-glucopyranoside;Dambonitol;Benzanthrone	neg	AAM.OMM11.KB18	3.55e-05	0.414627
FT0251	352.092	229.068	Ethyl beta-D-glucopyranoside;Dambonitol;Benzanthrone	neg	AAM.OMM11.YL2	5.16e-05	0.476015
FT0251	352.092	229.068	Ethyl beta-D-glucopyranoside;Dambonitol;Benzanthrone	neg	AAM.OMM11.YL27	0.00179969	0.455472
FT0251	352.092	229.068	Ethyl beta-D-glucopyranoside;Dambonitol;Benzanthrone	neg	AAM.OMM11.YL31	0.00178747	0.462428
FT0251	352.092	229.068	Ethyl beta-D-glucopyranoside;Dambonitol;Benzanthrone	neg	AAM.OMM11.YL32	0.011869	0.415227
FT0251	352.092	229.068	Ethyl beta-D-glucopyranoside;Dambonitol;Benzanthrone	neg	AAM.OMM11.YL44	0.00182384	0.436382
FT0251	352.092	229.068	Ethyl beta-D-glucopyranoside;Dambonitol;Benzanthrone	neg	AAM.OMM11.YL58	0.000140581	0.51095
FT0251	352.092	229.068	Ethyl beta-D-glucopyranoside;Dambonitol;Benzanthrone	neg	AAM.OMM12	0.000935214	0.47944
FT0255	339.345	231.136	COSTUNOLIDE;Spermic acid 2;Isoleucyl-Threonine	neg	AAM.OMM11.I48	0.0450347	-0.113876
FT0255	339.345	231.136	COSTUNOLIDE;Spermic acid 2;Isoleucyl-Threonine	neg	AAM.OMM11.I49	0.045183	-0.115938
FT0255	339.345	231.136	COSTUNOLIDE;Spermic acid 2;Isoleucyl-Threonine	neg	AAM.OMM11.KB1	0.000748594	-0.193447
FT0255	339.345	231.136	COSTUNOLIDE;Spermic acid 2;Isoleucyl-Threonine	neg	AAM.OMM11.KB18	0.0231775	-0.105303
FT0255	339.345	231.136	COSTUNOLIDE;Spermic acid 2;Isoleucyl-Threonine	neg	AAM.OMM11.YL27	0.00158994	-0.150598
FT0255	339.345	231.136	COSTUNOLIDE;Spermic acid 2;Isoleucyl-Threonine	neg	AAM.OMM11.YL31	0.0335988	-0.105621
FT0255	339.345	231.136	COSTUNOLIDE;Spermic acid 2;Isoleucyl-Threonine	neg	AAM.OMM11.YL45	0.0304872	-0.168639
FT0256	427.578	232.091	2-(3-Phenylpropyl)pyridine;5-Ethyl-4-methyl-2-pentylthiazole	neg	AAM.OMM11.I48	0.00311908	-0.123412
FT0256	427.578	232.091	2-(3-Phenylpropyl)pyridine;5-Ethyl-4-methyl-2-pentylthiazole	neg	AAM.OMM11.I49	0.015625	-0.107862
FT0256	427.578	232.091	2-(3-Phenylpropyl)pyridine;5-Ethyl-4-methyl-2-pentylthiazole	neg	AAM.OMM11.KB18	0.00437521	-0.133923
FT0256	427.578	232.091	2-(3-Phenylpropyl)pyridine;5-Ethyl-4-methyl-2-pentylthiazole	neg	AAM.OMM11.YL2	0.00930774	-0.103144
FT0256	427.578	232.091	2-(3-Phenylpropyl)pyridine;5-Ethyl-4-methyl-2-pentylthiazole	neg	AAM.OMM11.YL27	0.0469111	-0.0860401
FT0256	427.578	232.091	2-(3-Phenylpropyl)pyridine;5-Ethyl-4-methyl-2-pentylthiazole	neg	AAM.OMM11.YL31	0.006182	-0.150252
FT0256	427.578	232.091	2-(3-Phenylpropyl)pyridine;5-Ethyl-4-methyl-2-pentylthiazole	neg	AAM.OMM11.YL44	0.024959	-0.0983183
FT0256	427.578	232.091	2-(3-Phenylpropyl)pyridine;5-Ethyl-4-methyl-2-pentylthiazole	neg	AAM.OMM11.YL45	0.00470788	-0.161094
FT0256	427.578	232.091	2-(3-Phenylpropyl)pyridine;5-Ethyl-4-methyl-2-pentylthiazole	neg	AAM.OMM11.YL58	0.0273319	-0.068449
FT0256	427.578	232.091	2-(3-Phenylpropyl)pyridine;5-Ethyl-4-methyl-2-pentylthiazole	neg	AAM.OMM12	0.0206791	-0.0849423
FT0257	339.345	232.138	Methylphenidate;Dexmethylphenidate;Thalictroidine	neg	AAM.OMM11.I48	0.0476289	-0.111461
FT0257	339.345	232.138	Methylphenidate;Dexmethylphenidate;Thalictroidine	neg	AAM.OMM11.I49	0.0388071	-0.112524
FT0257	339.345	232.138	Methylphenidate;Dexmethylphenidate;Thalictroidine	neg	AAM.OMM11.KB1	0.000870969	-0.171415
FT0257	339.345	232.138	Methylphenidate;Dexmethylphenidate;Thalictroidine	neg	AAM.OMM11.KB18	0.0224592	-0.0993529
FT0257	339.345	232.138	Methylphenidate;Dexmethylphenidate;Thalictroidine	neg	AAM.OMM11.YL27	0.0014173	-0.141279
FT0257	339.345	232.138	Methylphenidate;Dexmethylphenidate;Thalictroidine	neg	AAM.OMM11.YL31	0.0342579	-0.101334
FT0257	339.345	232.138	Methylphenidate;Dexmethylphenidate;Thalictroidine	neg	AAM.OMM11.YL45	0.0399418	-0.154514
FT0258	72.6324	233.049	Harmanine;7-Acetoxy-6-methoxycoumarin;7-Hydroxy-2-methyl-4-o	neg	AAM.OMM11.I46	2.26e-06	0.571287
FT0258	72.6324	233.049	Harmanine;7-Acetoxy-6-methoxycoumarin;7-Hydroxy-2-methyl-4-o	neg	AAM.OMM12	4.36e-06	0.404043
FT0260	266.205	233.105	Mepirizole	neg	AAM.OMM11.I46	0.0244662	0.11659
FT0260	266.205	233.105	Mepirizole	neg	AAM.OMM11.I49	0.0372207	0.107844
FT0260	266.205	233.105	Mepirizole	neg	AAM.OMM11.KB1	0.0224258	0.120386
FT0260	266.205	233.105	Mepirizole	neg	AAM.OMM11.KB18	0.0476659	0.0959383
FT0260	266.205	233.105	Mepirizole	neg	AAM.OMM11.YL31	0.0264465	0.133998
FT0260	266.205	233.105	Mepirizole	neg	AAM.OMM12	0.0122856	0.152835
FT0262	265.762	234.108	2-nonenoylglycine;3-nonenoylglycine;4-nonenoylglycine	neg	AAM.OMM11.KB1	0.0207175	0.130305
FT0262	265.762	234.108	2-nonenoylglycine;3-nonenoylglycine;4-nonenoylglycine	neg	AAM.OMM12	0.0296019	0.135937
FT0263	273.05	236.093	Salsoline-1-carboxylate;3-Hydroxy-carbofuran;N-lactoyl-Pheny	neg	AAM.OMM11.I46	0.000272901	0.395873
FT0263	273.05	236.093	Salsoline-1-carboxylate;3-Hydroxy-carbofuran;N-lactoyl-Pheny	neg	AAM.OMM11.I48	0.014927	0.555539
FT0263	273.05	236.093	Salsoline-1-carboxylate;3-Hydroxy-carbofuran;N-lactoyl-Pheny	neg	AAM.OMM11.I49	0.0115552	0.561591
FT0263	273.05	236.093	Salsoline-1-carboxylate;3-Hydroxy-carbofuran;N-lactoyl-Pheny	neg	AAM.OMM11.KB18	0.00399072	0.726548
FT0263	273.05	236.093	Salsoline-1-carboxylate;3-Hydroxy-carbofuran;N-lactoyl-Pheny	neg	AAM.OMM11.YL2	0.0110234	0.722018
FT0263	273.05	236.093	Salsoline-1-carboxylate;3-Hydroxy-carbofuran;N-lactoyl-Pheny	neg	AAM.OMM11.YL27	7.75e-05	0.856786
FT0263	273.05	236.093	Salsoline-1-carboxylate;3-Hydroxy-carbofuran;N-lactoyl-Pheny	neg	AAM.OMM11.YL31	0.0114142	0.606294
FT0263	273.05	236.093	Salsoline-1-carboxylate;3-Hydroxy-carbofuran;N-lactoyl-Pheny	neg	AAM.OMM11.YL32	1.02e-05	0.900904
FT0263	273.05	236.093	Salsoline-1-carboxylate;3-Hydroxy-carbofuran;N-lactoyl-Pheny	neg	AAM.OMM11.YL44	0.00414576	0.7067
FT0263	273.05	236.093	Salsoline-1-carboxylate;3-Hydroxy-carbofuran;N-lactoyl-Pheny	neg	AAM.OMM11.YL45	0.00206615	0.581841
FT0263	273.05	236.093	Salsoline-1-carboxylate;3-Hydroxy-carbofuran;N-lactoyl-Pheny	neg	AAM.OMM11.YL58	0.0120997	0.700409
FT0263	273.05	236.093	Salsoline-1-carboxylate;3-Hydroxy-carbofuran;N-lactoyl-Pheny	neg	AAM.OMM12	0.000252331	0.589422
FT0264	508.971	239.017	Cystine;REF_Cystine;Diphenylsulfone	neg	AAM.OMM11.I49	0.0372956	-0.416963
FT0264	508.971	239.017	Cystine;REF_Cystine;Diphenylsulfone	neg	AAM.OMM11.KB18	0.0467674	-0.407305
FT0264	508.971	239.017	Cystine;REF_Cystine;Diphenylsulfone	neg	AAM.OMM11.YL27	0.00410613	-0.520365
FT0264	508.971	239.017	Cystine;REF_Cystine;Diphenylsulfone	neg	AAM.OMM11.YL32	0.00747133	0.443324
FT0264	508.971	239.017	Cystine;REF_Cystine;Diphenylsulfone	neg	AAM.OMM11.YL58	0.00410613	-0.520365
FT0266	367.073	239.078	N-Acetylserotonin;D-glycero-L-galacto-Octulose;Mephenytoin	neg	AAM.OMM11.I46	5.42e-07	-0.538679
FT0266	367.073	239.078	N-Acetylserotonin;D-glycero-L-galacto-Octulose;Mephenytoin	neg	AAM.OMM11.I48	5.42e-07	-0.538679
FT0266	367.073	239.078	N-Acetylserotonin;D-glycero-L-galacto-Octulose;Mephenytoin	neg	AAM.OMM11.I49	5.42e-07	-0.538679
FT0266	367.073	239.078	N-Acetylserotonin;D-glycero-L-galacto-Octulose;Mephenytoin	neg	AAM.OMM11.KB1	5.42e-07	-0.538679
FT0266	367.073	239.078	N-Acetylserotonin;D-glycero-L-galacto-Octulose;Mephenytoin	neg	AAM.OMM11.KB18	5.42e-07	-0.538679
FT0266	367.073	239.078	N-Acetylserotonin;D-glycero-L-galacto-Octulose;Mephenytoin	neg	AAM.OMM11.YL2	5.42e-07	-0.538679
FT0266	367.073	239.078	N-Acetylserotonin;D-glycero-L-galacto-Octulose;Mephenytoin	neg	AAM.OMM11.YL27	5.42e-07	-0.538679
FT0266	367.073	239.078	N-Acetylserotonin;D-glycero-L-galacto-Octulose;Mephenytoin	neg	AAM.OMM11.YL31	5.42e-07	-0.538679
FT0266	367.073	239.078	N-Acetylserotonin;D-glycero-L-galacto-Octulose;Mephenytoin	neg	AAM.OMM11.YL32	5.42e-07	-0.538679
FT0266	367.073	239.078	N-Acetylserotonin;D-glycero-L-galacto-Octulose;Mephenytoin	neg	AAM.OMM11.YL44	5.42e-07	-0.538679
FT0266	367.073	239.078	N-Acetylserotonin;D-glycero-L-galacto-Octulose;Mephenytoin	neg	AAM.OMM11.YL45	5.42e-07	-0.538679
FT0266	367.073	239.078	N-Acetylserotonin;D-glycero-L-galacto-Octulose;Mephenytoin	neg	AAM.OMM11.YL58	5.42e-07	-0.538679
FT0266	367.073	239.078	N-Acetylserotonin;D-glycero-L-galacto-Octulose;Mephenytoin	neg	AAM.OMM12	5.42e-07	-0.538679
FT0270	334.036	241.12	Pyroglutamyl-Isoleucine;NCGC00386092-01_C11H18N2O4_;2,6-Di-t	neg	AAM.OMM11.I46	1.33e-05	-0.708616
FT0270	334.036	241.12	Pyroglutamyl-Isoleucine;NCGC00386092-01_C11H18N2O4_;2,6-Di-t	neg	AAM.OMM11.I48	1.08e-05	-0.733475
FT0270	334.036	241.12	Pyroglutamyl-Isoleucine;NCGC00386092-01_C11H18N2O4_;2,6-Di-t	neg	AAM.OMM11.I49	8.47e-06	-0.733324
FT0270	334.036	241.12	Pyroglutamyl-Isoleucine;NCGC00386092-01_C11H18N2O4_;2,6-Di-t	neg	AAM.OMM11.KB1	1.23e-06	-0.645851
FT0270	334.036	241.12	Pyroglutamyl-Isoleucine;NCGC00386092-01_C11H18N2O4_;2,6-Di-t	neg	AAM.OMM11.KB18	7.19e-06	-0.73612
FT0270	334.036	241.12	Pyroglutamyl-Isoleucine;NCGC00386092-01_C11H18N2O4_;2,6-Di-t	neg	AAM.OMM11.YL2	9.58e-06	-0.737503
FT0270	334.036	241.12	Pyroglutamyl-Isoleucine;NCGC00386092-01_C11H18N2O4_;2,6-Di-t	neg	AAM.OMM11.YL27	2.52e-06	-0.73123
FT0270	334.036	241.12	Pyroglutamyl-Isoleucine;NCGC00386092-01_C11H18N2O4_;2,6-Di-t	neg	AAM.OMM11.YL31	2.95e-05	-0.715444
FT0270	334.036	241.12	Pyroglutamyl-Isoleucine;NCGC00386092-01_C11H18N2O4_;2,6-Di-t	neg	AAM.OMM11.YL32	4.75e-07	-0.739335
FT0270	334.036	241.12	Pyroglutamyl-Isoleucine;NCGC00386092-01_C11H18N2O4_;2,6-Di-t	neg	AAM.OMM11.YL44	6.99e-06	-0.73788
FT0270	334.036	241.12	Pyroglutamyl-Isoleucine;NCGC00386092-01_C11H18N2O4_;2,6-Di-t	neg	AAM.OMM11.YL45	0.000215694	-0.765777
FT0270	334.036	241.12	Pyroglutamyl-Isoleucine;NCGC00386092-01_C11H18N2O4_;2,6-Di-t	neg	AAM.OMM11.YL58	1.4e-05	-0.755395
FT0270	334.036	241.12	Pyroglutamyl-Isoleucine;NCGC00386092-01_C11H18N2O4_;2,6-Di-t	neg	AAM.OMM12	1.79e-05	-0.706852
FT0271	426.848	241.117	NCGC00386092-01_C11H18N2O4_;2,6-Di-tert-butylbenzoquinone;3-	neg	AAM.OMM11.I46	7.75e-06	0.367791
FT0271	426.848	241.117	NCGC00386092-01_C11H18N2O4_;2,6-Di-tert-butylbenzoquinone;3-	neg	AAM.OMM11.KB1	8.39e-06	0.348552
FT0271	426.848	241.117	NCGC00386092-01_C11H18N2O4_;2,6-Di-tert-butylbenzoquinone;3-	neg	AAM.OMM11.KB18	0.000475469	0.360455
FT0271	426.848	241.117	NCGC00386092-01_C11H18N2O4_;2,6-Di-tert-butylbenzoquinone;3-	neg	AAM.OMM11.YL2	1.08e-06	0.355543
FT0271	426.848	241.117	NCGC00386092-01_C11H18N2O4_;2,6-Di-tert-butylbenzoquinone;3-	neg	AAM.OMM11.YL27	7.21e-05	0.371028
FT0271	426.848	241.117	NCGC00386092-01_C11H18N2O4_;2,6-Di-tert-butylbenzoquinone;3-	neg	AAM.OMM12	3.18e-05	0.426205
FT0273	135.557	241.138	4-(1,1,3,3-Tetramethylbutyl)-phenol;delta-Methylionone;3-Met	neg	AAM.OMM11.I46	6e-07	0.414629
FT0273	135.557	241.138	4-(1,1,3,3-Tetramethylbutyl)-phenol;delta-Methylionone;3-Met	neg	AAM.OMM11.I48	8.42e-07	0.404019
FT0273	135.557	241.138	4-(1,1,3,3-Tetramethylbutyl)-phenol;delta-Methylionone;3-Met	neg	AAM.OMM11.YL2	0.000128867	0.38269
FT0273	135.557	241.138	4-(1,1,3,3-Tetramethylbutyl)-phenol;delta-Methylionone;3-Met	neg	AAM.OMM11.YL31	1.08e-05	0.398618
FT0273	135.557	241.138	4-(1,1,3,3-Tetramethylbutyl)-phenol;delta-Methylionone;3-Met	neg	AAM.OMM11.YL44	0.000522536	0.399498
FT0273	135.557	241.138	4-(1,1,3,3-Tetramethylbutyl)-phenol;delta-Methylionone;3-Met	neg	AAM.OMM11.YL58	3.04e-06	0.410918
FT0275	48.1343	242.013	S-(3-oxo-3-carboxy-n-propyl)cysteine;2-Amino-4-hydroxy-6-pte	neg	AAM.OMM12	0.000469266	0.457229
FT0276	323.06	242.122	Agomelatine	neg	AAM.OMM11.I46	1.81e-08	-0.494536
FT0276	323.06	242.122	Agomelatine	neg	AAM.OMM11.I48	1.81e-08	-0.494536
FT0276	323.06	242.122	Agomelatine	neg	AAM.OMM11.I49	1.81e-08	-0.494536
FT0276	323.06	242.122	Agomelatine	neg	AAM.OMM11.KB1	1.81e-08	-0.494536
FT0276	323.06	242.122	Agomelatine	neg	AAM.OMM11.KB18	1.81e-08	-0.494536
FT0276	323.06	242.122	Agomelatine	neg	AAM.OMM11.YL2	1.81e-08	-0.494536
FT0276	323.06	242.122	Agomelatine	neg	AAM.OMM11.YL27	1.81e-08	-0.494536
FT0276	323.06	242.122	Agomelatine	neg	AAM.OMM11.YL31	1.81e-08	-0.494536
FT0276	323.06	242.122	Agomelatine	neg	AAM.OMM11.YL32	1.81e-08	-0.494536
FT0276	323.06	242.122	Agomelatine	neg	AAM.OMM11.YL44	1.81e-08	-0.494536
FT0276	323.06	242.122	Agomelatine	neg	AAM.OMM11.YL45	1.81e-08	-0.494536
FT0276	323.06	242.122	Agomelatine	neg	AAM.OMM11.YL58	1.81e-08	-0.494536
FT0276	323.06	242.122	Agomelatine	neg	AAM.OMM12	1.81e-08	-0.494536
FT0278	439.86	243.065	Piceatannol;Uridine (Not validated);URIDINE	neg	AAM.OMM11.I46	0.000151995	-0.561065
FT0278	439.86	243.065	Piceatannol;Uridine (Not validated);URIDINE	neg	AAM.OMM11.I48	0.000254258	-0.573771
FT0278	439.86	243.065	Piceatannol;Uridine (Not validated);URIDINE	neg	AAM.OMM11.I49	0.000105596	-0.541717
FT0278	439.86	243.065	Piceatannol;Uridine (Not validated);URIDINE	neg	AAM.OMM11.KB1	0.00457411	-0.48847
FT0278	439.86	243.065	Piceatannol;Uridine (Not validated);URIDINE	neg	AAM.OMM11.KB18	0.00887455	-0.735824
FT0278	439.86	243.065	Piceatannol;Uridine (Not validated);URIDINE	neg	AAM.OMM11.YL2	0.000397581	-0.583202
FT0278	439.86	243.065	Piceatannol;Uridine (Not validated);URIDINE	neg	AAM.OMM11.YL27	0.000383152	-0.623145
FT0278	439.86	243.065	Piceatannol;Uridine (Not validated);URIDINE	neg	AAM.OMM11.YL31	0.00210837	-0.806841
FT0278	439.86	243.065	Piceatannol;Uridine (Not validated);URIDINE	neg	AAM.OMM11.YL32	0.000790824	-0.559541
FT0278	439.86	243.065	Piceatannol;Uridine (Not validated);URIDINE	neg	AAM.OMM11.YL44	0.00692769	-0.520547
FT0278	439.86	243.065	Piceatannol;Uridine (Not validated);URIDINE	neg	AAM.OMM11.YL45	3.76e-05	-0.659726
FT0278	439.86	243.065	Piceatannol;Uridine (Not validated);URIDINE	neg	AAM.OMM11.YL58	0.0026205	-0.795988
FT0278	439.86	243.065	Piceatannol;Uridine (Not validated);URIDINE	neg	AAM.OMM12	0.00261535	-0.796236
FT0279	226.138	243.063	Uridine (Not validated);REF_Uridine;URIDINE	neg	AAM.OMM11.I46	1.16e-05	-1.08745
FT0279	226.138	243.063	Uridine (Not validated);REF_Uridine;URIDINE	neg	AAM.OMM11.I48	1.16e-05	-1.08745
FT0279	226.138	243.063	Uridine (Not validated);REF_Uridine;URIDINE	neg	AAM.OMM11.I49	1.16e-05	-1.08745
FT0279	226.138	243.063	Uridine (Not validated);REF_Uridine;URIDINE	neg	AAM.OMM11.KB1	1.16e-05	-1.08745
FT0279	226.138	243.063	Uridine (Not validated);REF_Uridine;URIDINE	neg	AAM.OMM11.KB18	1.16e-05	-1.08745
FT0279	226.138	243.063	Uridine (Not validated);REF_Uridine;URIDINE	neg	AAM.OMM11.YL2	1.16e-05	-1.08745
FT0279	226.138	243.063	Uridine (Not validated);REF_Uridine;URIDINE	neg	AAM.OMM11.YL27	1.16e-05	-1.08745
FT0279	226.138	243.063	Uridine (Not validated);REF_Uridine;URIDINE	neg	AAM.OMM11.YL31	0.000802775	-0.98711
FT0279	226.138	243.063	Uridine (Not validated);REF_Uridine;URIDINE	neg	AAM.OMM11.YL32	0.00713193	-0.912179
FT0279	226.138	243.063	Uridine (Not validated);REF_Uridine;URIDINE	neg	AAM.OMM11.YL44	1.16e-05	-1.08745
FT0279	226.138	243.063	Uridine (Not validated);REF_Uridine;URIDINE	neg	AAM.OMM11.YL45	1.16e-05	-1.08745
FT0279	226.138	243.063	Uridine (Not validated);REF_Uridine;URIDINE	neg	AAM.OMM11.YL58	0.00984236	-0.897676
FT0279	226.138	243.063	Uridine (Not validated);REF_Uridine;URIDINE	neg	AAM.OMM12	1.16e-05	-1.08745
FT0281	295.708	243.171	Isoleucylisoleucine;Isoleucyl-Isoleucine;Isoleucyl-Leucine	neg	AAM.OMM11.I46	0.000181576	-0.413153
FT0281	295.708	243.171	Isoleucylisoleucine;Isoleucyl-Isoleucine;Isoleucyl-Leucine	neg	AAM.OMM11.I48	0.000747226	-0.422599
FT0281	295.708	243.171	Isoleucylisoleucine;Isoleucyl-Isoleucine;Isoleucyl-Leucine	neg	AAM.OMM11.I49	1.15e-06	-0.372831
FT0281	295.708	243.171	Isoleucylisoleucine;Isoleucyl-Isoleucine;Isoleucyl-Leucine	neg	AAM.OMM11.KB1	3.24e-07	-0.500872
FT0281	295.708	243.171	Isoleucylisoleucine;Isoleucyl-Isoleucine;Isoleucyl-Leucine	neg	AAM.OMM11.KB18	0.000238714	-0.423119
FT0281	295.708	243.171	Isoleucylisoleucine;Isoleucyl-Isoleucine;Isoleucyl-Leucine	neg	AAM.OMM11.YL2	0.000874701	-0.411744
FT0281	295.708	243.171	Isoleucylisoleucine;Isoleucyl-Isoleucine;Isoleucyl-Leucine	neg	AAM.OMM11.YL27	0.00034737	-0.409111
FT0281	295.708	243.171	Isoleucylisoleucine;Isoleucyl-Isoleucine;Isoleucyl-Leucine	neg	AAM.OMM11.YL31	4.47e-05	-0.487323
FT0281	295.708	243.171	Isoleucylisoleucine;Isoleucyl-Isoleucine;Isoleucyl-Leucine	neg	AAM.OMM11.YL32	0.000743676	-0.335751
FT0281	295.708	243.171	Isoleucylisoleucine;Isoleucyl-Isoleucine;Isoleucyl-Leucine	neg	AAM.OMM11.YL44	0.000251544	-0.387292
FT0281	295.708	243.171	Isoleucylisoleucine;Isoleucyl-Isoleucine;Isoleucyl-Leucine	neg	AAM.OMM11.YL45	0.000149119	-0.441194
FT0281	295.708	243.171	Isoleucylisoleucine;Isoleucyl-Isoleucine;Isoleucyl-Leucine	neg	AAM.OMM11.YL58	0.00833909	-0.211464
FT0281	295.708	243.171	Isoleucylisoleucine;Isoleucyl-Isoleucine;Isoleucyl-Leucine	neg	AAM.OMM12	0.00140276	-0.382225
FT0283	377.173	244.13	Asparaginyl-Isoleucine;Asparaginyl-Leucine;Glutaminylvaline	neg	AAM.OMM11.I46	0.00760665	-0.265834
FT0283	377.173	244.13	Asparaginyl-Isoleucine;Asparaginyl-Leucine;Glutaminylvaline	neg	AAM.OMM11.I48	0.00230462	-0.221823
FT0283	377.173	244.13	Asparaginyl-Isoleucine;Asparaginyl-Leucine;Glutaminylvaline	neg	AAM.OMM11.I49	0.000564046	-0.273003
FT0283	377.173	244.13	Asparaginyl-Isoleucine;Asparaginyl-Leucine;Glutaminylvaline	neg	AAM.OMM11.KB1	0.000306551	-0.308012
FT0283	377.173	244.13	Asparaginyl-Isoleucine;Asparaginyl-Leucine;Glutaminylvaline	neg	AAM.OMM11.KB18	0.000376118	-0.279968
FT0283	377.173	244.13	Asparaginyl-Isoleucine;Asparaginyl-Leucine;Glutaminylvaline	neg	AAM.OMM11.YL2	0.00257602	-0.240868
FT0283	377.173	244.13	Asparaginyl-Isoleucine;Asparaginyl-Leucine;Glutaminylvaline	neg	AAM.OMM11.YL27	0.000455179	-0.283428
FT0283	377.173	244.13	Asparaginyl-Isoleucine;Asparaginyl-Leucine;Glutaminylvaline	neg	AAM.OMM11.YL31	0.00345334	-0.238511
FT0283	377.173	244.13	Asparaginyl-Isoleucine;Asparaginyl-Leucine;Glutaminylvaline	neg	AAM.OMM11.YL32	0.00597819	-0.251692
FT0283	377.173	244.13	Asparaginyl-Isoleucine;Asparaginyl-Leucine;Glutaminylvaline	neg	AAM.OMM11.YL44	0.000592462	-0.273436
FT0283	377.173	244.13	Asparaginyl-Isoleucine;Asparaginyl-Leucine;Glutaminylvaline	neg	AAM.OMM11.YL45	0.00316462	-0.252777
FT0283	377.173	244.13	Asparaginyl-Isoleucine;Asparaginyl-Leucine;Glutaminylvaline	neg	AAM.OMM11.YL58	0.0330275	-0.109935
FT0283	377.173	244.13	Asparaginyl-Isoleucine;Asparaginyl-Leucine;Glutaminylvaline	neg	AAM.OMM12	0.00226054	-0.24782
FT0285	49.7239	245.049	2,3',4,6-Tetrahydroxybenzophenone;[3-(4-methoxyphenyl)propox	neg	AAM.OMM11.I46	3.03e-06	-0.646446
FT0285	49.7239	245.049	2,3',4,6-Tetrahydroxybenzophenone;[3-(4-methoxyphenyl)propox	neg	AAM.OMM11.I48	3.03e-06	-0.646446
FT0285	49.7239	245.049	2,3',4,6-Tetrahydroxybenzophenone;[3-(4-methoxyphenyl)propox	neg	AAM.OMM11.I49	3.03e-06	-0.646446
FT0285	49.7239	245.049	2,3',4,6-Tetrahydroxybenzophenone;[3-(4-methoxyphenyl)propox	neg	AAM.OMM11.KB1	3.03e-06	-0.646446
FT0285	49.7239	245.049	2,3',4,6-Tetrahydroxybenzophenone;[3-(4-methoxyphenyl)propox	neg	AAM.OMM11.KB18	0.00583209	-0.546103
FT0285	49.7239	245.049	2,3',4,6-Tetrahydroxybenzophenone;[3-(4-methoxyphenyl)propox	neg	AAM.OMM11.YL2	3.03e-06	-0.646446
FT0285	49.7239	245.049	2,3',4,6-Tetrahydroxybenzophenone;[3-(4-methoxyphenyl)propox	neg	AAM.OMM11.YL27	3.03e-06	-0.646446
FT0285	49.7239	245.049	2,3',4,6-Tetrahydroxybenzophenone;[3-(4-methoxyphenyl)propox	neg	AAM.OMM11.YL31	3.03e-06	-0.646446
FT0285	49.7239	245.049	2,3',4,6-Tetrahydroxybenzophenone;[3-(4-methoxyphenyl)propox	neg	AAM.OMM11.YL32	3.03e-06	-0.646446
FT0285	49.7239	245.049	2,3',4,6-Tetrahydroxybenzophenone;[3-(4-methoxyphenyl)propox	neg	AAM.OMM11.YL44	3.03e-06	-0.646446
FT0285	49.7239	245.049	2,3',4,6-Tetrahydroxybenzophenone;[3-(4-methoxyphenyl)propox	neg	AAM.OMM11.YL45	3.03e-06	-0.646446
FT0285	49.7239	245.049	2,3',4,6-Tetrahydroxybenzophenone;[3-(4-methoxyphenyl)propox	neg	AAM.OMM11.YL58	3.03e-06	-0.646446
FT0285	49.7239	245.049	2,3',4,6-Tetrahydroxybenzophenone;[3-(4-methoxyphenyl)propox	neg	AAM.OMM12	3.03e-06	-0.646446
FT0288	363	246.022	Imidacloprid urea;Topaquinone;Betalamic acid	neg	AAM.OMM11.I46	9.78e-06	0.178272
FT0288	363	246.022	Imidacloprid urea;Topaquinone;Betalamic acid	neg	AAM.OMM11.I48	0.00138564	0.136565
FT0288	363	246.022	Imidacloprid urea;Topaquinone;Betalamic acid	neg	AAM.OMM11.I49	0.000171256	0.149549
FT0288	363	246.022	Imidacloprid urea;Topaquinone;Betalamic acid	neg	AAM.OMM11.KB1	0.00523024	0.141709
FT0288	363	246.022	Imidacloprid urea;Topaquinone;Betalamic acid	neg	AAM.OMM11.KB18	0.000275967	0.146619
FT0288	363	246.022	Imidacloprid urea;Topaquinone;Betalamic acid	neg	AAM.OMM11.YL2	0.0017363	0.150084
FT0288	363	246.022	Imidacloprid urea;Topaquinone;Betalamic acid	neg	AAM.OMM11.YL27	0.000676683	0.105714
FT0288	363	246.022	Imidacloprid urea;Topaquinone;Betalamic acid	neg	AAM.OMM11.YL31	0.000195847	0.14485
FT0288	363	246.022	Imidacloprid urea;Topaquinone;Betalamic acid	neg	AAM.OMM11.YL32	0.00260535	0.116472
FT0288	363	246.022	Imidacloprid urea;Topaquinone;Betalamic acid	neg	AAM.OMM11.YL44	0.000227528	0.122382
FT0288	363	246.022	Imidacloprid urea;Topaquinone;Betalamic acid	neg	AAM.OMM11.YL45	0.0163491	0.114482
FT0288	363	246.022	Imidacloprid urea;Topaquinone;Betalamic acid	neg	AAM.OMM11.YL58	0.000100558	0.165221
FT0288	363	246.022	Imidacloprid urea;Topaquinone;Betalamic acid	neg	AAM.OMM12	2.99e-05	0.140145
FT0291	362.771	247.024	7-DESHYDROXYPYROGALLIN-4-CARBOXYLIC ACID;Chorismate;Prephena	neg	AAM.OMM11.I49	3.19e-09	0.36331
FT0293	363	248.019	5-(2'-Carboxyethyl)-4,6-Dihydroxypicolinate;2-{[hydroxy(2,4,	neg	AAM.OMM11.I46	0.020176	0.374994
FT0293	363	248.019	5-(2'-Carboxyethyl)-4,6-Dihydroxypicolinate;2-{[hydroxy(2,4,	neg	AAM.OMM11.I48	0.0308926	0.331839
FT0293	363	248.019	5-(2'-Carboxyethyl)-4,6-Dihydroxypicolinate;2-{[hydroxy(2,4,	neg	AAM.OMM11.I49	0.0263414	0.345418
FT0293	363	248.019	5-(2'-Carboxyethyl)-4,6-Dihydroxypicolinate;2-{[hydroxy(2,4,	neg	AAM.OMM11.KB1	0.0295503	0.341109
FT0293	363	248.019	5-(2'-Carboxyethyl)-4,6-Dihydroxypicolinate;2-{[hydroxy(2,4,	neg	AAM.OMM11.KB18	0.0266562	0.345877
FT0293	363	248.019	5-(2'-Carboxyethyl)-4,6-Dihydroxypicolinate;2-{[hydroxy(2,4,	neg	AAM.OMM11.YL2	0.0267015	0.349497
FT0293	363	248.019	5-(2'-Carboxyethyl)-4,6-Dihydroxypicolinate;2-{[hydroxy(2,4,	neg	AAM.OMM11.YL27	0.0369187	0.310424
FT0293	363	248.019	5-(2'-Carboxyethyl)-4,6-Dihydroxypicolinate;2-{[hydroxy(2,4,	neg	AAM.OMM11.YL31	0.0264807	0.345717
FT0293	363	248.019	5-(2'-Carboxyethyl)-4,6-Dihydroxypicolinate;2-{[hydroxy(2,4,	neg	AAM.OMM11.YL32	0.0375527	0.31402
FT0293	363	248.019	5-(2'-Carboxyethyl)-4,6-Dihydroxypicolinate;2-{[hydroxy(2,4,	neg	AAM.OMM11.YL44	0.0326302	0.323833
FT0293	363	248.019	5-(2'-Carboxyethyl)-4,6-Dihydroxypicolinate;2-{[hydroxy(2,4,	neg	AAM.OMM11.YL45	0.0396192	0.31191
FT0293	363	248.019	5-(2'-Carboxyethyl)-4,6-Dihydroxypicolinate;2-{[hydroxy(2,4,	neg	AAM.OMM11.YL58	0.0225173	0.363879
FT0293	363	248.019	5-(2'-Carboxyethyl)-4,6-Dihydroxypicolinate;2-{[hydroxy(2,4,	neg	AAM.OMM12	0.0290506	0.334433
FT0300	201.92	250.139	Fencamfamine;N-desmethylmirtazapine;N-Decanoylglycine	neg	AAM.OMM11.I46	0.0100325	-0.111658
FT0300	201.92	250.139	Fencamfamine;N-desmethylmirtazapine;N-Decanoylglycine	neg	AAM.OMM11.I48	0.00102279	-0.116914
FT0300	201.92	250.139	Fencamfamine;N-desmethylmirtazapine;N-Decanoylglycine	neg	AAM.OMM11.I49	0.00335118	-0.177239
FT0300	201.92	250.139	Fencamfamine;N-desmethylmirtazapine;N-Decanoylglycine	neg	AAM.OMM11.KB18	0.00482518	-0.160527
FT0300	201.92	250.139	Fencamfamine;N-desmethylmirtazapine;N-Decanoylglycine	neg	AAM.OMM11.YL2	0.0324366	-0.0934092
FT0300	201.92	250.139	Fencamfamine;N-desmethylmirtazapine;N-Decanoylglycine	neg	AAM.OMM11.YL27	0.0209648	-0.137922
FT0300	201.92	250.139	Fencamfamine;N-desmethylmirtazapine;N-Decanoylglycine	neg	AAM.OMM11.YL31	0.00621165	-0.155348
FT0300	201.92	250.139	Fencamfamine;N-desmethylmirtazapine;N-Decanoylglycine	neg	AAM.OMM11.YL32	0.0107458	-0.122208
FT0300	201.92	250.139	Fencamfamine;N-desmethylmirtazapine;N-Decanoylglycine	neg	AAM.OMM11.YL44	0.00743629	-0.116508
FT0300	201.92	250.139	Fencamfamine;N-desmethylmirtazapine;N-Decanoylglycine	neg	AAM.OMM11.YL45	0.0185512	-0.131862
FT0300	201.92	250.139	Fencamfamine;N-desmethylmirtazapine;N-Decanoylglycine	neg	AAM.OMM11.YL58	0.00582132	-0.142223
FT0300	201.92	250.139	Fencamfamine;N-desmethylmirtazapine;N-Decanoylglycine	neg	AAM.OMM12	0.0033427	-0.125043
FT0302	342.493	251.103	3'-Hydroxyhexobarbital;Epoxy-hexobarbital;Alanyl-Tyrosine	neg	AAM.OMM11.I46	0.000109625	-0.817867
FT0302	342.493	251.103	3'-Hydroxyhexobarbital;Epoxy-hexobarbital;Alanyl-Tyrosine	neg	AAM.OMM11.I48	0.0242866	-0.540036
FT0302	342.493	251.103	3'-Hydroxyhexobarbital;Epoxy-hexobarbital;Alanyl-Tyrosine	neg	AAM.OMM11.I49	0.0174518	-0.555503
FT0302	342.493	251.103	3'-Hydroxyhexobarbital;Epoxy-hexobarbital;Alanyl-Tyrosine	neg	AAM.OMM11.KB1	0.0070538	-0.692745
FT0302	342.493	251.103	3'-Hydroxyhexobarbital;Epoxy-hexobarbital;Alanyl-Tyrosine	neg	AAM.OMM11.KB18	0.00222892	-0.383797
FT0302	342.493	251.103	3'-Hydroxyhexobarbital;Epoxy-hexobarbital;Alanyl-Tyrosine	neg	AAM.OMM11.YL2	0.0118336	-0.673908
FT0302	342.493	251.103	3'-Hydroxyhexobarbital;Epoxy-hexobarbital;Alanyl-Tyrosine	neg	AAM.OMM11.YL27	0.00602651	-0.698072
FT0302	342.493	251.103	3'-Hydroxyhexobarbital;Epoxy-hexobarbital;Alanyl-Tyrosine	neg	AAM.OMM11.YL31	0.0238409	-0.541215
FT0302	342.493	251.103	3'-Hydroxyhexobarbital;Epoxy-hexobarbital;Alanyl-Tyrosine	neg	AAM.OMM11.YL32	0.0271198	-0.528128
FT0302	342.493	251.103	3'-Hydroxyhexobarbital;Epoxy-hexobarbital;Alanyl-Tyrosine	neg	AAM.OMM11.YL44	0.0267322	-0.52848
FT0302	342.493	251.103	3'-Hydroxyhexobarbital;Epoxy-hexobarbital;Alanyl-Tyrosine	neg	AAM.OMM11.YL45	0.0147248	-0.567089
FT0302	342.493	251.103	3'-Hydroxyhexobarbital;Epoxy-hexobarbital;Alanyl-Tyrosine	neg	AAM.OMM11.YL58	0.0103743	-0.678908
FT0302	342.493	251.103	3'-Hydroxyhexobarbital;Epoxy-hexobarbital;Alanyl-Tyrosine	neg	AAM.OMM12	0.0114395	-0.675209
FT0305	355.916	252.147	Deoxyhypusine;Spermic acid 1;Anabasamine	neg	AAM.OMM11.I46	0.0227445	0.131828
FT0305	355.916	252.147	Deoxyhypusine;Spermic acid 1;Anabasamine	neg	AAM.OMM12	0.0421275	0.11159
FT0306	366.233	254.97	Pyrrolnitrin	neg	AAM.OMM11.I46	0.00298745	-0.0998851
FT0306	366.233	254.97	Pyrrolnitrin	neg	AAM.OMM11.I48	0.00254489	-0.124221
FT0306	366.233	254.97	Pyrrolnitrin	neg	AAM.OMM11.I49	0.0014785	-0.120859
FT0306	366.233	254.97	Pyrrolnitrin	neg	AAM.OMM11.KB1	0.00107142	-0.16103
FT0306	366.233	254.97	Pyrrolnitrin	neg	AAM.OMM11.KB18	0.00153529	-0.114289
FT0306	366.233	254.97	Pyrrolnitrin	neg	AAM.OMM11.YL2	0.00585701	-0.130211
FT0306	366.233	254.97	Pyrrolnitrin	neg	AAM.OMM11.YL27	0.000402655	-0.154577
FT0306	366.233	254.97	Pyrrolnitrin	neg	AAM.OMM11.YL31	0.00123888	-0.120487
FT0306	366.233	254.97	Pyrrolnitrin	neg	AAM.OMM11.YL32	0.00186696	-0.136028
FT0306	366.233	254.97	Pyrrolnitrin	neg	AAM.OMM11.YL44	0.00229316	-0.132144
FT0306	366.233	254.97	Pyrrolnitrin	neg	AAM.OMM11.YL45	0.00123846	-0.146497
FT0306	366.233	254.97	Pyrrolnitrin	neg	AAM.OMM11.YL58	0.000700269	-0.141581
FT0306	366.233	254.97	Pyrrolnitrin	neg	AAM.OMM12	0.00169239	-0.121771
FT0308	440.981	256.13	N,N-Didesmethyltramadol;N,O-Didesmethyltramadol;MEX_236.1645	neg	AAM.OMM11.I46	0.0248756	-0.552571
FT0308	440.981	256.13	N,N-Didesmethyltramadol;N,O-Didesmethyltramadol;MEX_236.1645	neg	AAM.OMM11.I48	0.0123239	-0.577312
FT0308	440.981	256.13	N,N-Didesmethyltramadol;N,O-Didesmethyltramadol;MEX_236.1645	neg	AAM.OMM11.I49	1.55e-06	-0.709594
FT0308	440.981	256.13	N,N-Didesmethyltramadol;N,O-Didesmethyltramadol;MEX_236.1645	neg	AAM.OMM11.KB1	1.55e-06	-0.709594
FT0308	440.981	256.13	N,N-Didesmethyltramadol;N,O-Didesmethyltramadol;MEX_236.1645	neg	AAM.OMM11.KB18	0.00996749	-0.583905
FT0308	440.981	256.13	N,N-Didesmethyltramadol;N,O-Didesmethyltramadol;MEX_236.1645	neg	AAM.OMM11.YL27	1.55e-06	-0.709594
FT0308	440.981	256.13	N,N-Didesmethyltramadol;N,O-Didesmethyltramadol;MEX_236.1645	neg	AAM.OMM11.YL31	0.0454067	-0.435714
FT0308	440.981	256.13	N,N-Didesmethyltramadol;N,O-Didesmethyltramadol;MEX_236.1645	neg	AAM.OMM11.YL32	0.0016025	-0.317639
FT0308	440.981	256.13	N,N-Didesmethyltramadol;N,O-Didesmethyltramadol;MEX_236.1645	neg	AAM.OMM11.YL45	1.55e-06	-0.709594
FT0308	440.981	256.13	N,N-Didesmethyltramadol;N,O-Didesmethyltramadol;MEX_236.1645	neg	AAM.OMM11.YL58	0.0246619	-0.552906
FT0308	440.981	256.13	N,N-Didesmethyltramadol;N,O-Didesmethyltramadol;MEX_236.1645	neg	AAM.OMM12	1.55e-06	-0.709594
FT0310	366.145	256.967		neg	AAM.OMM11.I46	2.68e-06	-0.481713
FT0310	366.145	256.967		neg	AAM.OMM11.I48	0.0305825	-0.369618
FT0310	366.145	256.967		neg	AAM.OMM11.I49	2.68e-06	-0.481713
FT0310	366.145	256.967		neg	AAM.OMM11.KB1	2.68e-06	-0.481713
FT0310	366.145	256.967		neg	AAM.OMM11.KB18	0.0486152	-0.355531
FT0310	366.145	256.967		neg	AAM.OMM11.YL2	2.68e-06	-0.481713
FT0310	366.145	256.967		neg	AAM.OMM11.YL27	2.68e-06	-0.481713
FT0310	366.145	256.967		neg	AAM.OMM11.YL32	2.68e-06	-0.481713
FT0310	366.145	256.967		neg	AAM.OMM11.YL45	2.68e-06	-0.481713
FT0310	366.145	256.967		neg	AAM.OMM11.YL58	2.68e-06	-0.481713
FT0310	366.145	256.967		neg	AAM.OMM12	0.0472373	-0.356471
FT0311	438.233	257.08	3-phenyl-1-(2,4,6-trihydroxyphenyl)propan-1-one;3'-O-Methylu	neg	AAM.OMM11.I46	0.00586518	-0.960512
FT0311	438.233	257.08	3-phenyl-1-(2,4,6-trihydroxyphenyl)propan-1-one;3'-O-Methylu	neg	AAM.OMM11.I48	0.00377896	-0.992911
FT0311	438.233	257.08	3-phenyl-1-(2,4,6-trihydroxyphenyl)propan-1-one;3'-O-Methylu	neg	AAM.OMM11.I49	0.00233804	-1.14759
FT0311	438.233	257.08	3-phenyl-1-(2,4,6-trihydroxyphenyl)propan-1-one;3'-O-Methylu	neg	AAM.OMM11.KB1	0.000562205	-1.19512
FT0311	438.233	257.08	3-phenyl-1-(2,4,6-trihydroxyphenyl)propan-1-one;3'-O-Methylu	neg	AAM.OMM11.KB18	0.000919516	-1.18041
FT0311	438.233	257.08	3-phenyl-1-(2,4,6-trihydroxyphenyl)propan-1-one;3'-O-Methylu	neg	AAM.OMM11.YL2	0.00193605	-1.03125
FT0311	438.233	257.08	3-phenyl-1-(2,4,6-trihydroxyphenyl)propan-1-one;3'-O-Methylu	neg	AAM.OMM11.YL27	0.000186248	-0.845522
FT0311	438.233	257.08	3-phenyl-1-(2,4,6-trihydroxyphenyl)propan-1-one;3'-O-Methylu	neg	AAM.OMM11.YL31	9.81e-08	-1.31371
FT0311	438.233	257.08	3-phenyl-1-(2,4,6-trihydroxyphenyl)propan-1-one;3'-O-Methylu	neg	AAM.OMM11.YL32	4.83e-06	-0.854628
FT0311	438.233	257.08	3-phenyl-1-(2,4,6-trihydroxyphenyl)propan-1-one;3'-O-Methylu	neg	AAM.OMM11.YL44	0.00382285	-1.00102
FT0311	438.233	257.08	3-phenyl-1-(2,4,6-trihydroxyphenyl)propan-1-one;3'-O-Methylu	neg	AAM.OMM11.YL45	0.000986804	-1.07535
FT0311	438.233	257.08	3-phenyl-1-(2,4,6-trihydroxyphenyl)propan-1-one;3'-O-Methylu	neg	AAM.OMM11.YL58	0.00240991	-1.01724
FT0311	438.233	257.08	3-phenyl-1-(2,4,6-trihydroxyphenyl)propan-1-one;3'-O-Methylu	neg	AAM.OMM12	0.001908	-1.03131
FT0313	373.721	258.142	Glutaminylisoleucine;Glutaminylleucine;Hydroxyprolyl-Lysine	neg	AAM.OMM11.I49	7.21e-06	-0.610282
FT0313	373.721	258.142	Glutaminylisoleucine;Glutaminylleucine;Hydroxyprolyl-Lysine	neg	AAM.OMM11.KB1	7.21e-06	-0.610282
FT0313	373.721	258.142	Glutaminylisoleucine;Glutaminylleucine;Hydroxyprolyl-Lysine	neg	AAM.OMM11.KB18	7.21e-06	-0.610282
FT0313	373.721	258.142	Glutaminylisoleucine;Glutaminylleucine;Hydroxyprolyl-Lysine	neg	AAM.OMM11.YL2	7.21e-06	-0.610282
FT0313	373.721	258.142	Glutaminylisoleucine;Glutaminylleucine;Hydroxyprolyl-Lysine	neg	AAM.OMM11.YL27	7.21e-06	-0.610282
FT0313	373.721	258.142	Glutaminylisoleucine;Glutaminylleucine;Hydroxyprolyl-Lysine	neg	AAM.OMM11.YL31	0.0452894	-0.453712
FT0313	373.721	258.142	Glutaminylisoleucine;Glutaminylleucine;Hydroxyprolyl-Lysine	neg	AAM.OMM11.YL32	7.21e-06	-0.610282
FT0313	373.721	258.142	Glutaminylisoleucine;Glutaminylleucine;Hydroxyprolyl-Lysine	neg	AAM.OMM11.YL44	7.21e-06	-0.610282
FT0313	373.721	258.142	Glutaminylisoleucine;Glutaminylleucine;Hydroxyprolyl-Lysine	neg	AAM.OMM11.YL45	7.21e-06	-0.610282
FT0315	477.342	259.023	REF_Glucose-1-Phospate;REF_Glucose-6-Phosphate;REF_Frct6P	neg	AAM.OMM11.YL32	0.000123604	0.328812
FT0316	332.99	259.078	4'-Hydroxyflurbiprofen;(x)-1,2-Propanediol 1-O-b-D-glucopyra	neg	AAM.OMM11.I46	3.94e-06	-0.941916
FT0316	332.99	259.078	4'-Hydroxyflurbiprofen;(x)-1,2-Propanediol 1-O-b-D-glucopyra	neg	AAM.OMM11.I48	3.94e-06	-0.941916
FT0316	332.99	259.078	4'-Hydroxyflurbiprofen;(x)-1,2-Propanediol 1-O-b-D-glucopyra	neg	AAM.OMM11.I49	3.94e-06	-0.941916
FT0316	332.99	259.078	4'-Hydroxyflurbiprofen;(x)-1,2-Propanediol 1-O-b-D-glucopyra	neg	AAM.OMM11.KB1	3.94e-06	-0.941916
FT0316	332.99	259.078	4'-Hydroxyflurbiprofen;(x)-1,2-Propanediol 1-O-b-D-glucopyra	neg	AAM.OMM11.KB18	3.94e-06	-0.941916
FT0316	332.99	259.078	4'-Hydroxyflurbiprofen;(x)-1,2-Propanediol 1-O-b-D-glucopyra	neg	AAM.OMM11.YL2	3.94e-06	-0.941916
FT0316	332.99	259.078	4'-Hydroxyflurbiprofen;(x)-1,2-Propanediol 1-O-b-D-glucopyra	neg	AAM.OMM11.YL27	3.94e-06	-0.941916
FT0316	332.99	259.078	4'-Hydroxyflurbiprofen;(x)-1,2-Propanediol 1-O-b-D-glucopyra	neg	AAM.OMM11.YL31	3.94e-06	-0.941916
FT0316	332.99	259.078	4'-Hydroxyflurbiprofen;(x)-1,2-Propanediol 1-O-b-D-glucopyra	neg	AAM.OMM11.YL32	3.94e-06	-0.941916
FT0316	332.99	259.078	4'-Hydroxyflurbiprofen;(x)-1,2-Propanediol 1-O-b-D-glucopyra	neg	AAM.OMM11.YL44	3.94e-06	-0.941916
FT0316	332.99	259.078	4'-Hydroxyflurbiprofen;(x)-1,2-Propanediol 1-O-b-D-glucopyra	neg	AAM.OMM11.YL45	3.94e-06	-0.941916
FT0316	332.99	259.078	4'-Hydroxyflurbiprofen;(x)-1,2-Propanediol 1-O-b-D-glucopyra	neg	AAM.OMM11.YL58	3.94e-06	-0.941916
FT0316	332.99	259.078	4'-Hydroxyflurbiprofen;(x)-1,2-Propanediol 1-O-b-D-glucopyra	neg	AAM.OMM12	3.94e-06	-0.941916
FT0319	425.988	259.13	gamma-Glutamylleucine;gamma-Glutamylisoleucine;gamma-Glutamy	neg	AAM.OMM11.YL2	0.00921096	0.0390121
FT0319	425.988	259.13	gamma-Glutamylleucine;gamma-Glutamylisoleucine;gamma-Glutamy	neg	AAM.OMM11.YL31	0.018086	0.0429192
FT0319	425.988	259.13	gamma-Glutamylleucine;gamma-Glutamylisoleucine;gamma-Glutamy	neg	AAM.OMM11.YL44	0.0165982	0.0418428
FT0319	425.988	259.13	gamma-Glutamylleucine;gamma-Glutamylisoleucine;gamma-Glutamy	neg	AAM.OMM11.YL58	0.0136972	0.0599688
FT0319	425.988	259.13	gamma-Glutamylleucine;gamma-Glutamylisoleucine;gamma-Glutamy	neg	AAM.OMM12	0.000776815	0.0721098
FT0323	426.128	260.133	Arginyl-Serine;Serylarginine;NCGC00380840-01_C15H19NO3_4-Met	neg	AAM.OMM11.YL2	0.0378446	0.0299733
FT0323	426.128	260.133	Arginyl-Serine;Serylarginine;NCGC00380840-01_C15H19NO3_4-Met	neg	AAM.OMM11.YL58	0.0179374	0.0593423
FT0323	426.128	260.133	Arginyl-Serine;Serylarginine;NCGC00380840-01_C15H19NO3_4-Met	neg	AAM.OMM12	0.00814392	0.0471957
FT0326	402.593	261.06	Porphobilinogen;D-glycero-L-galacto-Octulose;Carbadox	neg	AAM.OMM11.YL44	1.4e-05	-0.441047
FT0326	402.593	261.06	Porphobilinogen;D-glycero-L-galacto-Octulose;Carbadox	neg	AAM.OMM11.YL58	1.4e-05	-0.441047
FT0328	296.124	263.14	Vorinostat;Phenylalanyl-Valine;Valyl-Phenylalanine	neg	AAM.OMM11.I46	2e-06	-0.826646
FT0328	296.124	263.14	Vorinostat;Phenylalanyl-Valine;Valyl-Phenylalanine	neg	AAM.OMM11.I48	2e-06	-0.826646
FT0328	296.124	263.14	Vorinostat;Phenylalanyl-Valine;Valyl-Phenylalanine	neg	AAM.OMM11.I49	2e-06	-0.826646
FT0328	296.124	263.14	Vorinostat;Phenylalanyl-Valine;Valyl-Phenylalanine	neg	AAM.OMM11.KB1	2e-06	-0.826646
FT0328	296.124	263.14	Vorinostat;Phenylalanyl-Valine;Valyl-Phenylalanine	neg	AAM.OMM11.KB18	2e-06	-0.826646
FT0328	296.124	263.14	Vorinostat;Phenylalanyl-Valine;Valyl-Phenylalanine	neg	AAM.OMM11.YL2	2e-06	-0.826646
FT0328	296.124	263.14	Vorinostat;Phenylalanyl-Valine;Valyl-Phenylalanine	neg	AAM.OMM11.YL27	2e-06	-0.826646
FT0328	296.124	263.14	Vorinostat;Phenylalanyl-Valine;Valyl-Phenylalanine	neg	AAM.OMM11.YL31	2e-06	-0.826646
FT0328	296.124	263.14	Vorinostat;Phenylalanyl-Valine;Valyl-Phenylalanine	neg	AAM.OMM11.YL32	0.00207841	-0.726303
FT0328	296.124	263.14	Vorinostat;Phenylalanyl-Valine;Valyl-Phenylalanine	neg	AAM.OMM11.YL44	2e-06	-0.826646
FT0328	296.124	263.14	Vorinostat;Phenylalanyl-Valine;Valyl-Phenylalanine	neg	AAM.OMM11.YL45	2e-06	-0.826646
FT0328	296.124	263.14	Vorinostat;Phenylalanyl-Valine;Valyl-Phenylalanine	neg	AAM.OMM11.YL58	0.0273532	-0.521971
FT0328	296.124	263.14	Vorinostat;Phenylalanyl-Valine;Valyl-Phenylalanine	neg	AAM.OMM12	2e-06	-0.826646
FT0331	301.585	267.074	REF_Inosine;Inosine;INOSINE	neg	AAM.OMM11.I46	0.000558937	-1.05719
FT0331	301.585	267.074	REF_Inosine;Inosine;INOSINE	neg	AAM.OMM11.I48	0.000558937	-1.05719
FT0331	301.585	267.074	REF_Inosine;Inosine;INOSINE	neg	AAM.OMM11.I49	0.000558937	-1.05719
FT0331	301.585	267.074	REF_Inosine;Inosine;INOSINE	neg	AAM.OMM11.KB1	0.000558937	-1.05719
FT0331	301.585	267.074	REF_Inosine;Inosine;INOSINE	neg	AAM.OMM11.KB18	0.000558937	-1.05719
FT0331	301.585	267.074	REF_Inosine;Inosine;INOSINE	neg	AAM.OMM11.YL2	0.000558937	-1.05719
FT0331	301.585	267.074	REF_Inosine;Inosine;INOSINE	neg	AAM.OMM11.YL27	0.000558937	-1.05719
FT0331	301.585	267.074	REF_Inosine;Inosine;INOSINE	neg	AAM.OMM11.YL31	0.000558937	-1.05719
FT0331	301.585	267.074	REF_Inosine;Inosine;INOSINE	neg	AAM.OMM11.YL32	0.000558937	-1.05719
FT0331	301.585	267.074	REF_Inosine;Inosine;INOSINE	neg	AAM.OMM11.YL44	0.000558937	-1.05719
FT0331	301.585	267.074	REF_Inosine;Inosine;INOSINE	neg	AAM.OMM11.YL45	0.000558937	-1.05719
FT0331	301.585	267.074	REF_Inosine;Inosine;INOSINE	neg	AAM.OMM11.YL58	0.000558937	-1.05719
FT0331	301.585	267.074	REF_Inosine;Inosine;INOSINE	neg	AAM.OMM12	0.000558937	-1.05719
FT0332	267.303	267.073	N-Cyclohexyl-2-benzothiazol-amine;3-Deoxy-D-glycero-D-galact	neg	AAM.OMM11.I46	0.0151753	-0.413885
FT0332	267.303	267.073	N-Cyclohexyl-2-benzothiazol-amine;3-Deoxy-D-glycero-D-galact	neg	AAM.OMM11.I48	0.0151753	-0.413885
FT0332	267.303	267.073	N-Cyclohexyl-2-benzothiazol-amine;3-Deoxy-D-glycero-D-galact	neg	AAM.OMM11.I49	0.0151753	-0.413885
FT0332	267.303	267.073	N-Cyclohexyl-2-benzothiazol-amine;3-Deoxy-D-glycero-D-galact	neg	AAM.OMM11.KB1	0.0151753	-0.413885
FT0332	267.303	267.073	N-Cyclohexyl-2-benzothiazol-amine;3-Deoxy-D-glycero-D-galact	neg	AAM.OMM11.KB18	0.0151753	-0.413885
FT0332	267.303	267.073	N-Cyclohexyl-2-benzothiazol-amine;3-Deoxy-D-glycero-D-galact	neg	AAM.OMM11.YL2	0.0151753	-0.413885
FT0332	267.303	267.073	N-Cyclohexyl-2-benzothiazol-amine;3-Deoxy-D-glycero-D-galact	neg	AAM.OMM11.YL27	0.0151753	-0.413885
FT0332	267.303	267.073	N-Cyclohexyl-2-benzothiazol-amine;3-Deoxy-D-glycero-D-galact	neg	AAM.OMM11.YL31	0.0151753	-0.413885
FT0332	267.303	267.073	N-Cyclohexyl-2-benzothiazol-amine;3-Deoxy-D-glycero-D-galact	neg	AAM.OMM11.YL32	0.0151753	-0.413885
FT0332	267.303	267.073	N-Cyclohexyl-2-benzothiazol-amine;3-Deoxy-D-glycero-D-galact	neg	AAM.OMM11.YL44	0.0151753	-0.413885
FT0332	267.303	267.073	N-Cyclohexyl-2-benzothiazol-amine;3-Deoxy-D-glycero-D-galact	neg	AAM.OMM11.YL45	0.0151753	-0.413885
FT0332	267.303	267.073	N-Cyclohexyl-2-benzothiazol-amine;3-Deoxy-D-glycero-D-galact	neg	AAM.OMM11.YL58	0.0151753	-0.413885
FT0332	267.303	267.073	N-Cyclohexyl-2-benzothiazol-amine;3-Deoxy-D-glycero-D-galact	neg	AAM.OMM12	0.0151753	-0.413885
FT0333	380.785	267.143	(S)-3-Methylthiohexyl hexanoate;Valerylcarnitine;Diethylstil	neg	AAM.OMM11.I46	0.00433178	-0.692297
FT0333	380.785	267.143	(S)-3-Methylthiohexyl hexanoate;Valerylcarnitine;Diethylstil	neg	AAM.OMM11.I48	0.0270914	-0.512894
FT0333	380.785	267.143	(S)-3-Methylthiohexyl hexanoate;Valerylcarnitine;Diethylstil	neg	AAM.OMM11.I49	8.66e-09	-0.811083
FT0333	380.785	267.143	(S)-3-Methylthiohexyl hexanoate;Valerylcarnitine;Diethylstil	neg	AAM.OMM11.KB1	8.66e-09	-0.811083
FT0333	380.785	267.143	(S)-3-Methylthiohexyl hexanoate;Valerylcarnitine;Diethylstil	neg	AAM.OMM11.KB18	8.66e-09	-0.811083
FT0333	380.785	267.143	(S)-3-Methylthiohexyl hexanoate;Valerylcarnitine;Diethylstil	neg	AAM.OMM11.YL2	0.00730746	-0.581212
FT0333	380.785	267.143	(S)-3-Methylthiohexyl hexanoate;Valerylcarnitine;Diethylstil	neg	AAM.OMM11.YL27	8.66e-09	-0.811083
FT0333	380.785	267.143	(S)-3-Methylthiohexyl hexanoate;Valerylcarnitine;Diethylstil	neg	AAM.OMM11.YL31	6.27e-06	-0.435425
FT0333	380.785	267.143	(S)-3-Methylthiohexyl hexanoate;Valerylcarnitine;Diethylstil	neg	AAM.OMM11.YL32	0.0201495	-0.639967
FT0333	380.785	267.143	(S)-3-Methylthiohexyl hexanoate;Valerylcarnitine;Diethylstil	neg	AAM.OMM11.YL44	8.66e-09	-0.811083
FT0333	380.785	267.143	(S)-3-Methylthiohexyl hexanoate;Valerylcarnitine;Diethylstil	neg	AAM.OMM11.YL45	0.0186948	-0.547084
FT0333	380.785	267.143	(S)-3-Methylthiohexyl hexanoate;Valerylcarnitine;Diethylstil	neg	AAM.OMM11.YL58	0.00670825	-0.305075
FT0333	380.785	267.143	(S)-3-Methylthiohexyl hexanoate;Valerylcarnitine;Diethylstil	neg	AAM.OMM12	0.0062884	-0.587582
FT0334	378.02	268.149	Meptazinol HCl;Rotundine B;Meptazinol HCl	neg	AAM.OMM11.I46	1.96e-05	-0.318865
FT0334	378.02	268.149	Meptazinol HCl;Rotundine B;Meptazinol HCl	neg	AAM.OMM11.I48	1.96e-05	-0.318865
FT0334	378.02	268.149	Meptazinol HCl;Rotundine B;Meptazinol HCl	neg	AAM.OMM11.I49	1.96e-05	-0.318865
FT0334	378.02	268.149	Meptazinol HCl;Rotundine B;Meptazinol HCl	neg	AAM.OMM11.KB1	1.96e-05	-0.318865
FT0334	378.02	268.149	Meptazinol HCl;Rotundine B;Meptazinol HCl	neg	AAM.OMM11.KB18	1.96e-05	-0.318865
FT0334	378.02	268.149	Meptazinol HCl;Rotundine B;Meptazinol HCl	neg	AAM.OMM11.YL2	1.96e-05	-0.318865
FT0334	378.02	268.149	Meptazinol HCl;Rotundine B;Meptazinol HCl	neg	AAM.OMM11.YL27	1.96e-05	-0.318865
FT0334	378.02	268.149	Meptazinol HCl;Rotundine B;Meptazinol HCl	neg	AAM.OMM11.YL31	1.96e-05	-0.318865
FT0334	378.02	268.149	Meptazinol HCl;Rotundine B;Meptazinol HCl	neg	AAM.OMM11.YL32	1.96e-05	-0.318865
FT0334	378.02	268.149	Meptazinol HCl;Rotundine B;Meptazinol HCl	neg	AAM.OMM11.YL44	1.96e-05	-0.318865
FT0334	378.02	268.149	Meptazinol HCl;Rotundine B;Meptazinol HCl	neg	AAM.OMM11.YL45	1.96e-05	-0.318865
FT0334	378.02	268.149	Meptazinol HCl;Rotundine B;Meptazinol HCl	neg	AAM.OMM11.YL58	1.96e-05	-0.318865
FT0334	378.02	268.149	Meptazinol HCl;Rotundine B;Meptazinol HCl	neg	AAM.OMM12	1.96e-05	-0.318865
FT0335	331.582	269.088	D-erythro-L-galacto-Nonulose;Aspartyl-Histidine;Histidinyl-A	neg	AAM.OMM11.I46	8.75e-06	-0.462901
FT0335	331.582	269.088	D-erythro-L-galacto-Nonulose;Aspartyl-Histidine;Histidinyl-A	neg	AAM.OMM11.I48	8.75e-06	-0.462901
FT0335	331.582	269.088	D-erythro-L-galacto-Nonulose;Aspartyl-Histidine;Histidinyl-A	neg	AAM.OMM11.I49	8.75e-06	-0.462901
FT0335	331.582	269.088	D-erythro-L-galacto-Nonulose;Aspartyl-Histidine;Histidinyl-A	neg	AAM.OMM11.KB1	8.75e-06	-0.462901
FT0335	331.582	269.088	D-erythro-L-galacto-Nonulose;Aspartyl-Histidine;Histidinyl-A	neg	AAM.OMM11.KB18	8.75e-06	-0.462901
FT0335	331.582	269.088	D-erythro-L-galacto-Nonulose;Aspartyl-Histidine;Histidinyl-A	neg	AAM.OMM11.YL2	8.75e-06	-0.462901
FT0335	331.582	269.088	D-erythro-L-galacto-Nonulose;Aspartyl-Histidine;Histidinyl-A	neg	AAM.OMM11.YL27	8.75e-06	-0.462901
FT0335	331.582	269.088	D-erythro-L-galacto-Nonulose;Aspartyl-Histidine;Histidinyl-A	neg	AAM.OMM11.YL31	8.75e-06	-0.462901
FT0335	331.582	269.088	D-erythro-L-galacto-Nonulose;Aspartyl-Histidine;Histidinyl-A	neg	AAM.OMM11.YL32	8.75e-06	-0.462901
FT0335	331.582	269.088	D-erythro-L-galacto-Nonulose;Aspartyl-Histidine;Histidinyl-A	neg	AAM.OMM11.YL44	8.75e-06	-0.462901
FT0335	331.582	269.088	D-erythro-L-galacto-Nonulose;Aspartyl-Histidine;Histidinyl-A	neg	AAM.OMM11.YL45	8.75e-06	-0.462901
FT0335	331.582	269.088	D-erythro-L-galacto-Nonulose;Aspartyl-Histidine;Histidinyl-A	neg	AAM.OMM11.YL58	8.75e-06	-0.462901
FT0335	331.582	269.088	D-erythro-L-galacto-Nonulose;Aspartyl-Histidine;Histidinyl-A	neg	AAM.OMM12	8.75e-06	-0.462901
FT0337	371.672	271.107	Heptabarbital;Paucine;4-Coumaroyl-2-hydroxyputrescine	neg	AAM.OMM11.YL32	0.00972897	0.70515
FT0345	314.591	275.104	N-lactoyl-Tryptophan;Isoeugenol benzyl ether;Isoeugenyl benz	neg	AAM.OMM11.I46	4.62e-08	-1.16651
FT0345	314.591	275.104	N-lactoyl-Tryptophan;Isoeugenol benzyl ether;Isoeugenyl benz	neg	AAM.OMM11.I48	4.62e-08	-1.16651
FT0345	314.591	275.104	N-lactoyl-Tryptophan;Isoeugenol benzyl ether;Isoeugenyl benz	neg	AAM.OMM11.I49	4.62e-08	-1.16651
FT0345	314.591	275.104	N-lactoyl-Tryptophan;Isoeugenol benzyl ether;Isoeugenyl benz	neg	AAM.OMM11.KB1	4.62e-08	-1.16651
FT0345	314.591	275.104	N-lactoyl-Tryptophan;Isoeugenol benzyl ether;Isoeugenyl benz	neg	AAM.OMM11.KB18	4.62e-08	-1.16651
FT0345	314.591	275.104	N-lactoyl-Tryptophan;Isoeugenol benzyl ether;Isoeugenyl benz	neg	AAM.OMM11.YL2	4.62e-08	-1.16651
FT0345	314.591	275.104	N-lactoyl-Tryptophan;Isoeugenol benzyl ether;Isoeugenyl benz	neg	AAM.OMM11.YL27	4.62e-08	-1.16651
FT0345	314.591	275.104	N-lactoyl-Tryptophan;Isoeugenol benzyl ether;Isoeugenyl benz	neg	AAM.OMM11.YL31	4.62e-08	-1.16651
FT0345	314.591	275.104	N-lactoyl-Tryptophan;Isoeugenol benzyl ether;Isoeugenyl benz	neg	AAM.OMM11.YL32	4.62e-08	-1.16651
FT0345	314.591	275.104	N-lactoyl-Tryptophan;Isoeugenol benzyl ether;Isoeugenyl benz	neg	AAM.OMM11.YL44	4.62e-08	-1.16651
FT0345	314.591	275.104	N-lactoyl-Tryptophan;Isoeugenol benzyl ether;Isoeugenyl benz	neg	AAM.OMM11.YL45	4.62e-08	-1.16651
FT0345	314.591	275.104	N-lactoyl-Tryptophan;Isoeugenol benzyl ether;Isoeugenyl benz	neg	AAM.OMM11.YL58	4.62e-08	-1.16651
FT0345	314.591	275.104	N-lactoyl-Tryptophan;Isoeugenol benzyl ether;Isoeugenyl benz	neg	AAM.OMM12	4.62e-08	-1.16651
FT0348	240.244	276.099	N-Methylschinifoline;NCGC00170025-02!N-(1-hydroxy-3-phenylpr	neg	AAM.OMM11.I46	3.63e-05	0.553323
FT0348	240.244	276.099	N-Methylschinifoline;NCGC00170025-02!N-(1-hydroxy-3-phenylpr	neg	AAM.OMM11.I48	0.00237081	0.534787
FT0348	240.244	276.099	N-Methylschinifoline;NCGC00170025-02!N-(1-hydroxy-3-phenylpr	neg	AAM.OMM11.I49	0.00145628	0.543315
FT0348	240.244	276.099	N-Methylschinifoline;NCGC00170025-02!N-(1-hydroxy-3-phenylpr	neg	AAM.OMM11.KB18	0.000436035	0.539597
FT0348	240.244	276.099	N-Methylschinifoline;NCGC00170025-02!N-(1-hydroxy-3-phenylpr	neg	AAM.OMM11.YL2	0.0134413	0.487453
FT0348	240.244	276.099	N-Methylschinifoline;NCGC00170025-02!N-(1-hydroxy-3-phenylpr	neg	AAM.OMM11.YL27	0.000969339	0.420155
FT0348	240.244	276.099	N-Methylschinifoline;NCGC00170025-02!N-(1-hydroxy-3-phenylpr	neg	AAM.OMM11.YL31	0.000144197	0.584955
FT0348	240.244	276.099	N-Methylschinifoline;NCGC00170025-02!N-(1-hydroxy-3-phenylpr	neg	AAM.OMM11.YL32	0.00347128	0.495352
FT0348	240.244	276.099	N-Methylschinifoline;NCGC00170025-02!N-(1-hydroxy-3-phenylpr	neg	AAM.OMM11.YL44	0.000287764	0.582301
FT0348	240.244	276.099	N-Methylschinifoline;NCGC00170025-02!N-(1-hydroxy-3-phenylpr	neg	AAM.OMM11.YL45	0.000308809	0.502033
FT0348	240.244	276.099	N-Methylschinifoline;NCGC00170025-02!N-(1-hydroxy-3-phenylpr	neg	AAM.OMM11.YL58	0.00203572	0.45965
FT0348	240.244	276.099	N-Methylschinifoline;NCGC00170025-02!N-(1-hydroxy-3-phenylpr	neg	AAM.OMM12	9.51e-08	0.56872
FT0350	288.359	277.156	Leucyl-phenylalanine;Isoleucyl-Phenylalanine;Phenylalanyl-Is	neg	AAM.OMM11.I46	4.04e-05	-0.911206
FT0350	288.359	277.156	Leucyl-phenylalanine;Isoleucyl-Phenylalanine;Phenylalanyl-Is	neg	AAM.OMM11.I48	0.0435898	-0.68177
FT0350	288.359	277.156	Leucyl-phenylalanine;Isoleucyl-Phenylalanine;Phenylalanyl-Is	neg	AAM.OMM11.I49	0.00324294	-0.378451
FT0350	288.359	277.156	Leucyl-phenylalanine;Isoleucyl-Phenylalanine;Phenylalanyl-Is	neg	AAM.OMM11.KB18	0.0497125	-0.67361
FT0350	288.359	277.156	Leucyl-phenylalanine;Isoleucyl-Phenylalanine;Phenylalanyl-Is	neg	AAM.OMM11.YL2	4.04e-05	-0.911206
FT0350	288.359	277.156	Leucyl-phenylalanine;Isoleucyl-Phenylalanine;Phenylalanyl-Is	neg	AAM.OMM11.YL31	4.04e-05	-0.911206
FT0350	288.359	277.156	Leucyl-phenylalanine;Isoleucyl-Phenylalanine;Phenylalanyl-Is	neg	AAM.OMM11.YL44	0.0272731	-0.708203
FT0350	288.359	277.156	Leucyl-phenylalanine;Isoleucyl-Phenylalanine;Phenylalanyl-Is	neg	AAM.OMM11.YL45	4.04e-05	-0.911206
FT0350	288.359	277.156	Leucyl-phenylalanine;Isoleucyl-Phenylalanine;Phenylalanyl-Is	neg	AAM.OMM11.YL58	0.00419043	-0.442983
FT0350	288.359	277.156	Leucyl-phenylalanine;Isoleucyl-Phenylalanine;Phenylalanyl-Is	neg	AAM.OMM12	4.04e-05	-0.911206
FT0352	323.393	279.135	Tyrosyl-Valine;Valyl-Tyrosine;Feruloyl-2-hydroxyputrescine	neg	AAM.OMM11.I46	0.00552329	-0.547777
FT0352	323.393	279.135	Tyrosyl-Valine;Valyl-Tyrosine;Feruloyl-2-hydroxyputrescine	neg	AAM.OMM11.I48	8.67e-08	-0.648121
FT0352	323.393	279.135	Tyrosyl-Valine;Valyl-Tyrosine;Feruloyl-2-hydroxyputrescine	neg	AAM.OMM11.I49	8.67e-08	-0.648121
FT0352	323.393	279.135	Tyrosyl-Valine;Valyl-Tyrosine;Feruloyl-2-hydroxyputrescine	neg	AAM.OMM11.KB1	8.67e-08	-0.648121
FT0352	323.393	279.135	Tyrosyl-Valine;Valyl-Tyrosine;Feruloyl-2-hydroxyputrescine	neg	AAM.OMM11.KB18	8.67e-08	-0.648121
FT0352	323.393	279.135	Tyrosyl-Valine;Valyl-Tyrosine;Feruloyl-2-hydroxyputrescine	neg	AAM.OMM11.YL2	8.67e-08	-0.648121
FT0352	323.393	279.135	Tyrosyl-Valine;Valyl-Tyrosine;Feruloyl-2-hydroxyputrescine	neg	AAM.OMM11.YL27	8.67e-08	-0.648121
FT0352	323.393	279.135	Tyrosyl-Valine;Valyl-Tyrosine;Feruloyl-2-hydroxyputrescine	neg	AAM.OMM11.YL31	8.67e-08	-0.648121
FT0352	323.393	279.135	Tyrosyl-Valine;Valyl-Tyrosine;Feruloyl-2-hydroxyputrescine	neg	AAM.OMM11.YL32	8.67e-08	-0.648121
FT0352	323.393	279.135	Tyrosyl-Valine;Valyl-Tyrosine;Feruloyl-2-hydroxyputrescine	neg	AAM.OMM11.YL44	8.67e-08	-0.648121
FT0352	323.393	279.135	Tyrosyl-Valine;Valyl-Tyrosine;Feruloyl-2-hydroxyputrescine	neg	AAM.OMM11.YL45	8.67e-08	-0.648121
FT0352	323.393	279.135	Tyrosyl-Valine;Valyl-Tyrosine;Feruloyl-2-hydroxyputrescine	neg	AAM.OMM12	8.67e-08	-0.648121
FT0353	174.934	281.089	2'-O-Methylinosine;NCGC00380761-01_C11H14N4O5_6H-Purin-6-one	neg	AAM.OMM11.I46	0.000559001	0.705891
FT0353	174.934	281.089	2'-O-Methylinosine;NCGC00380761-01_C11H14N4O5_6H-Purin-6-one	neg	AAM.OMM11.I48	0.00383803	0.641362
FT0353	174.934	281.089	2'-O-Methylinosine;NCGC00380761-01_C11H14N4O5_6H-Purin-6-one	neg	AAM.OMM11.I49	4.95e-05	0.778116
FT0353	174.934	281.089	2'-O-Methylinosine;NCGC00380761-01_C11H14N4O5_6H-Purin-6-one	neg	AAM.OMM11.KB1	2.06e-08	0.881123
FT0353	174.934	281.089	2'-O-Methylinosine;NCGC00380761-01_C11H14N4O5_6H-Purin-6-one	neg	AAM.OMM11.KB18	3.6e-05	0.771568
FT0353	174.934	281.089	2'-O-Methylinosine;NCGC00380761-01_C11H14N4O5_6H-Purin-6-one	neg	AAM.OMM11.YL2	0.00374437	0.66028
FT0353	174.934	281.089	2'-O-Methylinosine;NCGC00380761-01_C11H14N4O5_6H-Purin-6-one	neg	AAM.OMM11.YL27	0.00305268	0.589538
FT0353	174.934	281.089	2'-O-Methylinosine;NCGC00380761-01_C11H14N4O5_6H-Purin-6-one	neg	AAM.OMM11.YL32	0.00152858	0.71519
FT0353	174.934	281.089	2'-O-Methylinosine;NCGC00380761-01_C11H14N4O5_6H-Purin-6-one	neg	AAM.OMM12	0.000429218	0.697794
FT0359	379.907	284.162	N-Desmethylvenlafaxine;Tramadol;Hydroxy-alpha-sanshool	neg	AAM.OMM11.I46	0.0138354	0.421419
FT0359	379.907	284.162	N-Desmethylvenlafaxine;Tramadol;Hydroxy-alpha-sanshool	neg	AAM.OMM11.I48	0.0219249	0.415938
FT0359	379.907	284.162	N-Desmethylvenlafaxine;Tramadol;Hydroxy-alpha-sanshool	neg	AAM.OMM11.I49	0.0157909	0.426951
FT0359	379.907	284.162	N-Desmethylvenlafaxine;Tramadol;Hydroxy-alpha-sanshool	neg	AAM.OMM11.KB1	0.00588662	0.578745
FT0359	379.907	284.162	N-Desmethylvenlafaxine;Tramadol;Hydroxy-alpha-sanshool	neg	AAM.OMM11.KB18	0.0154121	0.453998
FT0359	379.907	284.162	N-Desmethylvenlafaxine;Tramadol;Hydroxy-alpha-sanshool	neg	AAM.OMM11.YL2	0.0275434	0.444961
FT0359	379.907	284.162	N-Desmethylvenlafaxine;Tramadol;Hydroxy-alpha-sanshool	neg	AAM.OMM11.YL27	0.0218971	0.470331
FT0359	379.907	284.162	N-Desmethylvenlafaxine;Tramadol;Hydroxy-alpha-sanshool	neg	AAM.OMM11.YL31	0.0179179	0.425422
FT0359	379.907	284.162	N-Desmethylvenlafaxine;Tramadol;Hydroxy-alpha-sanshool	neg	AAM.OMM11.YL32	0.0265163	0.358498
FT0359	379.907	284.162	N-Desmethylvenlafaxine;Tramadol;Hydroxy-alpha-sanshool	neg	AAM.OMM11.YL44	0.0284604	0.386222
FT0359	379.907	284.162	N-Desmethylvenlafaxine;Tramadol;Hydroxy-alpha-sanshool	neg	AAM.OMM11.YL45	0.0169317	0.414628
FT0359	379.907	284.162	N-Desmethylvenlafaxine;Tramadol;Hydroxy-alpha-sanshool	neg	AAM.OMM11.YL58	0.0214261	0.424174
FT0359	379.907	284.162	N-Desmethylvenlafaxine;Tramadol;Hydroxy-alpha-sanshool	neg	AAM.OMM12	0.0263799	0.356195
FT0361	322.044	286.176	N-[2-(4-Prenyloxyphenyl)ethyl]tiglamide	neg	AAM.OMM11.I46	0.000984828	-0.456098
FT0361	322.044	286.176	N-[2-(4-Prenyloxyphenyl)ethyl]tiglamide	neg	AAM.OMM11.I48	0.00320059	-0.445639
FT0361	322.044	286.176	N-[2-(4-Prenyloxyphenyl)ethyl]tiglamide	neg	AAM.OMM11.I49	0.00110613	-0.478767
FT0361	322.044	286.176	N-[2-(4-Prenyloxyphenyl)ethyl]tiglamide	neg	AAM.OMM11.KB1	0.0382722	-0.43
FT0361	322.044	286.176	N-[2-(4-Prenyloxyphenyl)ethyl]tiglamide	neg	AAM.OMM11.KB18	0.00167765	-0.46785
FT0361	322.044	286.176	N-[2-(4-Prenyloxyphenyl)ethyl]tiglamide	neg	AAM.OMM11.YL2	0.000651675	-0.437675
FT0361	322.044	286.176	N-[2-(4-Prenyloxyphenyl)ethyl]tiglamide	neg	AAM.OMM11.YL27	0.0016842	-0.431115
FT0361	322.044	286.176	N-[2-(4-Prenyloxyphenyl)ethyl]tiglamide	neg	AAM.OMM11.YL31	0.0020969	-0.394054
FT0361	322.044	286.176	N-[2-(4-Prenyloxyphenyl)ethyl]tiglamide	neg	AAM.OMM11.YL44	0.00452129	-0.448718
FT0361	322.044	286.176	N-[2-(4-Prenyloxyphenyl)ethyl]tiglamide	neg	AAM.OMM11.YL45	4.77e-05	-0.460937
FT0361	322.044	286.176	N-[2-(4-Prenyloxyphenyl)ethyl]tiglamide	neg	AAM.OMM11.YL58	0.00346937	-0.375415
FT0361	322.044	286.176	N-[2-(4-Prenyloxyphenyl)ethyl]tiglamide	neg	AAM.OMM12	0.00173132	-0.397067
FT0362	341.745	286.177	N-[2-(4-Prenyloxyphenyl)ethyl]tiglamide	neg	AAM.OMM11.I46	0.000202608	0.447042
FT0362	341.745	286.177	N-[2-(4-Prenyloxyphenyl)ethyl]tiglamide	neg	AAM.OMM11.I48	1.9e-05	0.45032
FT0362	341.745	286.177	N-[2-(4-Prenyloxyphenyl)ethyl]tiglamide	neg	AAM.OMM11.I49	1.99e-05	0.441101
FT0362	341.745	286.177	N-[2-(4-Prenyloxyphenyl)ethyl]tiglamide	neg	AAM.OMM11.KB18	1.72e-05	0.487575
FT0362	341.745	286.177	N-[2-(4-Prenyloxyphenyl)ethyl]tiglamide	neg	AAM.OMM11.YL2	0.000275851	0.417398
FT0362	341.745	286.177	N-[2-(4-Prenyloxyphenyl)ethyl]tiglamide	neg	AAM.OMM11.YL27	5.17e-05	0.43507
FT0362	341.745	286.177	N-[2-(4-Prenyloxyphenyl)ethyl]tiglamide	neg	AAM.OMM11.YL31	7.94e-05	0.504668
FT0362	341.745	286.177	N-[2-(4-Prenyloxyphenyl)ethyl]tiglamide	neg	AAM.OMM12	0.000209712	0.479243
FT0365	408.47	290.088	N-Fructosyl pyroglutamate;Asparaginyl-Histidine;Histidinyl-A	neg	AAM.OMM11.YL2	0.0386962	-0.148792
FT0365	408.47	290.088	N-Fructosyl pyroglutamate;Asparaginyl-Histidine;Histidinyl-A	neg	AAM.OMM11.YL31	0.0420513	-0.15486
FT0365	408.47	290.088	N-Fructosyl pyroglutamate;Asparaginyl-Histidine;Histidinyl-A	neg	AAM.OMM11.YL45	0.0361794	-0.1829
FT0368	541.922	291.204	ar-Artemisene	neg	AAM.OMM11.I46	1.35e-06	-0.326723
FT0368	541.922	291.204	ar-Artemisene	neg	AAM.OMM11.I48	1.35e-06	-0.326723
FT0368	541.922	291.204	ar-Artemisene	neg	AAM.OMM11.I49	1.35e-06	-0.326723
FT0368	541.922	291.204	ar-Artemisene	neg	AAM.OMM11.KB1	1.35e-06	-0.326723
FT0368	541.922	291.204	ar-Artemisene	neg	AAM.OMM11.KB18	1.35e-06	-0.326723
FT0368	541.922	291.204	ar-Artemisene	neg	AAM.OMM11.YL2	1.35e-06	-0.326723
FT0368	541.922	291.204	ar-Artemisene	neg	AAM.OMM11.YL27	1.35e-06	-0.326723
FT0368	541.922	291.204	ar-Artemisene	neg	AAM.OMM11.YL32	1.35e-06	-0.326723
FT0368	541.922	291.204	ar-Artemisene	neg	AAM.OMM11.YL44	1.35e-06	-0.326723
FT0368	541.922	291.204	ar-Artemisene	neg	AAM.OMM11.YL45	1.35e-06	-0.326723
FT0368	541.922	291.204	ar-Artemisene	neg	AAM.OMM11.YL58	1.35e-06	-0.326723
FT0368	541.922	291.204	ar-Artemisene	neg	AAM.OMM12	1.35e-06	-0.326723
FT0369	332.127	291.145	Doxylamine;Doxylamine;3-epimeloscine	neg	AAM.OMM11.I46	0.0257701	-0.106334
FT0369	332.127	291.145	Doxylamine;Doxylamine;3-epimeloscine	neg	AAM.OMM11.I48	0.0138027	-0.128484
FT0369	332.127	291.145	Doxylamine;Doxylamine;3-epimeloscine	neg	AAM.OMM11.I49	0.00940391	-0.144656
FT0369	332.127	291.145	Doxylamine;Doxylamine;3-epimeloscine	neg	AAM.OMM11.YL2	0.00976929	-0.122501
FT0369	332.127	291.145	Doxylamine;Doxylamine;3-epimeloscine	neg	AAM.OMM11.YL27	0.0228408	-0.121841
FT0372	312.775	293.148	Isoleucyl-Tyrosine;Leucyl-Tyrosine;Tyrosyl-Isoleucine	neg	AAM.OMM11.I46	0.0414787	-0.413617
FT0372	312.775	293.148	Isoleucyl-Tyrosine;Leucyl-Tyrosine;Tyrosyl-Isoleucine	neg	AAM.OMM11.I48	0.00159674	-0.275112
FT0372	312.775	293.148	Isoleucyl-Tyrosine;Leucyl-Tyrosine;Tyrosyl-Isoleucine	neg	AAM.OMM11.I49	0.000812565	-0.289376
FT0372	312.775	293.148	Isoleucyl-Tyrosine;Leucyl-Tyrosine;Tyrosyl-Isoleucine	neg	AAM.OMM11.KB1	0.00456339	-0.58799
FT0372	312.775	293.148	Isoleucyl-Tyrosine;Leucyl-Tyrosine;Tyrosyl-Isoleucine	neg	AAM.OMM11.KB18	0.000255569	-0.320654
FT0372	312.775	293.148	Isoleucyl-Tyrosine;Leucyl-Tyrosine;Tyrosyl-Isoleucine	neg	AAM.OMM11.YL2	0.000463002	-0.335274
FT0372	312.775	293.148	Isoleucyl-Tyrosine;Leucyl-Tyrosine;Tyrosyl-Isoleucine	neg	AAM.OMM11.YL27	0.000269204	-0.341151
FT0372	312.775	293.148	Isoleucyl-Tyrosine;Leucyl-Tyrosine;Tyrosyl-Isoleucine	neg	AAM.OMM11.YL31	0.000102815	-0.326063
FT0372	312.775	293.148	Isoleucyl-Tyrosine;Leucyl-Tyrosine;Tyrosyl-Isoleucine	neg	AAM.OMM11.YL32	0.000209754	-0.268495
FT0372	312.775	293.148	Isoleucyl-Tyrosine;Leucyl-Tyrosine;Tyrosyl-Isoleucine	neg	AAM.OMM11.YL44	0.000840731	-0.312843
FT0372	312.775	293.148	Isoleucyl-Tyrosine;Leucyl-Tyrosine;Tyrosyl-Isoleucine	neg	AAM.OMM11.YL45	0.0286285	-0.433028
FT0372	312.775	293.148	Isoleucyl-Tyrosine;Leucyl-Tyrosine;Tyrosyl-Isoleucine	neg	AAM.OMM11.YL58	0.00537294	-0.124316
FT0372	312.775	293.148	Isoleucyl-Tyrosine;Leucyl-Tyrosine;Tyrosyl-Isoleucine	neg	AAM.OMM12	0.000214079	-0.270842
FT0374	123.814	295.14	Glutaminyllysine;Lysyl-Glutamine;Lysyl-Gamma-glutamate	neg	AAM.OMM11.I46	0.000160692	-0.41124
FT0374	123.814	295.14	Glutaminyllysine;Lysyl-Glutamine;Lysyl-Gamma-glutamate	neg	AAM.OMM11.I48	0.000160692	-0.41124
FT0374	123.814	295.14	Glutaminyllysine;Lysyl-Glutamine;Lysyl-Gamma-glutamate	neg	AAM.OMM11.I49	0.000160692	-0.41124
FT0374	123.814	295.14	Glutaminyllysine;Lysyl-Glutamine;Lysyl-Gamma-glutamate	neg	AAM.OMM11.KB1	0.000160692	-0.41124
FT0374	123.814	295.14	Glutaminyllysine;Lysyl-Glutamine;Lysyl-Gamma-glutamate	neg	AAM.OMM11.KB18	0.000160692	-0.41124
FT0374	123.814	295.14	Glutaminyllysine;Lysyl-Glutamine;Lysyl-Gamma-glutamate	neg	AAM.OMM11.YL2	0.000160692	-0.41124
FT0374	123.814	295.14	Glutaminyllysine;Lysyl-Glutamine;Lysyl-Gamma-glutamate	neg	AAM.OMM11.YL27	0.000160692	-0.41124
FT0374	123.814	295.14	Glutaminyllysine;Lysyl-Glutamine;Lysyl-Gamma-glutamate	neg	AAM.OMM11.YL31	0.000160692	-0.41124
FT0374	123.814	295.14	Glutaminyllysine;Lysyl-Glutamine;Lysyl-Gamma-glutamate	neg	AAM.OMM11.YL32	0.000160692	-0.41124
FT0374	123.814	295.14	Glutaminyllysine;Lysyl-Glutamine;Lysyl-Gamma-glutamate	neg	AAM.OMM11.YL44	0.000160692	-0.41124
FT0374	123.814	295.14	Glutaminyllysine;Lysyl-Glutamine;Lysyl-Gamma-glutamate	neg	AAM.OMM11.YL45	0.000160692	-0.41124
FT0374	123.814	295.14	Glutaminyllysine;Lysyl-Glutamine;Lysyl-Gamma-glutamate	neg	AAM.OMM11.YL58	0.000160692	-0.41124
FT0374	123.814	295.14	Glutaminyllysine;Lysyl-Glutamine;Lysyl-Gamma-glutamate	neg	AAM.OMM12	0.000160692	-0.41124
FT0375	371.144	296.13	REF_3-Hydroxyisovalerylcarnitine;Oripavine;(+)-Erythraline	neg	AAM.OMM11.I46	1.42e-05	-0.539186
FT0375	371.144	296.13	REF_3-Hydroxyisovalerylcarnitine;Oripavine;(+)-Erythraline	neg	AAM.OMM11.I48	1.42e-05	-0.539186
FT0375	371.144	296.13	REF_3-Hydroxyisovalerylcarnitine;Oripavine;(+)-Erythraline	neg	AAM.OMM11.I49	1.42e-05	-0.539186
FT0375	371.144	296.13	REF_3-Hydroxyisovalerylcarnitine;Oripavine;(+)-Erythraline	neg	AAM.OMM11.KB1	1.42e-05	-0.539186
FT0375	371.144	296.13	REF_3-Hydroxyisovalerylcarnitine;Oripavine;(+)-Erythraline	neg	AAM.OMM11.KB18	1.42e-05	-0.539186
FT0375	371.144	296.13	REF_3-Hydroxyisovalerylcarnitine;Oripavine;(+)-Erythraline	neg	AAM.OMM11.YL2	1.42e-05	-0.539186
FT0375	371.144	296.13	REF_3-Hydroxyisovalerylcarnitine;Oripavine;(+)-Erythraline	neg	AAM.OMM11.YL27	1.42e-05	-0.539186
FT0375	371.144	296.13	REF_3-Hydroxyisovalerylcarnitine;Oripavine;(+)-Erythraline	neg	AAM.OMM11.YL31	1.42e-05	-0.539186
FT0375	371.144	296.13	REF_3-Hydroxyisovalerylcarnitine;Oripavine;(+)-Erythraline	neg	AAM.OMM11.YL32	1.42e-05	-0.539186
FT0375	371.144	296.13	REF_3-Hydroxyisovalerylcarnitine;Oripavine;(+)-Erythraline	neg	AAM.OMM11.YL44	1.42e-05	-0.539186
FT0375	371.144	296.13	REF_3-Hydroxyisovalerylcarnitine;Oripavine;(+)-Erythraline	neg	AAM.OMM11.YL45	1.42e-05	-0.539186
FT0375	371.144	296.13	REF_3-Hydroxyisovalerylcarnitine;Oripavine;(+)-Erythraline	neg	AAM.OMM11.YL58	1.42e-05	-0.539186
FT0375	371.144	296.13	REF_3-Hydroxyisovalerylcarnitine;Oripavine;(+)-Erythraline	neg	AAM.OMM12	1.42e-05	-0.539186
FT0377	265.472	297.119	4'-N-desmethylolanzapine;7C-aglycone;Enterolactone	neg	AAM.OMM11.I46	0.00113469	0.358964
FT0378	345.368	298.141	Hydroxyvalerylcarnitine;Dinorcapsaicin;PF1140_120159	neg	AAM.OMM11.I46	0.00219803	-0.352006
FT0378	345.368	298.141	Hydroxyvalerylcarnitine;Dinorcapsaicin;PF1140_120159	neg	AAM.OMM11.I48	0.00219803	-0.352006
FT0378	345.368	298.141	Hydroxyvalerylcarnitine;Dinorcapsaicin;PF1140_120159	neg	AAM.OMM11.I49	0.00219803	-0.352006
FT0378	345.368	298.141	Hydroxyvalerylcarnitine;Dinorcapsaicin;PF1140_120159	neg	AAM.OMM11.KB1	0.00219803	-0.352006
FT0378	345.368	298.141	Hydroxyvalerylcarnitine;Dinorcapsaicin;PF1140_120159	neg	AAM.OMM11.KB18	0.00219803	-0.352006
FT0378	345.368	298.141	Hydroxyvalerylcarnitine;Dinorcapsaicin;PF1140_120159	neg	AAM.OMM11.YL2	0.00219803	-0.352006
FT0378	345.368	298.141	Hydroxyvalerylcarnitine;Dinorcapsaicin;PF1140_120159	neg	AAM.OMM11.YL27	0.00219803	-0.352006
FT0378	345.368	298.141	Hydroxyvalerylcarnitine;Dinorcapsaicin;PF1140_120159	neg	AAM.OMM11.YL31	0.00219803	-0.352006
FT0378	345.368	298.141	Hydroxyvalerylcarnitine;Dinorcapsaicin;PF1140_120159	neg	AAM.OMM11.YL32	0.00219803	-0.352006
FT0378	345.368	298.141	Hydroxyvalerylcarnitine;Dinorcapsaicin;PF1140_120159	neg	AAM.OMM11.YL44	0.00219803	-0.352006
FT0378	345.368	298.141	Hydroxyvalerylcarnitine;Dinorcapsaicin;PF1140_120159	neg	AAM.OMM11.YL45	0.00219803	-0.352006
FT0378	345.368	298.141	Hydroxyvalerylcarnitine;Dinorcapsaicin;PF1140_120159	neg	AAM.OMM11.YL58	0.00219803	-0.352006
FT0378	345.368	298.141	Hydroxyvalerylcarnitine;Dinorcapsaicin;PF1140_120159	neg	AAM.OMM12	0.00219803	-0.352006
FT0380	350.052	299.138	Leucyl-phenylalanine;Isoleucyl-Phenylalanine;Phenylalanyl-Is	neg	AAM.OMM11.I46	0.0461013	0.183598
FT0381	349.35	300.14	Oxprenolol;4-Hydroxy-alprenolol;E-10-Hydroxynortriptyline	neg	AAM.OMM11.I46	0.0365678	0.179495
FT0382	330.26	300.191		neg	AAM.OMM11.I46	0.0245982	-0.184788
FT0382	330.26	300.191		neg	AAM.OMM11.I49	0.0338149	-0.226829
FT0382	330.26	300.191		neg	AAM.OMM11.KB18	0.0347464	-0.213508
FT0384	349.539	301.137	(3xi,6E)-1,7-Diphenyl-6-hepten-3-ol;1,7-diphenylheptan-3-one	neg	AAM.OMM11.I46	0.0391453	0.190346
FT0385	381.21	301.152	Neuromedin B (1-3);Desipramine;Cyclizine	neg	AAM.OMM11.I46	1.75e-06	-0.705912
FT0385	381.21	301.152	Neuromedin B (1-3);Desipramine;Cyclizine	neg	AAM.OMM11.I48	1.75e-06	-0.705912
FT0385	381.21	301.152	Neuromedin B (1-3);Desipramine;Cyclizine	neg	AAM.OMM11.I49	0.0144063	-0.569299
FT0385	381.21	301.152	Neuromedin B (1-3);Desipramine;Cyclizine	neg	AAM.OMM11.KB1	0.00828855	-0.586348
FT0385	381.21	301.152	Neuromedin B (1-3);Desipramine;Cyclizine	neg	AAM.OMM11.KB18	0.00897683	-0.584035
FT0385	381.21	301.152	Neuromedin B (1-3);Desipramine;Cyclizine	neg	AAM.OMM11.YL2	1.65e-05	-0.402769
FT0385	381.21	301.152	Neuromedin B (1-3);Desipramine;Cyclizine	neg	AAM.OMM11.YL27	1.75e-06	-0.705912
FT0385	381.21	301.152	Neuromedin B (1-3);Desipramine;Cyclizine	neg	AAM.OMM11.YL31	0.0105784	-0.579125
FT0385	381.21	301.152	Neuromedin B (1-3);Desipramine;Cyclizine	neg	AAM.OMM11.YL32	0.00568998	-0.596658
FT0385	381.21	301.152	Neuromedin B (1-3);Desipramine;Cyclizine	neg	AAM.OMM11.YL44	1.75e-06	-0.705912
FT0385	381.21	301.152	Neuromedin B (1-3);Desipramine;Cyclizine	neg	AAM.OMM11.YL45	0.0078708	-0.587823
FT0385	381.21	301.152	Neuromedin B (1-3);Desipramine;Cyclizine	neg	AAM.OMM11.YL58	1.75e-06	-0.705912
FT0385	381.21	301.152	Neuromedin B (1-3);Desipramine;Cyclizine	neg	AAM.OMM12	1.75e-06	-0.705912
FT0388	429.072	302.134	N5-Acetyl-N2-gamma-L-glutamyl-L-ornithine;Phenoxybenzamine;C	neg	AAM.OMM11.I49	0.00512195	-0.372077
FT0388	429.072	302.134	N5-Acetyl-N2-gamma-L-glutamyl-L-ornithine;Phenoxybenzamine;C	neg	AAM.OMM11.YL2	0.00512195	-0.372077
FT0388	429.072	302.134	N5-Acetyl-N2-gamma-L-glutamyl-L-ornithine;Phenoxybenzamine;C	neg	AAM.OMM11.YL44	0.00512195	-0.372077
FT0392	377.444	304.15	Syndesine;Pesticide5_Buprofezin_C16H23N3OS_(2Z)-2-(tert-Buty	neg	AAM.OMM11.I46	0.0137256	0.101864
FT0392	377.444	304.15	Syndesine;Pesticide5_Buprofezin_C16H23N3OS_(2Z)-2-(tert-Buty	neg	AAM.OMM11.YL31	0.0121948	0.0925142
FT0393	393.262	305.024	[4-(4-methyl-3-oxopent-1-en-1-yl)phenyl]oxidanesulfonic acid	neg	AAM.OMM11.I46	0.0335929	0.070329
FT0393	393.262	305.024	[4-(4-methyl-3-oxopent-1-en-1-yl)phenyl]oxidanesulfonic acid	neg	AAM.OMM11.I48	0.0139788	0.0625953
FT0393	393.262	305.024	[4-(4-methyl-3-oxopent-1-en-1-yl)phenyl]oxidanesulfonic acid	neg	AAM.OMM11.I49	0.0431406	0.0542169
FT0393	393.262	305.024	[4-(4-methyl-3-oxopent-1-en-1-yl)phenyl]oxidanesulfonic acid	neg	AAM.OMM11.KB1	0.0206615	0.0780443
FT0393	393.262	305.024	[4-(4-methyl-3-oxopent-1-en-1-yl)phenyl]oxidanesulfonic acid	neg	AAM.OMM11.YL2	0.0241212	0.0535259
FT0393	393.262	305.024	[4-(4-methyl-3-oxopent-1-en-1-yl)phenyl]oxidanesulfonic acid	neg	AAM.OMM11.YL27	0.0370748	0.0529584
FT0393	393.262	305.024	[4-(4-methyl-3-oxopent-1-en-1-yl)phenyl]oxidanesulfonic acid	neg	AAM.OMM11.YL31	0.0274023	0.052404
FT0393	393.262	305.024	[4-(4-methyl-3-oxopent-1-en-1-yl)phenyl]oxidanesulfonic acid	neg	AAM.OMM12	0.016572	0.0637846
FT0394	393.213	306.026	Luteolinidin;3,5,7-trihydroxy-2-(4-hydroxyphenyl)-1??-chrome	neg	AAM.OMM11.I46	0.0387136	0.0711818
FT0394	393.213	306.026	Luteolinidin;3,5,7-trihydroxy-2-(4-hydroxyphenyl)-1??-chrome	neg	AAM.OMM11.I48	0.0137682	0.0645206
FT0394	393.213	306.026	Luteolinidin;3,5,7-trihydroxy-2-(4-hydroxyphenyl)-1??-chrome	neg	AAM.OMM11.I49	0.0427609	0.0565353
FT0394	393.213	306.026	Luteolinidin;3,5,7-trihydroxy-2-(4-hydroxyphenyl)-1??-chrome	neg	AAM.OMM11.KB1	0.0169293	0.0804528
FT0394	393.213	306.026	Luteolinidin;3,5,7-trihydroxy-2-(4-hydroxyphenyl)-1??-chrome	neg	AAM.OMM11.YL2	0.026955	0.0543019
FT0394	393.213	306.026	Luteolinidin;3,5,7-trihydroxy-2-(4-hydroxyphenyl)-1??-chrome	neg	AAM.OMM11.YL27	0.0352262	0.0528012
FT0394	393.213	306.026	Luteolinidin;3,5,7-trihydroxy-2-(4-hydroxyphenyl)-1??-chrome	neg	AAM.OMM11.YL31	0.0250638	0.0566774
FT0394	393.213	306.026	Luteolinidin;3,5,7-trihydroxy-2-(4-hydroxyphenyl)-1??-chrome	neg	AAM.OMM12	0.0182485	0.0658469
FT0395	393.222	307.028	cis-Resveratrol 3-sulfate;cis-Resveratrol 4'-sulfate;Resvera	neg	AAM.OMM11.I46	0.0276482	0.0693918
FT0395	393.222	307.028	cis-Resveratrol 3-sulfate;cis-Resveratrol 4'-sulfate;Resvera	neg	AAM.OMM11.I48	0.025975	0.0559387
FT0395	393.222	307.028	cis-Resveratrol 3-sulfate;cis-Resveratrol 4'-sulfate;Resvera	neg	AAM.OMM11.KB1	0.0251473	0.0710786
FT0395	393.222	307.028	cis-Resveratrol 3-sulfate;cis-Resveratrol 4'-sulfate;Resvera	neg	AAM.OMM11.YL27	0.0422615	0.04926
FT0395	393.222	307.028	cis-Resveratrol 3-sulfate;cis-Resveratrol 4'-sulfate;Resvera	neg	AAM.OMM12	0.0347462	0.0539739
FT0396	329.358	307.036	Cotarnine Chloride;5-Carboxy-2'-deoxyuridine;Dihydrogenistei	neg	AAM.OMM11.I46	4.18e-05	0.372955
FT0396	329.358	307.036	Cotarnine Chloride;5-Carboxy-2'-deoxyuridine;Dihydrogenistei	neg	AAM.OMM11.I49	0.000268994	0.372505
FT0396	329.358	307.036	Cotarnine Chloride;5-Carboxy-2'-deoxyuridine;Dihydrogenistei	neg	AAM.OMM11.KB18	3.39e-05	0.39443
FT0396	329.358	307.036	Cotarnine Chloride;5-Carboxy-2'-deoxyuridine;Dihydrogenistei	neg	AAM.OMM11.YL31	1.15e-05	0.423939
FT0396	329.358	307.036	Cotarnine Chloride;5-Carboxy-2'-deoxyuridine;Dihydrogenistei	neg	AAM.OMM11.YL44	1.33e-05	0.398483
FT0397	571.076	307.152	1-[(5-Amino-5-carboxypentyl)amino]-1-deoxyfructose;NCGC00380	neg	AAM.OMM11.I46	0.00941309	-0.509515
FT0397	571.076	307.152	1-[(5-Amino-5-carboxypentyl)amino]-1-deoxyfructose;NCGC00380	neg	AAM.OMM11.I48	0.000130089	-0.609858
FT0397	571.076	307.152	1-[(5-Amino-5-carboxypentyl)amino]-1-deoxyfructose;NCGC00380	neg	AAM.OMM11.I49	0.000130089	-0.609858
FT0397	571.076	307.152	1-[(5-Amino-5-carboxypentyl)amino]-1-deoxyfructose;NCGC00380	neg	AAM.OMM11.KB1	0.000130089	-0.609858
FT0397	571.076	307.152	1-[(5-Amino-5-carboxypentyl)amino]-1-deoxyfructose;NCGC00380	neg	AAM.OMM11.KB18	0.000130089	-0.609858
FT0397	571.076	307.152	1-[(5-Amino-5-carboxypentyl)amino]-1-deoxyfructose;NCGC00380	neg	AAM.OMM11.YL2	0.000130089	-0.609858
FT0397	571.076	307.152	1-[(5-Amino-5-carboxypentyl)amino]-1-deoxyfructose;NCGC00380	neg	AAM.OMM11.YL27	0.000130089	-0.609858
FT0397	571.076	307.152	1-[(5-Amino-5-carboxypentyl)amino]-1-deoxyfructose;NCGC00380	neg	AAM.OMM11.YL31	0.000130089	-0.609858
FT0397	571.076	307.152	1-[(5-Amino-5-carboxypentyl)amino]-1-deoxyfructose;NCGC00380	neg	AAM.OMM11.YL32	0.000130089	-0.609858
FT0397	571.076	307.152	1-[(5-Amino-5-carboxypentyl)amino]-1-deoxyfructose;NCGC00380	neg	AAM.OMM11.YL44	0.000130089	-0.609858
FT0397	571.076	307.152	1-[(5-Amino-5-carboxypentyl)amino]-1-deoxyfructose;NCGC00380	neg	AAM.OMM11.YL45	0.000130089	-0.609858
FT0397	571.076	307.152	1-[(5-Amino-5-carboxypentyl)amino]-1-deoxyfructose;NCGC00380	neg	AAM.OMM11.YL58	0.000130089	-0.609858
FT0397	571.076	307.152	1-[(5-Amino-5-carboxypentyl)amino]-1-deoxyfructose;NCGC00380	neg	AAM.OMM12	0.000130089	-0.609858
FT0401	514.539	310.098	OPHTHALMIC ACID;OPHTHALMIC ACID;Chlophedianol	neg	AAM.OMM11.I49	0.00725213	0.152688
FT0401	514.539	310.098	OPHTHALMIC ACID;OPHTHALMIC ACID;Chlophedianol	neg	AAM.OMM11.KB1	0.00168262	0.256997
FT0401	514.539	310.098	OPHTHALMIC ACID;OPHTHALMIC ACID;Chlophedianol	neg	AAM.OMM11.KB18	0.0230635	0.144773
FT0401	514.539	310.098	OPHTHALMIC ACID;OPHTHALMIC ACID;Chlophedianol	neg	AAM.OMM11.YL2	0.00538571	0.125639
FT0401	514.539	310.098	OPHTHALMIC ACID;OPHTHALMIC ACID;Chlophedianol	neg	AAM.OMM11.YL27	0.0177889	0.150822
FT0401	514.539	310.098	OPHTHALMIC ACID;OPHTHALMIC ACID;Chlophedianol	neg	AAM.OMM11.YL32	0.0494383	0.152244
FT0401	514.539	310.098	OPHTHALMIC ACID;OPHTHALMIC ACID;Chlophedianol	neg	AAM.OMM11.YL44	0.0209646	0.151064
FT0401	514.539	310.098	OPHTHALMIC ACID;OPHTHALMIC ACID;Chlophedianol	neg	AAM.OMM11.YL58	0.0021448	0.12853
FT0402	346.694	310.151	Xanthinol;NCGC00385185-01_C18H21N3O2_(1Z)-4-Isopropyl-1-(2-m	neg	AAM.OMM11.I46	6.29e-06	-0.638767
FT0402	346.694	310.151	Xanthinol;NCGC00385185-01_C18H21N3O2_(1Z)-4-Isopropyl-1-(2-m	neg	AAM.OMM11.I48	6.29e-06	-0.638767
FT0402	346.694	310.151	Xanthinol;NCGC00385185-01_C18H21N3O2_(1Z)-4-Isopropyl-1-(2-m	neg	AAM.OMM11.I49	6.29e-06	-0.638767
FT0402	346.694	310.151	Xanthinol;NCGC00385185-01_C18H21N3O2_(1Z)-4-Isopropyl-1-(2-m	neg	AAM.OMM11.KB1	6.29e-06	-0.638767
FT0402	346.694	310.151	Xanthinol;NCGC00385185-01_C18H21N3O2_(1Z)-4-Isopropyl-1-(2-m	neg	AAM.OMM11.KB18	6.29e-06	-0.638767
FT0402	346.694	310.151	Xanthinol;NCGC00385185-01_C18H21N3O2_(1Z)-4-Isopropyl-1-(2-m	neg	AAM.OMM11.YL2	6.29e-06	-0.638767
FT0402	346.694	310.151	Xanthinol;NCGC00385185-01_C18H21N3O2_(1Z)-4-Isopropyl-1-(2-m	neg	AAM.OMM11.YL27	6.29e-06	-0.638767
FT0402	346.694	310.151	Xanthinol;NCGC00385185-01_C18H21N3O2_(1Z)-4-Isopropyl-1-(2-m	neg	AAM.OMM11.YL31	6.29e-06	-0.638767
FT0402	346.694	310.151	Xanthinol;NCGC00385185-01_C18H21N3O2_(1Z)-4-Isopropyl-1-(2-m	neg	AAM.OMM11.YL32	6.29e-06	-0.638767
FT0402	346.694	310.151	Xanthinol;NCGC00385185-01_C18H21N3O2_(1Z)-4-Isopropyl-1-(2-m	neg	AAM.OMM11.YL44	6.29e-06	-0.638767
FT0402	346.694	310.151	Xanthinol;NCGC00385185-01_C18H21N3O2_(1Z)-4-Isopropyl-1-(2-m	neg	AAM.OMM11.YL45	6.29e-06	-0.638767
FT0402	346.694	310.151	Xanthinol;NCGC00385185-01_C18H21N3O2_(1Z)-4-Isopropyl-1-(2-m	neg	AAM.OMM11.YL58	6.29e-06	-0.638767
FT0402	346.694	310.151	Xanthinol;NCGC00385185-01_C18H21N3O2_(1Z)-4-Isopropyl-1-(2-m	neg	AAM.OMM12	6.29e-06	-0.638767
FT0404	429.167	311.041	Caftaric acid;Cis-Caffeoyl tartaric acid;Isoprothiolane	neg	AAM.OMM11.YL32	0.0226473	0.655051
FT0406	331.582	312.157	Cyclopentolate;Levobunolol;Norcapsaicin	neg	AAM.OMM11.I46	9.84e-06	-0.583546
FT0406	331.582	312.157	Cyclopentolate;Levobunolol;Norcapsaicin	neg	AAM.OMM11.I48	9.84e-06	-0.583546
FT0406	331.582	312.157	Cyclopentolate;Levobunolol;Norcapsaicin	neg	AAM.OMM11.I49	9.84e-06	-0.583546
FT0406	331.582	312.157	Cyclopentolate;Levobunolol;Norcapsaicin	neg	AAM.OMM11.KB1	9.84e-06	-0.583546
FT0406	331.582	312.157	Cyclopentolate;Levobunolol;Norcapsaicin	neg	AAM.OMM11.KB18	9.84e-06	-0.583546
FT0406	331.582	312.157	Cyclopentolate;Levobunolol;Norcapsaicin	neg	AAM.OMM11.YL2	9.84e-06	-0.583546
FT0406	331.582	312.157	Cyclopentolate;Levobunolol;Norcapsaicin	neg	AAM.OMM11.YL27	9.84e-06	-0.583546
FT0406	331.582	312.157	Cyclopentolate;Levobunolol;Norcapsaicin	neg	AAM.OMM11.YL31	9.84e-06	-0.583546
FT0406	331.582	312.157	Cyclopentolate;Levobunolol;Norcapsaicin	neg	AAM.OMM11.YL32	9.84e-06	-0.583546
FT0406	331.582	312.157	Cyclopentolate;Levobunolol;Norcapsaicin	neg	AAM.OMM11.YL44	9.84e-06	-0.583546
FT0406	331.582	312.157	Cyclopentolate;Levobunolol;Norcapsaicin	neg	AAM.OMM11.YL45	9.84e-06	-0.583546
FT0406	331.582	312.157	Cyclopentolate;Levobunolol;Norcapsaicin	neg	AAM.OMM11.YL58	9.84e-06	-0.583546
FT0406	331.582	312.157	Cyclopentolate;Levobunolol;Norcapsaicin	neg	AAM.OMM12	9.84e-06	-0.583546
FT0407	295.773	312.193	Penbutolol	neg	AAM.OMM11.YL32	0.0478965	0.0967876
FT0407	295.773	312.193	Penbutolol	neg	AAM.OMM12	0.0343271	0.10619
FT0411	377.231	314.172	Nonivamide;Nordihydrocapsaicin;VEN_294.2063_13.1	neg	AAM.OMM11.I46	0.00021751	0.469203
FT0411	377.231	314.172	Nonivamide;Nordihydrocapsaicin;VEN_294.2063_13.1	neg	AAM.OMM11.I48	0.000684595	0.416472
FT0411	377.231	314.172	Nonivamide;Nordihydrocapsaicin;VEN_294.2063_13.1	neg	AAM.OMM11.KB1	3.9e-05	0.496668
FT0411	377.231	314.172	Nonivamide;Nordihydrocapsaicin;VEN_294.2063_13.1	neg	AAM.OMM11.KB18	9.36e-06	0.435906
FT0411	377.231	314.172	Nonivamide;Nordihydrocapsaicin;VEN_294.2063_13.1	neg	AAM.OMM11.YL2	0.0003899	0.445276
FT0411	377.231	314.172	Nonivamide;Nordihydrocapsaicin;VEN_294.2063_13.1	neg	AAM.OMM11.YL27	0.000302333	0.427721
FT0411	377.231	314.172	Nonivamide;Nordihydrocapsaicin;VEN_294.2063_13.1	neg	AAM.OMM11.YL32	0.000258367	0.359974
FT0411	377.231	314.172	Nonivamide;Nordihydrocapsaicin;VEN_294.2063_13.1	neg	AAM.OMM11.YL44	2.51e-06	0.384476
FT0411	377.231	314.172	Nonivamide;Nordihydrocapsaicin;VEN_294.2063_13.1	neg	AAM.OMM11.YL45	0.000441693	0.407422
FT0411	377.231	314.172	Nonivamide;Nordihydrocapsaicin;VEN_294.2063_13.1	neg	AAM.OMM11.YL58	3.17e-06	0.475995
FT0415	295.193	316.167	Isoleucyl-Tryptophan;Leucyl-Tryptophan;Tryptophyl-Isoleucine	neg	AAM.OMM11.I46	1.58e-07	-0.305579
FT0415	295.193	316.167	Isoleucyl-Tryptophan;Leucyl-Tryptophan;Tryptophyl-Isoleucine	neg	AAM.OMM11.I48	1.58e-07	-0.305579
FT0415	295.193	316.167	Isoleucyl-Tryptophan;Leucyl-Tryptophan;Tryptophyl-Isoleucine	neg	AAM.OMM11.I49	1.58e-07	-0.305579
FT0415	295.193	316.167	Isoleucyl-Tryptophan;Leucyl-Tryptophan;Tryptophyl-Isoleucine	neg	AAM.OMM11.KB1	1.58e-07	-0.305579
FT0415	295.193	316.167	Isoleucyl-Tryptophan;Leucyl-Tryptophan;Tryptophyl-Isoleucine	neg	AAM.OMM11.KB18	1.58e-07	-0.305579
FT0415	295.193	316.167	Isoleucyl-Tryptophan;Leucyl-Tryptophan;Tryptophyl-Isoleucine	neg	AAM.OMM11.YL2	1.58e-07	-0.305579
FT0415	295.193	316.167	Isoleucyl-Tryptophan;Leucyl-Tryptophan;Tryptophyl-Isoleucine	neg	AAM.OMM11.YL27	1.58e-07	-0.305579
FT0415	295.193	316.167	Isoleucyl-Tryptophan;Leucyl-Tryptophan;Tryptophyl-Isoleucine	neg	AAM.OMM11.YL31	1.58e-07	-0.305579
FT0415	295.193	316.167	Isoleucyl-Tryptophan;Leucyl-Tryptophan;Tryptophyl-Isoleucine	neg	AAM.OMM11.YL32	1.58e-07	-0.305579
FT0415	295.193	316.167	Isoleucyl-Tryptophan;Leucyl-Tryptophan;Tryptophyl-Isoleucine	neg	AAM.OMM11.YL44	1.58e-07	-0.305579
FT0415	295.193	316.167	Isoleucyl-Tryptophan;Leucyl-Tryptophan;Tryptophyl-Isoleucine	neg	AAM.OMM11.YL45	1.58e-07	-0.305579
FT0415	295.193	316.167	Isoleucyl-Tryptophan;Leucyl-Tryptophan;Tryptophyl-Isoleucine	neg	AAM.OMM11.YL58	1.58e-07	-0.305579
FT0415	295.193	316.167	Isoleucyl-Tryptophan;Leucyl-Tryptophan;Tryptophyl-Isoleucine	neg	AAM.OMM12	1.58e-07	-0.305579
FT0416	331.323	316.188	Nateglinide;Tetrabenazine;Nateglinide (Starlix)	neg	AAM.OMM11.I46	0.0254002	-0.149749
FT0416	331.323	316.188	Nateglinide;Tetrabenazine;Nateglinide (Starlix)	neg	AAM.OMM11.I48	0.0297676	-0.148927
FT0416	331.323	316.188	Nateglinide;Tetrabenazine;Nateglinide (Starlix)	neg	AAM.OMM11.I49	0.00951845	-0.179518
FT0416	331.323	316.188	Nateglinide;Tetrabenazine;Nateglinide (Starlix)	neg	AAM.OMM11.KB18	0.0225657	-0.163999
FT0416	331.323	316.188	Nateglinide;Tetrabenazine;Nateglinide (Starlix)	neg	AAM.OMM11.YL2	0.0270565	-0.153372
FT0416	331.323	316.188	Nateglinide;Tetrabenazine;Nateglinide (Starlix)	neg	AAM.OMM11.YL27	0.0186445	-0.16577
FT0416	331.323	316.188	Nateglinide;Tetrabenazine;Nateglinide (Starlix)	neg	AAM.OMM11.YL32	0.0372975	-0.15696
FT0416	331.323	316.188	Nateglinide;Tetrabenazine;Nateglinide (Starlix)	neg	AAM.OMM11.YL44	0.0218499	-0.143781
FT0416	331.323	316.188	Nateglinide;Tetrabenazine;Nateglinide (Starlix)	neg	AAM.OMM11.YL45	0.00340377	-0.186132
FT0418	331.652	317.191	L-Citronellol glucoside;Menthyl pyrrolidone carboxylate	neg	AAM.OMM11.I46	0.000304128	-0.357509
FT0418	331.652	317.191	L-Citronellol glucoside;Menthyl pyrrolidone carboxylate	neg	AAM.OMM11.I48	0.000304128	-0.357509
FT0418	331.652	317.191	L-Citronellol glucoside;Menthyl pyrrolidone carboxylate	neg	AAM.OMM11.I49	0.000304128	-0.357509
FT0418	331.652	317.191	L-Citronellol glucoside;Menthyl pyrrolidone carboxylate	neg	AAM.OMM11.KB1	0.000304128	-0.357509
FT0418	331.652	317.191	L-Citronellol glucoside;Menthyl pyrrolidone carboxylate	neg	AAM.OMM11.KB18	0.000304128	-0.357509
FT0418	331.652	317.191	L-Citronellol glucoside;Menthyl pyrrolidone carboxylate	neg	AAM.OMM11.YL2	0.000304128	-0.357509
FT0418	331.652	317.191	L-Citronellol glucoside;Menthyl pyrrolidone carboxylate	neg	AAM.OMM11.YL27	0.000304128	-0.357509
FT0418	331.652	317.191	L-Citronellol glucoside;Menthyl pyrrolidone carboxylate	neg	AAM.OMM11.YL32	0.000304128	-0.357509
FT0418	331.652	317.191	L-Citronellol glucoside;Menthyl pyrrolidone carboxylate	neg	AAM.OMM11.YL44	0.000304128	-0.357509
FT0418	331.652	317.191	L-Citronellol glucoside;Menthyl pyrrolidone carboxylate	neg	AAM.OMM11.YL45	0.000304128	-0.357509
FT0418	331.652	317.191	L-Citronellol glucoside;Menthyl pyrrolidone carboxylate	neg	AAM.OMM11.YL58	0.000304128	-0.357509
FT0418	331.652	317.191	L-Citronellol glucoside;Menthyl pyrrolidone carboxylate	neg	AAM.OMM12	0.000304128	-0.357509
FT0421	443.893	319.127	Trimeprazine;Olomoucine;Formylfusarochromanone	neg	AAM.OMM11.YL31	0.0357755	0.11235
FT0422	541.922	319.21	Muricatacin;NCGC00381340-01!(5E)-heptadeca-5,16-diene-1,2,4-	neg	AAM.OMM11.I46	1.41e-05	-0.326005
FT0422	541.922	319.21	Muricatacin;NCGC00381340-01!(5E)-heptadeca-5,16-diene-1,2,4-	neg	AAM.OMM11.I48	1.41e-05	-0.326005
FT0422	541.922	319.21	Muricatacin;NCGC00381340-01!(5E)-heptadeca-5,16-diene-1,2,4-	neg	AAM.OMM11.I49	1.41e-05	-0.326005
FT0422	541.922	319.21	Muricatacin;NCGC00381340-01!(5E)-heptadeca-5,16-diene-1,2,4-	neg	AAM.OMM11.KB1	1.41e-05	-0.326005
FT0422	541.922	319.21	Muricatacin;NCGC00381340-01!(5E)-heptadeca-5,16-diene-1,2,4-	neg	AAM.OMM11.KB18	1.41e-05	-0.326005
FT0422	541.922	319.21	Muricatacin;NCGC00381340-01!(5E)-heptadeca-5,16-diene-1,2,4-	neg	AAM.OMM11.YL2	1.41e-05	-0.326005
FT0422	541.922	319.21	Muricatacin;NCGC00381340-01!(5E)-heptadeca-5,16-diene-1,2,4-	neg	AAM.OMM11.YL27	1.41e-05	-0.326005
FT0422	541.922	319.21	Muricatacin;NCGC00381340-01!(5E)-heptadeca-5,16-diene-1,2,4-	neg	AAM.OMM11.YL31	1.41e-05	-0.326005
FT0422	541.922	319.21	Muricatacin;NCGC00381340-01!(5E)-heptadeca-5,16-diene-1,2,4-	neg	AAM.OMM11.YL32	1.41e-05	-0.326005
FT0422	541.922	319.21	Muricatacin;NCGC00381340-01!(5E)-heptadeca-5,16-diene-1,2,4-	neg	AAM.OMM11.YL44	1.41e-05	-0.326005
FT0422	541.922	319.21	Muricatacin;NCGC00381340-01!(5E)-heptadeca-5,16-diene-1,2,4-	neg	AAM.OMM11.YL45	1.41e-05	-0.326005
FT0422	541.922	319.21	Muricatacin;NCGC00381340-01!(5E)-heptadeca-5,16-diene-1,2,4-	neg	AAM.OMM11.YL58	1.41e-05	-0.326005
FT0422	541.922	319.21	Muricatacin;NCGC00381340-01!(5E)-heptadeca-5,16-diene-1,2,4-	neg	AAM.OMM12	1.41e-05	-0.326005
FT0424	261.83	321.12	Pesticide3_Bifenazate_C17H20N2O3_1-Methylethyl 2-(4-methoxyb	neg	AAM.OMM11.I46	0.00683631	-0.459696
FT0424	261.83	321.12	Pesticide3_Bifenazate_C17H20N2O3_1-Methylethyl 2-(4-methoxyb	neg	AAM.OMM11.I48	0.00683631	-0.459696
FT0424	261.83	321.12	Pesticide3_Bifenazate_C17H20N2O3_1-Methylethyl 2-(4-methoxyb	neg	AAM.OMM11.I49	0.00683631	-0.459696
FT0424	261.83	321.12	Pesticide3_Bifenazate_C17H20N2O3_1-Methylethyl 2-(4-methoxyb	neg	AAM.OMM11.KB1	0.00683631	-0.459696
FT0424	261.83	321.12	Pesticide3_Bifenazate_C17H20N2O3_1-Methylethyl 2-(4-methoxyb	neg	AAM.OMM11.KB18	0.00683631	-0.459696
FT0424	261.83	321.12	Pesticide3_Bifenazate_C17H20N2O3_1-Methylethyl 2-(4-methoxyb	neg	AAM.OMM11.YL2	0.00683631	-0.459696
FT0424	261.83	321.12	Pesticide3_Bifenazate_C17H20N2O3_1-Methylethyl 2-(4-methoxyb	neg	AAM.OMM11.YL27	0.00683631	-0.459696
FT0424	261.83	321.12	Pesticide3_Bifenazate_C17H20N2O3_1-Methylethyl 2-(4-methoxyb	neg	AAM.OMM11.YL31	0.00683631	-0.459696
FT0424	261.83	321.12	Pesticide3_Bifenazate_C17H20N2O3_1-Methylethyl 2-(4-methoxyb	neg	AAM.OMM11.YL32	0.00683631	-0.459696
FT0424	261.83	321.12	Pesticide3_Bifenazate_C17H20N2O3_1-Methylethyl 2-(4-methoxyb	neg	AAM.OMM11.YL44	0.00683631	-0.459696
FT0424	261.83	321.12	Pesticide3_Bifenazate_C17H20N2O3_1-Methylethyl 2-(4-methoxyb	neg	AAM.OMM11.YL45	0.00683631	-0.459696
FT0424	261.83	321.12	Pesticide3_Bifenazate_C17H20N2O3_1-Methylethyl 2-(4-methoxyb	neg	AAM.OMM11.YL58	0.00683631	-0.459696
FT0424	261.83	321.12	Pesticide3_Bifenazate_C17H20N2O3_1-Methylethyl 2-(4-methoxyb	neg	AAM.OMM12	0.00683631	-0.459696
FT0433	324.645	327.212	3b,17b-Dihydroxyetiocholane;3a,17a-Dihydroxy-5b-androstane;3	neg	AAM.OMM11.KB1	0.000387588	0.426609
FT0433	324.645	327.212	3b,17b-Dihydroxyetiocholane;3a,17a-Dihydroxy-5b-androstane;3	neg	AAM.OMM11.YL2	9.33e-05	0.331948
FT0433	324.645	327.212	3b,17b-Dihydroxyetiocholane;3a,17a-Dihydroxy-5b-androstane;3	neg	AAM.OMM11.YL58	0.000198111	0.387678
FT0434	296.705	328.195	Trilostane;Retrofractamide C;(8E)-Piperamide-C9:1	neg	AAM.OMM11.YL44	3.24e-07	0.424081
FT0435	321.686	330.204	Marimastat;Dihydoroferuloyl Octylamine;Melophlin M	neg	AAM.OMM11.I46	0.0263265	0.0969128
FT0435	321.686	330.204	Marimastat;Dihydoroferuloyl Octylamine;Melophlin M	neg	AAM.OMM11.KB18	0.0491849	0.0814851
FT0435	321.686	330.204	Marimastat;Dihydoroferuloyl Octylamine;Melophlin M	neg	AAM.OMM11.YL2	0.0388761	0.0865567
FT0435	321.686	330.204	Marimastat;Dihydoroferuloyl Octylamine;Melophlin M	neg	AAM.OMM11.YL27	0.00756902	0.115992
FT0435	321.686	330.204	Marimastat;Dihydoroferuloyl Octylamine;Melophlin M	neg	AAM.OMM11.YL31	0.0117645	0.137903
FT0435	321.686	330.204	Marimastat;Dihydoroferuloyl Octylamine;Melophlin M	neg	AAM.OMM11.YL45	0.0307567	0.0731235
FT0435	321.686	330.204	Marimastat;Dihydoroferuloyl Octylamine;Melophlin M	neg	AAM.OMM11.YL58	0.0153145	0.134836
FT0435	321.686	330.204	Marimastat;Dihydoroferuloyl Octylamine;Melophlin M	neg	AAM.OMM12	0.00659357	0.13762
FT0436	423.86	330.167	NCGC00347880-02!2-[2-[(2-acetamido-4-methylpentanoyl)amino]p	neg	AAM.OMM11.I46	0.0455183	-0.0337342
FT0436	423.86	330.167	NCGC00347880-02!2-[2-[(2-acetamido-4-methylpentanoyl)amino]p	neg	AAM.OMM11.I48	0.0262221	-0.0543812
FT0436	423.86	330.167	NCGC00347880-02!2-[2-[(2-acetamido-4-methylpentanoyl)amino]p	neg	AAM.OMM11.YL2	0.0163485	-0.0153658
FT0436	423.86	330.167	NCGC00347880-02!2-[2-[(2-acetamido-4-methylpentanoyl)amino]p	neg	AAM.OMM11.YL45	0.00554965	-0.0484271
FT0437	220.159	331.079	(E)-1-O-Cinnamoyl-beta-D-glucose;(E)-2-O-Cinnamoyl-beta-D-gl	neg	AAM.OMM11.I46	2.84e-05	-1.21913
FT0437	220.159	331.079	(E)-1-O-Cinnamoyl-beta-D-glucose;(E)-2-O-Cinnamoyl-beta-D-gl	neg	AAM.OMM11.I48	2.84e-05	-1.21913
FT0437	220.159	331.079	(E)-1-O-Cinnamoyl-beta-D-glucose;(E)-2-O-Cinnamoyl-beta-D-gl	neg	AAM.OMM11.I49	2.84e-05	-1.21913
FT0437	220.159	331.079	(E)-1-O-Cinnamoyl-beta-D-glucose;(E)-2-O-Cinnamoyl-beta-D-gl	neg	AAM.OMM11.KB1	2.84e-05	-1.21913
FT0437	220.159	331.079	(E)-1-O-Cinnamoyl-beta-D-glucose;(E)-2-O-Cinnamoyl-beta-D-gl	neg	AAM.OMM11.KB18	2.84e-05	-1.21913
FT0437	220.159	331.079	(E)-1-O-Cinnamoyl-beta-D-glucose;(E)-2-O-Cinnamoyl-beta-D-gl	neg	AAM.OMM11.YL2	2.84e-05	-1.21913
FT0437	220.159	331.079	(E)-1-O-Cinnamoyl-beta-D-glucose;(E)-2-O-Cinnamoyl-beta-D-gl	neg	AAM.OMM11.YL27	2.84e-05	-1.21913
FT0437	220.159	331.079	(E)-1-O-Cinnamoyl-beta-D-glucose;(E)-2-O-Cinnamoyl-beta-D-gl	neg	AAM.OMM11.YL31	2.84e-05	-1.21913
FT0437	220.159	331.079	(E)-1-O-Cinnamoyl-beta-D-glucose;(E)-2-O-Cinnamoyl-beta-D-gl	neg	AAM.OMM11.YL32	2.84e-05	-1.21913
FT0437	220.159	331.079	(E)-1-O-Cinnamoyl-beta-D-glucose;(E)-2-O-Cinnamoyl-beta-D-gl	neg	AAM.OMM11.YL44	2.84e-05	-1.21913
FT0437	220.159	331.079	(E)-1-O-Cinnamoyl-beta-D-glucose;(E)-2-O-Cinnamoyl-beta-D-gl	neg	AAM.OMM11.YL45	2.84e-05	-1.21913
FT0437	220.159	331.079	(E)-1-O-Cinnamoyl-beta-D-glucose;(E)-2-O-Cinnamoyl-beta-D-gl	neg	AAM.OMM11.YL58	2.84e-05	-1.21913
FT0437	220.159	331.079	(E)-1-O-Cinnamoyl-beta-D-glucose;(E)-2-O-Cinnamoyl-beta-D-gl	neg	AAM.OMM12	2.84e-05	-1.21913
FT0440	321.682	331.206	13S-hydroxyoctadecadienoic acid;Alpha-dimorphecolic acid;9,1	neg	AAM.OMM11.I46	0.0257437	0.101537
FT0440	321.682	331.206	13S-hydroxyoctadecadienoic acid;Alpha-dimorphecolic acid;9,1	neg	AAM.OMM11.I48	0.0251209	0.0970061
FT0440	321.682	331.206	13S-hydroxyoctadecadienoic acid;Alpha-dimorphecolic acid;9,1	neg	AAM.OMM11.KB18	0.0491647	0.0767833
FT0440	321.682	331.206	13S-hydroxyoctadecadienoic acid;Alpha-dimorphecolic acid;9,1	neg	AAM.OMM11.YL2	0.0270522	0.087907
FT0440	321.682	331.206	13S-hydroxyoctadecadienoic acid;Alpha-dimorphecolic acid;9,1	neg	AAM.OMM11.YL27	0.00557485	0.118931
FT0440	321.682	331.206	13S-hydroxyoctadecadienoic acid;Alpha-dimorphecolic acid;9,1	neg	AAM.OMM11.YL31	0.0119504	0.132612
FT0440	321.682	331.206	13S-hydroxyoctadecadienoic acid;Alpha-dimorphecolic acid;9,1	neg	AAM.OMM11.YL32	0.040943	0.0765352
FT0440	321.682	331.206	13S-hydroxyoctadecadienoic acid;Alpha-dimorphecolic acid;9,1	neg	AAM.OMM11.YL45	0.0124852	0.0793172
FT0440	321.682	331.206	13S-hydroxyoctadecadienoic acid;Alpha-dimorphecolic acid;9,1	neg	AAM.OMM11.YL58	0.0105429	0.138224
FT0440	321.682	331.206	13S-hydroxyoctadecadienoic acid;Alpha-dimorphecolic acid;9,1	neg	AAM.OMM12	0.00491821	0.135987
FT0443	437.535	332.143	Pefloxacin;NCGC00347762-02!3-benzyl-6-(1H-indol-3-ylmethyl)p	neg	AAM.OMM11.I46	3.72e-05	0.445461
FT0443	437.535	332.143	Pefloxacin;NCGC00347762-02!3-benzyl-6-(1H-indol-3-ylmethyl)p	neg	AAM.OMM11.I48	1.02e-05	0.408435
FT0443	437.535	332.143	Pefloxacin;NCGC00347762-02!3-benzyl-6-(1H-indol-3-ylmethyl)p	neg	AAM.OMM11.I49	1.36e-05	0.441795
FT0443	437.535	332.143	Pefloxacin;NCGC00347762-02!3-benzyl-6-(1H-indol-3-ylmethyl)p	neg	AAM.OMM11.KB1	4.72e-05	0.453019
FT0443	437.535	332.143	Pefloxacin;NCGC00347762-02!3-benzyl-6-(1H-indol-3-ylmethyl)p	neg	AAM.OMM11.KB18	5.84e-06	0.42234
FT0443	437.535	332.143	Pefloxacin;NCGC00347762-02!3-benzyl-6-(1H-indol-3-ylmethyl)p	neg	AAM.OMM11.YL2	1.12e-05	0.439734
FT0443	437.535	332.143	Pefloxacin;NCGC00347762-02!3-benzyl-6-(1H-indol-3-ylmethyl)p	neg	AAM.OMM11.YL27	2.44e-05	0.440488
FT0443	437.535	332.143	Pefloxacin;NCGC00347762-02!3-benzyl-6-(1H-indol-3-ylmethyl)p	neg	AAM.OMM11.YL31	2.66e-09	0.436066
FT0443	437.535	332.143	Pefloxacin;NCGC00347762-02!3-benzyl-6-(1H-indol-3-ylmethyl)p	neg	AAM.OMM11.YL32	2.64e-05	0.405464
FT0443	437.535	332.143	Pefloxacin;NCGC00347762-02!3-benzyl-6-(1H-indol-3-ylmethyl)p	neg	AAM.OMM11.YL44	3.63e-05	0.456386
FT0443	437.535	332.143	Pefloxacin;NCGC00347762-02!3-benzyl-6-(1H-indol-3-ylmethyl)p	neg	AAM.OMM11.YL45	5.46e-06	0.415523
FT0443	437.535	332.143	Pefloxacin;NCGC00347762-02!3-benzyl-6-(1H-indol-3-ylmethyl)p	neg	AAM.OMM11.YL58	8.67e-06	0.43825
FT0443	437.535	332.143	Pefloxacin;NCGC00347762-02!3-benzyl-6-(1H-indol-3-ylmethyl)p	neg	AAM.OMM12	0.000205376	0.413276
FT0444	410.359	332.67		neg	AAM.OMM11.I49	9.9e-05	0.427106
FT0444	410.359	332.67		neg	AAM.OMM11.KB1	0.000302034	0.431225
FT0444	410.359	332.67		neg	AAM.OMM11.KB18	0.00025093	0.399463
FT0444	410.359	332.67		neg	AAM.OMM11.YL2	1.26e-05	0.447141
FT0444	410.359	332.67		neg	AAM.OMM11.YL31	1.76e-06	0.427875
FT0444	410.359	332.67		neg	AAM.OMM11.YL58	6.34e-05	0.423916
FT0444	410.359	332.67		neg	AAM.OMM12	0.000125293	0.44766
FT0445	346.082	333.122	Phenylalanylphenylalanine;Olomoucine;Chloropanaxydiol	neg	AAM.OMM11.I46	0.000137133	0.524377
FT0445	346.082	333.122	Phenylalanylphenylalanine;Olomoucine;Chloropanaxydiol	neg	AAM.OMM11.YL2	0.01535	0.484466
FT0445	346.082	333.122	Phenylalanylphenylalanine;Olomoucine;Chloropanaxydiol	neg	AAM.OMM11.YL58	0.00451804	0.5764
FT0445	346.082	333.122	Phenylalanylphenylalanine;Olomoucine;Chloropanaxydiol	neg	AAM.OMM12	0.00706477	0.479404
FT0447	403.676	334.051	Chlordiazepoxide;MMV012074;Pesticide6_Hexaconazole_C14H17Cl2	neg	AAM.OMM11.I46	0.0232872	-0.561724
FT0447	403.676	334.051	Chlordiazepoxide;MMV012074;Pesticide6_Hexaconazole_C14H17Cl2	neg	AAM.OMM11.I49	0.00126835	-0.693453
FT0447	403.676	334.051	Chlordiazepoxide;MMV012074;Pesticide6_Hexaconazole_C14H17Cl2	neg	AAM.OMM11.YL31	0.00126835	-0.693453
FT0448	491.921	336.132	6-oxo-famciclovir;NCGC00380254-01_C17H21N3O3_10b-Hydroxy-3-i	neg	AAM.OMM11.I46	4.31e-06	0.499923
FT0448	491.921	336.132	6-oxo-famciclovir;NCGC00380254-01_C17H21N3O3_10b-Hydroxy-3-i	neg	AAM.OMM11.I48	1.64e-05	0.489443
FT0448	491.921	336.132	6-oxo-famciclovir;NCGC00380254-01_C17H21N3O3_10b-Hydroxy-3-i	neg	AAM.OMM11.I49	0.000245665	0.478692
FT0448	491.921	336.132	6-oxo-famciclovir;NCGC00380254-01_C17H21N3O3_10b-Hydroxy-3-i	neg	AAM.OMM11.KB1	5.11e-05	0.555284
FT0448	491.921	336.132	6-oxo-famciclovir;NCGC00380254-01_C17H21N3O3_10b-Hydroxy-3-i	neg	AAM.OMM11.KB18	0.000412519	0.459887
FT0448	491.921	336.132	6-oxo-famciclovir;NCGC00380254-01_C17H21N3O3_10b-Hydroxy-3-i	neg	AAM.OMM11.YL2	2.39e-05	0.499223
FT0448	491.921	336.132	6-oxo-famciclovir;NCGC00380254-01_C17H21N3O3_10b-Hydroxy-3-i	neg	AAM.OMM11.YL27	3.79e-05	0.501042
FT0448	491.921	336.132	6-oxo-famciclovir;NCGC00380254-01_C17H21N3O3_10b-Hydroxy-3-i	neg	AAM.OMM11.YL32	0.000353466	0.520833
FT0448	491.921	336.132	6-oxo-famciclovir;NCGC00380254-01_C17H21N3O3_10b-Hydroxy-3-i	neg	AAM.OMM11.YL45	9.78e-05	0.484764
FT0448	491.921	336.132	6-oxo-famciclovir;NCGC00380254-01_C17H21N3O3_10b-Hydroxy-3-i	neg	AAM.OMM12	0.000138529	0.515767
FT0449	366.449	337.054	3,4,5-trihydroxy-6-(2-hydroxy-3-methoxyphenoxy)oxane-2-carbo	neg	AAM.OMM11.I46	2.61e-06	-0.517604
FT0449	366.449	337.054	3,4,5-trihydroxy-6-(2-hydroxy-3-methoxyphenoxy)oxane-2-carbo	neg	AAM.OMM11.I48	2.61e-06	-0.517604
FT0449	366.449	337.054	3,4,5-trihydroxy-6-(2-hydroxy-3-methoxyphenoxy)oxane-2-carbo	neg	AAM.OMM11.I49	2.61e-06	-0.517604
FT0449	366.449	337.054	3,4,5-trihydroxy-6-(2-hydroxy-3-methoxyphenoxy)oxane-2-carbo	neg	AAM.OMM11.KB1	2.61e-06	-0.517604
FT0449	366.449	337.054	3,4,5-trihydroxy-6-(2-hydroxy-3-methoxyphenoxy)oxane-2-carbo	neg	AAM.OMM11.KB18	2.61e-06	-0.517604
FT0449	366.449	337.054	3,4,5-trihydroxy-6-(2-hydroxy-3-methoxyphenoxy)oxane-2-carbo	neg	AAM.OMM11.YL2	2.61e-06	-0.517604
FT0449	366.449	337.054	3,4,5-trihydroxy-6-(2-hydroxy-3-methoxyphenoxy)oxane-2-carbo	neg	AAM.OMM11.YL27	2.61e-06	-0.517604
FT0449	366.449	337.054	3,4,5-trihydroxy-6-(2-hydroxy-3-methoxyphenoxy)oxane-2-carbo	neg	AAM.OMM11.YL31	2.61e-06	-0.517604
FT0449	366.449	337.054	3,4,5-trihydroxy-6-(2-hydroxy-3-methoxyphenoxy)oxane-2-carbo	neg	AAM.OMM11.YL32	2.61e-06	-0.517604
FT0449	366.449	337.054	3,4,5-trihydroxy-6-(2-hydroxy-3-methoxyphenoxy)oxane-2-carbo	neg	AAM.OMM11.YL44	2.61e-06	-0.517604
FT0449	366.449	337.054	3,4,5-trihydroxy-6-(2-hydroxy-3-methoxyphenoxy)oxane-2-carbo	neg	AAM.OMM11.YL45	2.61e-06	-0.517604
FT0449	366.449	337.054	3,4,5-trihydroxy-6-(2-hydroxy-3-methoxyphenoxy)oxane-2-carbo	neg	AAM.OMM11.YL58	2.61e-06	-0.517604
FT0449	366.449	337.054	3,4,5-trihydroxy-6-(2-hydroxy-3-methoxyphenoxy)oxane-2-carbo	neg	AAM.OMM12	2.61e-06	-0.517604
FT0454	315.729	340.224	MLS002207185-01!Ile-Pro-Ile90614-48-5;MLS002207185-01!Ile-Pr	neg	AAM.OMM11.I46	0.000996342	-0.556733
FT0454	315.729	340.224	MLS002207185-01!Ile-Pro-Ile90614-48-5;MLS002207185-01!Ile-Pr	neg	AAM.OMM11.I48	0.000665571	-0.583647
FT0454	315.729	340.224	MLS002207185-01!Ile-Pro-Ile90614-48-5;MLS002207185-01!Ile-Pr	neg	AAM.OMM11.I49	0.000538552	-0.578187
FT0454	315.729	340.224	MLS002207185-01!Ile-Pro-Ile90614-48-5;MLS002207185-01!Ile-Pr	neg	AAM.OMM11.KB1	0.000988111	-0.559359
FT0454	315.729	340.224	MLS002207185-01!Ile-Pro-Ile90614-48-5;MLS002207185-01!Ile-Pr	neg	AAM.OMM11.KB18	0.00153514	-0.574208
FT0454	315.729	340.224	MLS002207185-01!Ile-Pro-Ile90614-48-5;MLS002207185-01!Ile-Pr	neg	AAM.OMM11.YL2	0.00206568	-0.590144
FT0454	315.729	340.224	MLS002207185-01!Ile-Pro-Ile90614-48-5;MLS002207185-01!Ile-Pr	neg	AAM.OMM11.YL27	0.000785054	-0.572641
FT0454	315.729	340.224	MLS002207185-01!Ile-Pro-Ile90614-48-5;MLS002207185-01!Ile-Pr	neg	AAM.OMM11.YL31	0.000908761	-0.552545
FT0454	315.729	340.224	MLS002207185-01!Ile-Pro-Ile90614-48-5;MLS002207185-01!Ile-Pr	neg	AAM.OMM11.YL32	0.000622533	-0.55611
FT0454	315.729	340.224	MLS002207185-01!Ile-Pro-Ile90614-48-5;MLS002207185-01!Ile-Pr	neg	AAM.OMM11.YL44	0.0011056	-0.569478
FT0454	315.729	340.224	MLS002207185-01!Ile-Pro-Ile90614-48-5;MLS002207185-01!Ile-Pr	neg	AAM.OMM11.YL45	0.000516516	-0.572819
FT0454	315.729	340.224	MLS002207185-01!Ile-Pro-Ile90614-48-5;MLS002207185-01!Ile-Pr	neg	AAM.OMM11.YL58	0.00427283	-0.491726
FT0454	315.729	340.224	MLS002207185-01!Ile-Pro-Ile90614-48-5;MLS002207185-01!Ile-Pr	neg	AAM.OMM12	0.00110877	-0.50465
FT0455	442.493	341.11	REF_D-Trehalose;REF_Sucrose;REF_Turanose	neg	AAM.OMM11.I46	1.31e-08	-1.34688
FT0455	442.493	341.11	REF_D-Trehalose;REF_Sucrose;REF_Turanose	neg	AAM.OMM11.I48	1.31e-08	-1.34688
FT0455	442.493	341.11	REF_D-Trehalose;REF_Sucrose;REF_Turanose	neg	AAM.OMM11.I49	1.31e-08	-1.34688
FT0455	442.493	341.11	REF_D-Trehalose;REF_Sucrose;REF_Turanose	neg	AAM.OMM11.KB1	1.31e-08	-1.34688
FT0455	442.493	341.11	REF_D-Trehalose;REF_Sucrose;REF_Turanose	neg	AAM.OMM11.KB18	1.31e-08	-1.34688
FT0455	442.493	341.11	REF_D-Trehalose;REF_Sucrose;REF_Turanose	neg	AAM.OMM11.YL2	1.31e-08	-1.34688
FT0455	442.493	341.11	REF_D-Trehalose;REF_Sucrose;REF_Turanose	neg	AAM.OMM11.YL27	1.31e-08	-1.34688
FT0455	442.493	341.11	REF_D-Trehalose;REF_Sucrose;REF_Turanose	neg	AAM.OMM11.YL31	1.31e-08	-1.34688
FT0455	442.493	341.11	REF_D-Trehalose;REF_Sucrose;REF_Turanose	neg	AAM.OMM11.YL32	1.31e-08	-1.34688
FT0455	442.493	341.11	REF_D-Trehalose;REF_Sucrose;REF_Turanose	neg	AAM.OMM11.YL44	1.31e-08	-1.34688
FT0455	442.493	341.11	REF_D-Trehalose;REF_Sucrose;REF_Turanose	neg	AAM.OMM11.YL45	1.31e-08	-1.34688
FT0455	442.493	341.11	REF_D-Trehalose;REF_Sucrose;REF_Turanose	neg	AAM.OMM11.YL58	0.000401732	-1.13911
FT0455	442.493	341.11	REF_D-Trehalose;REF_Sucrose;REF_Turanose	neg	AAM.OMM12	1.31e-08	-1.34688
FT0459	340.056	342.167	(R)-Laudanidine;Anomurine;Gossyrubilone	neg	AAM.OMM11.I46	0.000329271	-0.363487
FT0459	340.056	342.167	(R)-Laudanidine;Anomurine;Gossyrubilone	neg	AAM.OMM11.I48	0.000329271	-0.363487
FT0459	340.056	342.167	(R)-Laudanidine;Anomurine;Gossyrubilone	neg	AAM.OMM11.I49	0.000329271	-0.363487
FT0459	340.056	342.167	(R)-Laudanidine;Anomurine;Gossyrubilone	neg	AAM.OMM11.KB1	0.000329271	-0.363487
FT0459	340.056	342.167	(R)-Laudanidine;Anomurine;Gossyrubilone	neg	AAM.OMM11.KB18	0.000329271	-0.363487
FT0459	340.056	342.167	(R)-Laudanidine;Anomurine;Gossyrubilone	neg	AAM.OMM11.YL2	0.000329271	-0.363487
FT0459	340.056	342.167	(R)-Laudanidine;Anomurine;Gossyrubilone	neg	AAM.OMM11.YL27	0.000329271	-0.363487
FT0459	340.056	342.167	(R)-Laudanidine;Anomurine;Gossyrubilone	neg	AAM.OMM11.YL31	0.000329271	-0.363487
FT0459	340.056	342.167	(R)-Laudanidine;Anomurine;Gossyrubilone	neg	AAM.OMM11.YL32	0.000329271	-0.363487
FT0459	340.056	342.167	(R)-Laudanidine;Anomurine;Gossyrubilone	neg	AAM.OMM11.YL44	0.000329271	-0.363487
FT0459	340.056	342.167	(R)-Laudanidine;Anomurine;Gossyrubilone	neg	AAM.OMM11.YL45	0.000329271	-0.363487
FT0459	340.056	342.167	(R)-Laudanidine;Anomurine;Gossyrubilone	neg	AAM.OMM11.YL58	0.000329271	-0.363487
FT0459	340.056	342.167	(R)-Laudanidine;Anomurine;Gossyrubilone	neg	AAM.OMM12	0.000329271	-0.363487
FT0464	363.365	343.999		neg	AAM.OMM11.I46	0.000249403	0.110827
FT0464	363.365	343.999		neg	AAM.OMM11.I48	0.0102427	0.0699708
FT0464	363.365	343.999		neg	AAM.OMM11.I49	0.00137447	0.0700627
FT0464	363.365	343.999		neg	AAM.OMM11.KB18	0.00833844	0.0733707
FT0464	363.365	343.999		neg	AAM.OMM11.YL2	0.0182827	0.0791029
FT0464	363.365	343.999		neg	AAM.OMM11.YL27	0.0213348	0.0375133
FT0464	363.365	343.999		neg	AAM.OMM11.YL31	0.00312552	0.0812336
FT0464	363.365	343.999		neg	AAM.OMM11.YL44	0.00788886	0.0590932
FT0464	363.365	343.999		neg	AAM.OMM11.YL58	0.000655195	0.0995881
FT0464	363.365	343.999		neg	AAM.OMM12	0.000699222	0.0820399
FT0465	340.927	344.136	Lysyl-Tyrosine;Tyrosyl-Lysine;neoechinulin A	neg	AAM.OMM11.I46	1.19e-06	-1.15724
FT0465	340.927	344.136	Lysyl-Tyrosine;Tyrosyl-Lysine;neoechinulin A	neg	AAM.OMM11.I48	1.19e-06	-1.15724
FT0465	340.927	344.136	Lysyl-Tyrosine;Tyrosyl-Lysine;neoechinulin A	neg	AAM.OMM11.I49	1.19e-06	-1.15724
FT0465	340.927	344.136	Lysyl-Tyrosine;Tyrosyl-Lysine;neoechinulin A	neg	AAM.OMM11.KB1	1.19e-06	-1.15724
FT0465	340.927	344.136	Lysyl-Tyrosine;Tyrosyl-Lysine;neoechinulin A	neg	AAM.OMM11.KB18	1.19e-06	-1.15724
FT0465	340.927	344.136	Lysyl-Tyrosine;Tyrosyl-Lysine;neoechinulin A	neg	AAM.OMM11.YL2	1.19e-06	-1.15724
FT0465	340.927	344.136	Lysyl-Tyrosine;Tyrosyl-Lysine;neoechinulin A	neg	AAM.OMM11.YL27	1.19e-06	-1.15724
FT0465	340.927	344.136	Lysyl-Tyrosine;Tyrosyl-Lysine;neoechinulin A	neg	AAM.OMM11.YL31	1.19e-06	-1.15724
FT0465	340.927	344.136	Lysyl-Tyrosine;Tyrosyl-Lysine;neoechinulin A	neg	AAM.OMM11.YL32	1.19e-06	-1.15724
FT0465	340.927	344.136	Lysyl-Tyrosine;Tyrosyl-Lysine;neoechinulin A	neg	AAM.OMM11.YL44	1.19e-06	-1.15724
FT0465	340.927	344.136	Lysyl-Tyrosine;Tyrosyl-Lysine;neoechinulin A	neg	AAM.OMM11.YL45	1.19e-06	-1.15724
FT0465	340.927	344.136	Lysyl-Tyrosine;Tyrosyl-Lysine;neoechinulin A	neg	AAM.OMM11.YL58	1.19e-06	-1.15724
FT0465	340.927	344.136	Lysyl-Tyrosine;Tyrosyl-Lysine;neoechinulin A	neg	AAM.OMM12	1.19e-06	-1.15724
FT0469	382.318	345.178	Ibogaine;Tabernanthine;Etonogestrel	neg	AAM.OMM11.I46	0.00460744	-0.218734
FT0469	382.318	345.178	Ibogaine;Tabernanthine;Etonogestrel	neg	AAM.OMM11.I48	0.0245892	-0.136418
FT0469	382.318	345.178	Ibogaine;Tabernanthine;Etonogestrel	neg	AAM.OMM11.KB1	0.0437151	-0.112127
FT0469	382.318	345.178	Ibogaine;Tabernanthine;Etonogestrel	neg	AAM.OMM11.KB18	0.0497866	-0.13654
FT0469	382.318	345.178	Ibogaine;Tabernanthine;Etonogestrel	neg	AAM.OMM11.YL2	0.0343833	-0.0832117
FT0469	382.318	345.178	Ibogaine;Tabernanthine;Etonogestrel	neg	AAM.OMM11.YL27	0.0498419	-0.0674892
FT0469	382.318	345.178	Ibogaine;Tabernanthine;Etonogestrel	neg	AAM.OMM11.YL31	0.00602184	-0.150663
FT0469	382.318	345.178	Ibogaine;Tabernanthine;Etonogestrel	neg	AAM.OMM12	0.00491046	-0.181582
FT0471	487.56	346.126	Monocrotaline;MLS002639247-01!;NCGC00347407-02_C16H23NO6_2H-	neg	AAM.OMM11.KB1	0.0413769	0.343953
FT0472	540.55	347.216	1-Acetoxy-2-hydroxy-16-heptadecen-4-one;Avocadyne 2-acetate;	neg	AAM.OMM11.I46	2.92e-08	-1.20597
FT0472	540.55	347.216	1-Acetoxy-2-hydroxy-16-heptadecen-4-one;Avocadyne 2-acetate;	neg	AAM.OMM11.I48	2.92e-08	-1.20597
FT0472	540.55	347.216	1-Acetoxy-2-hydroxy-16-heptadecen-4-one;Avocadyne 2-acetate;	neg	AAM.OMM11.I49	2.92e-08	-1.20597
FT0472	540.55	347.216	1-Acetoxy-2-hydroxy-16-heptadecen-4-one;Avocadyne 2-acetate;	neg	AAM.OMM11.KB18	2.92e-08	-1.20597
FT0472	540.55	347.216	1-Acetoxy-2-hydroxy-16-heptadecen-4-one;Avocadyne 2-acetate;	neg	AAM.OMM11.YL2	2.92e-08	-1.20597
FT0472	540.55	347.216	1-Acetoxy-2-hydroxy-16-heptadecen-4-one;Avocadyne 2-acetate;	neg	AAM.OMM11.YL27	2.92e-08	-1.20597
FT0472	540.55	347.216	1-Acetoxy-2-hydroxy-16-heptadecen-4-one;Avocadyne 2-acetate;	neg	AAM.OMM11.YL31	2.92e-08	-1.20597
FT0472	540.55	347.216	1-Acetoxy-2-hydroxy-16-heptadecen-4-one;Avocadyne 2-acetate;	neg	AAM.OMM11.YL32	2.92e-08	-1.20597
FT0472	540.55	347.216	1-Acetoxy-2-hydroxy-16-heptadecen-4-one;Avocadyne 2-acetate;	neg	AAM.OMM11.YL44	2.92e-08	-1.20597
FT0472	540.55	347.216	1-Acetoxy-2-hydroxy-16-heptadecen-4-one;Avocadyne 2-acetate;	neg	AAM.OMM11.YL45	2.92e-08	-1.20597
FT0472	540.55	347.216	1-Acetoxy-2-hydroxy-16-heptadecen-4-one;Avocadyne 2-acetate;	neg	AAM.OMM11.YL58	2.92e-08	-1.20597
FT0472	540.55	347.216	1-Acetoxy-2-hydroxy-16-heptadecen-4-one;Avocadyne 2-acetate;	neg	AAM.OMM12	2.92e-08	-1.20597
FT0475	538.609	348.219	(9E)-10-nitrooctadecenoic Acid;(9E)-9-nitrooctadecenoic Acid	neg	AAM.OMM11.I46	5.53e-06	-0.340601
FT0475	538.609	348.219	(9E)-10-nitrooctadecenoic Acid;(9E)-9-nitrooctadecenoic Acid	neg	AAM.OMM11.I48	5.53e-06	-0.340601
FT0475	538.609	348.219	(9E)-10-nitrooctadecenoic Acid;(9E)-9-nitrooctadecenoic Acid	neg	AAM.OMM11.I49	5.53e-06	-0.340601
FT0475	538.609	348.219	(9E)-10-nitrooctadecenoic Acid;(9E)-9-nitrooctadecenoic Acid	neg	AAM.OMM11.KB18	5.53e-06	-0.340601
FT0475	538.609	348.219	(9E)-10-nitrooctadecenoic Acid;(9E)-9-nitrooctadecenoic Acid	neg	AAM.OMM11.YL2	5.53e-06	-0.340601
FT0475	538.609	348.219	(9E)-10-nitrooctadecenoic Acid;(9E)-9-nitrooctadecenoic Acid	neg	AAM.OMM11.YL27	5.53e-06	-0.340601
FT0475	538.609	348.219	(9E)-10-nitrooctadecenoic Acid;(9E)-9-nitrooctadecenoic Acid	neg	AAM.OMM11.YL31	5.53e-06	-0.340601
FT0475	538.609	348.219	(9E)-10-nitrooctadecenoic Acid;(9E)-9-nitrooctadecenoic Acid	neg	AAM.OMM11.YL32	5.53e-06	-0.340601
FT0475	538.609	348.219	(9E)-10-nitrooctadecenoic Acid;(9E)-9-nitrooctadecenoic Acid	neg	AAM.OMM11.YL44	5.53e-06	-0.340601
FT0475	538.609	348.219	(9E)-10-nitrooctadecenoic Acid;(9E)-9-nitrooctadecenoic Acid	neg	AAM.OMM11.YL45	5.53e-06	-0.340601
FT0475	538.609	348.219	(9E)-10-nitrooctadecenoic Acid;(9E)-9-nitrooctadecenoic Acid	neg	AAM.OMM11.YL58	5.53e-06	-0.340601
FT0475	538.609	348.219	(9E)-10-nitrooctadecenoic Acid;(9E)-9-nitrooctadecenoic Acid	neg	AAM.OMM12	5.53e-06	-0.340601
FT0480	366.409	352.946	Pipobroman	neg	AAM.OMM11.I46	0.0330228	0.118733
FT0480	366.409	352.946	Pipobroman	neg	AAM.OMM11.I48	0.0345333	0.118908
FT0480	366.409	352.946	Pipobroman	neg	AAM.OMM11.KB18	0.036123	0.112546
FT0480	366.409	352.946	Pipobroman	neg	AAM.OMM11.YL31	0.0361265	0.114285
FT0480	366.409	352.946	Pipobroman	neg	AAM.OMM12	0.0372237	0.114916
FT0482	366.371	353.948		neg	AAM.OMM11.I46	0.0240457	0.125
FT0482	366.371	353.948		neg	AAM.OMM11.I48	0.041762	0.107849
FT0482	366.371	353.948		neg	AAM.OMM11.KB18	0.0375267	0.105293
FT0482	366.371	353.948		neg	AAM.OMM11.YL31	0.0310965	0.112716
FT0482	366.371	353.948		neg	AAM.OMM12	0.0376036	0.109475
FT0483	299.834	354.2	Pipercide;4-(dimethylamino)-4-hydroxy-3-methyl-1,2-diphenylb	neg	AAM.OMM11.I46	3.21e-05	-0.316603
FT0483	299.834	354.2	Pipercide;4-(dimethylamino)-4-hydroxy-3-methyl-1,2-diphenylb	neg	AAM.OMM11.I48	3.21e-05	-0.316603
FT0483	299.834	354.2	Pipercide;4-(dimethylamino)-4-hydroxy-3-methyl-1,2-diphenylb	neg	AAM.OMM11.I49	3.21e-05	-0.316603
FT0483	299.834	354.2	Pipercide;4-(dimethylamino)-4-hydroxy-3-methyl-1,2-diphenylb	neg	AAM.OMM11.KB1	3.21e-05	-0.316603
FT0483	299.834	354.2	Pipercide;4-(dimethylamino)-4-hydroxy-3-methyl-1,2-diphenylb	neg	AAM.OMM11.KB18	3.21e-05	-0.316603
FT0483	299.834	354.2	Pipercide;4-(dimethylamino)-4-hydroxy-3-methyl-1,2-diphenylb	neg	AAM.OMM11.YL2	3.21e-05	-0.316603
FT0483	299.834	354.2	Pipercide;4-(dimethylamino)-4-hydroxy-3-methyl-1,2-diphenylb	neg	AAM.OMM11.YL27	3.21e-05	-0.316603
FT0483	299.834	354.2	Pipercide;4-(dimethylamino)-4-hydroxy-3-methyl-1,2-diphenylb	neg	AAM.OMM11.YL31	3.21e-05	-0.316603
FT0483	299.834	354.2	Pipercide;4-(dimethylamino)-4-hydroxy-3-methyl-1,2-diphenylb	neg	AAM.OMM11.YL32	3.21e-05	-0.316603
FT0483	299.834	354.2	Pipercide;4-(dimethylamino)-4-hydroxy-3-methyl-1,2-diphenylb	neg	AAM.OMM11.YL44	3.21e-05	-0.316603
FT0483	299.834	354.2	Pipercide;4-(dimethylamino)-4-hydroxy-3-methyl-1,2-diphenylb	neg	AAM.OMM11.YL45	3.21e-05	-0.316603
FT0483	299.834	354.2	Pipercide;4-(dimethylamino)-4-hydroxy-3-methyl-1,2-diphenylb	neg	AAM.OMM11.YL58	3.21e-05	-0.316603
FT0483	299.834	354.2	Pipercide;4-(dimethylamino)-4-hydroxy-3-methyl-1,2-diphenylb	neg	AAM.OMM12	3.21e-05	-0.316603
FT0486	366.364	354.944		neg	AAM.OMM11.I46	0.0295411	0.122614
FT0486	366.364	354.944		neg	AAM.OMM11.I48	0.0378094	0.113866
FT0486	366.364	354.944		neg	AAM.OMM11.KB18	0.0377119	0.109704
FT0486	366.364	354.944		neg	AAM.OMM11.YL31	0.0383725	0.110804
FT0486	366.364	354.944		neg	AAM.OMM12	0.040822	0.110975
FT0488	381.96	355.198	5,6-Epoxy-8,11,14-eicosatrienoic acid;8,9-Epoxyeicosatrienoi	neg	AAM.OMM11.I49	1.17e-07	0.530133
FT0489	413.741	356.151	N-[2-(3,4-dimethoxyphenyl)ethyl]-3-(3-hydroxy-4-methoxypheny	neg	AAM.OMM11.I46	0.000228929	-0.343162
FT0489	413.741	356.151	N-[2-(3,4-dimethoxyphenyl)ethyl]-3-(3-hydroxy-4-methoxypheny	neg	AAM.OMM11.I48	0.000228929	-0.343162
FT0489	413.741	356.151	N-[2-(3,4-dimethoxyphenyl)ethyl]-3-(3-hydroxy-4-methoxypheny	neg	AAM.OMM11.I49	0.000228929	-0.343162
FT0489	413.741	356.151	N-[2-(3,4-dimethoxyphenyl)ethyl]-3-(3-hydroxy-4-methoxypheny	neg	AAM.OMM11.KB1	0.000228929	-0.343162
FT0489	413.741	356.151	N-[2-(3,4-dimethoxyphenyl)ethyl]-3-(3-hydroxy-4-methoxypheny	neg	AAM.OMM11.KB18	0.000228929	-0.343162
FT0489	413.741	356.151	N-[2-(3,4-dimethoxyphenyl)ethyl]-3-(3-hydroxy-4-methoxypheny	neg	AAM.OMM11.YL2	0.000228929	-0.343162
FT0489	413.741	356.151	N-[2-(3,4-dimethoxyphenyl)ethyl]-3-(3-hydroxy-4-methoxypheny	neg	AAM.OMM11.YL27	0.000228929	-0.343162
FT0489	413.741	356.151	N-[2-(3,4-dimethoxyphenyl)ethyl]-3-(3-hydroxy-4-methoxypheny	neg	AAM.OMM11.YL31	0.000228929	-0.343162
FT0489	413.741	356.151	N-[2-(3,4-dimethoxyphenyl)ethyl]-3-(3-hydroxy-4-methoxypheny	neg	AAM.OMM11.YL32	0.000228929	-0.343162
FT0489	413.741	356.151	N-[2-(3,4-dimethoxyphenyl)ethyl]-3-(3-hydroxy-4-methoxypheny	neg	AAM.OMM11.YL44	0.000228929	-0.343162
FT0489	413.741	356.151	N-[2-(3,4-dimethoxyphenyl)ethyl]-3-(3-hydroxy-4-methoxypheny	neg	AAM.OMM11.YL45	0.000228929	-0.343162
FT0489	413.741	356.151	N-[2-(3,4-dimethoxyphenyl)ethyl]-3-(3-hydroxy-4-methoxypheny	neg	AAM.OMM11.YL58	0.000228929	-0.343162
FT0489	413.741	356.151	N-[2-(3,4-dimethoxyphenyl)ethyl]-3-(3-hydroxy-4-methoxypheny	neg	AAM.OMM12	0.000228929	-0.343162
FT0490	375.267	356.184	Nalbuphine;(S)-Laudanosine;5-hydroxypropafenone	neg	AAM.OMM11.I46	3.04e-05	0.517588
FT0490	375.267	356.184	Nalbuphine;(S)-Laudanosine;5-hydroxypropafenone	neg	AAM.OMM11.KB1	7.03e-07	0.403531
FT0490	375.267	356.184	Nalbuphine;(S)-Laudanosine;5-hydroxypropafenone	neg	AAM.OMM11.YL31	0.000101187	0.420511
FT0490	375.267	356.184	Nalbuphine;(S)-Laudanosine;5-hydroxypropafenone	neg	AAM.OMM11.YL58	0.00416056	0.457681
FT0491	342.055	356.129	Himeic acid B_120101;Himeic acid B_120101;MMV675998	neg	AAM.OMM11.I48	8.7e-05	0.371937
FT0491	342.055	356.129	Himeic acid B_120101;Himeic acid B_120101;MMV675998	neg	AAM.OMM11.KB18	0.000216532	0.486594
FT0496	316.85	358.181	Norendoxifen;N-Jasmonoylisoleucine;MMV688411	neg	AAM.OMM11.I46	0.0305375	0.453804
FT0496	316.85	358.181	Norendoxifen;N-Jasmonoylisoleucine;MMV688411	neg	AAM.OMM11.I48	0.0257062	0.378747
FT0496	316.85	358.181	Norendoxifen;N-Jasmonoylisoleucine;MMV688411	neg	AAM.OMM11.I49	0.02351	0.392974
FT0496	316.85	358.181	Norendoxifen;N-Jasmonoylisoleucine;MMV688411	neg	AAM.OMM11.KB1	0.0349154	0.41072
FT0496	316.85	358.181	Norendoxifen;N-Jasmonoylisoleucine;MMV688411	neg	AAM.OMM11.KB18	0.0305847	0.390406
FT0496	316.85	358.181	Norendoxifen;N-Jasmonoylisoleucine;MMV688411	neg	AAM.OMM11.YL2	0.0271814	0.394908
FT0496	316.85	358.181	Norendoxifen;N-Jasmonoylisoleucine;MMV688411	neg	AAM.OMM11.YL27	0.0118966	0.463966
FT0496	316.85	358.181	Norendoxifen;N-Jasmonoylisoleucine;MMV688411	neg	AAM.OMM11.YL31	0.0159652	0.465966
FT0496	316.85	358.181	Norendoxifen;N-Jasmonoylisoleucine;MMV688411	neg	AAM.OMM11.YL32	0.0301741	0.362011
FT0496	316.85	358.181	Norendoxifen;N-Jasmonoylisoleucine;MMV688411	neg	AAM.OMM11.YL44	0.0255294	0.387724
FT0496	316.85	358.181	Norendoxifen;N-Jasmonoylisoleucine;MMV688411	neg	AAM.OMM11.YL45	0.0242596	0.378193
FT0496	316.85	358.181	Norendoxifen;N-Jasmonoylisoleucine;MMV688411	neg	AAM.OMM11.YL58	0.00510425	0.683257
FT0496	316.85	358.181	Norendoxifen;N-Jasmonoylisoleucine;MMV688411	neg	AAM.OMM12	0.0224807	0.432557
FT0497	448.932	359.158	Quinine;Tubotaiwine;Quinidine	neg	AAM.OMM11.I48	0.0259869	-0.101332
FT0497	448.932	359.158	Quinine;Tubotaiwine;Quinidine	neg	AAM.OMM11.YL2	0.0202501	-0.0946898
FT0497	448.932	359.158	Quinine;Tubotaiwine;Quinidine	neg	AAM.OMM11.YL31	0.0296234	-0.107932
FT0497	448.932	359.158	Quinine;Tubotaiwine;Quinidine	neg	AAM.OMM11.YL32	0.0475653	-0.105046
FT0497	448.932	359.158	Quinine;Tubotaiwine;Quinidine	neg	AAM.OMM11.YL45	0.015813	-0.0938411
FT0497	448.932	359.158	Quinine;Tubotaiwine;Quinidine	neg	AAM.OMM12	0.0371634	-0.099258
FT0498	475.242	360.141	NCGC00246789-03![3-[2-(2,6-dioxopiperidin-4-yl)-1-hydroxyeth	neg	AAM.OMM11.I46	0.00900766	-0.485241
FT0498	475.242	360.141	NCGC00246789-03![3-[2-(2,6-dioxopiperidin-4-yl)-1-hydroxyeth	neg	AAM.OMM11.I48	7.76e-06	-0.585584
FT0498	475.242	360.141	NCGC00246789-03![3-[2-(2,6-dioxopiperidin-4-yl)-1-hydroxyeth	neg	AAM.OMM11.I49	0.0284255	-0.45226
FT0498	475.242	360.141	NCGC00246789-03![3-[2-(2,6-dioxopiperidin-4-yl)-1-hydroxyeth	neg	AAM.OMM11.KB18	7.76e-06	-0.585584
FT0498	475.242	360.141	NCGC00246789-03![3-[2-(2,6-dioxopiperidin-4-yl)-1-hydroxyeth	neg	AAM.OMM11.YL2	0.016967	-0.468355
FT0498	475.242	360.141	NCGC00246789-03![3-[2-(2,6-dioxopiperidin-4-yl)-1-hydroxyeth	neg	AAM.OMM11.YL27	7.76e-06	-0.585584
FT0498	475.242	360.141	NCGC00246789-03![3-[2-(2,6-dioxopiperidin-4-yl)-1-hydroxyeth	neg	AAM.OMM11.YL31	0.0168495	-0.468557
FT0498	475.242	360.141	NCGC00246789-03![3-[2-(2,6-dioxopiperidin-4-yl)-1-hydroxyeth	neg	AAM.OMM11.YL32	0.0183738	-0.466023
FT0498	475.242	360.141	NCGC00246789-03![3-[2-(2,6-dioxopiperidin-4-yl)-1-hydroxyeth	neg	AAM.OMM11.YL44	7.76e-06	-0.585584
FT0498	475.242	360.141	NCGC00246789-03![3-[2-(2,6-dioxopiperidin-4-yl)-1-hydroxyeth	neg	AAM.OMM11.YL45	7.76e-06	-0.585584
FT0498	475.242	360.141	NCGC00246789-03![3-[2-(2,6-dioxopiperidin-4-yl)-1-hydroxyeth	neg	AAM.OMM11.YL58	0.0259348	-0.4553
FT0498	475.242	360.141	NCGC00246789-03![3-[2-(2,6-dioxopiperidin-4-yl)-1-hydroxyeth	neg	AAM.OMM12	7.76e-06	-0.585584
FT0499	421.257	360.177	Farnesylcysteine;Norpropoxyphene;dinor-Levomethadyl acetate	neg	AAM.OMM12	0.0252484	0.0658221
FT0502	120.312	362.171	Propafenone;Pipernonaline;Retrofractamide D	neg	AAM.OMM11.KB1	5.54e-06	0.665718
FT0502	120.312	362.171	Propafenone;Pipernonaline;Retrofractamide D	neg	AAM.OMM11.YL31	2.23e-06	0.367536
FT0506	178.854	365.183	Arginyl-Arginine;(2R,6x)-7-Methyl-3-methylene-1,2,6,7-octane	neg	AAM.OMM11.I46	7.82e-06	0.745316
FT0506	178.854	365.183	Arginyl-Arginine;(2R,6x)-7-Methyl-3-methylene-1,2,6,7-octane	neg	AAM.OMM11.I48	7.88e-06	0.755662
FT0506	178.854	365.183	Arginyl-Arginine;(2R,6x)-7-Methyl-3-methylene-1,2,6,7-octane	neg	AAM.OMM11.I49	0.00249815	0.617016
FT0506	178.854	365.183	Arginyl-Arginine;(2R,6x)-7-Methyl-3-methylene-1,2,6,7-octane	neg	AAM.OMM11.KB18	0.00109986	0.665451
FT0506	178.854	365.183	Arginyl-Arginine;(2R,6x)-7-Methyl-3-methylene-1,2,6,7-octane	neg	AAM.OMM11.YL2	0.000512685	0.726404
FT0506	178.854	365.183	Arginyl-Arginine;(2R,6x)-7-Methyl-3-methylene-1,2,6,7-octane	neg	AAM.OMM11.YL27	0.000258455	0.619525
FT0506	178.854	365.183	Arginyl-Arginine;(2R,6x)-7-Methyl-3-methylene-1,2,6,7-octane	neg	AAM.OMM11.YL31	1.13e-10	0.762054
[truncated: 6,302 more rows]

## Sheet: APF medium
ID	General.All.rtmed	General.All.mzmed	General.All.annot_ms1	mode	OMM12	pvalue	meandiff
FT0002	56.2637	61.9892	Peroxynitrite	neg	OMM11.I46	0.0184916	-0.352631
FT0002	56.2637	61.9892	Peroxynitrite	neg	OMM11.I49	0.000611247	-0.452642
FT0002	56.2637	61.9892	Peroxynitrite	neg	OMM11.KB1	0.000811483	-0.360973
FT0002	56.2637	61.9892	Peroxynitrite	neg	OMM11.YL27	0.0135427	-0.25785
FT0002	56.2637	61.9892	Peroxynitrite	neg	OMM11.YL31	0.000388074	-0.379853
FT0002	56.2637	61.9892	Peroxynitrite	neg	OMM11.YL44	0.00228773	-0.291365
FT0002	56.2637	61.9892	Peroxynitrite	neg	OMM11.YL45	0.0229032	0.0997669
FT0002	56.2637	61.9892	Peroxynitrite	neg	OMM11.YL58	0.000577829	-0.315491
FT0002	56.2637	61.9892	Peroxynitrite	neg	OMM12	0.00179297	-0.393859
FT0004	416.291	73.0303	Methyl acetate;Lactaldehyde;3-Hydroxypropanal	neg	OMM11.I46	4.48e-06	0.882204
FT0004	416.291	73.0303	Methyl acetate;Lactaldehyde;3-Hydroxypropanal	neg	OMM11.I48	0.012093	0.419474
FT0004	416.291	73.0303	Methyl acetate;Lactaldehyde;3-Hydroxypropanal	neg	OMM11.I49	6.11e-05	0.819877
FT0004	416.291	73.0303	Methyl acetate;Lactaldehyde;3-Hydroxypropanal	neg	OMM11.KB1	2.52e-06	0.736115
FT0004	416.291	73.0303	Methyl acetate;Lactaldehyde;3-Hydroxypropanal	neg	OMM11.KB18	0.000105357	0.788637
FT0004	416.291	73.0303	Methyl acetate;Lactaldehyde;3-Hydroxypropanal	neg	OMM11.YL2	6.81e-06	0.78427
FT0004	416.291	73.0303	Methyl acetate;Lactaldehyde;3-Hydroxypropanal	neg	OMM11.YL27	7.58e-07	0.761496
FT0004	416.291	73.0303	Methyl acetate;Lactaldehyde;3-Hydroxypropanal	neg	OMM11.YL31	1.19e-05	0.950314
FT0004	416.291	73.0303	Methyl acetate;Lactaldehyde;3-Hydroxypropanal	neg	OMM11.YL32	4.88e-06	0.866012
FT0004	416.291	73.0303	Methyl acetate;Lactaldehyde;3-Hydroxypropanal	neg	OMM11.YL44	1.68e-05	0.828242
FT0004	416.291	73.0303	Methyl acetate;Lactaldehyde;3-Hydroxypropanal	neg	OMM11.YL45	1.37e-07	0.764296
FT0004	416.291	73.0303	Methyl acetate;Lactaldehyde;3-Hydroxypropanal	neg	OMM11.YL58	1.46e-06	0.947165
FT0004	416.291	73.0303	Methyl acetate;Lactaldehyde;3-Hydroxypropanal	neg	OMM12	0.000138544	0.821789
FT0005	136.758	73.0303	REF_Propionic acid ;Methyl acetate;Lactaldehyde	neg	OMM11.I46	8.91e-08	1.38837
FT0005	136.758	73.0303	REF_Propionic acid ;Methyl acetate;Lactaldehyde	neg	OMM11.I48	0.00115661	1.09646
FT0005	136.758	73.0303	REF_Propionic acid ;Methyl acetate;Lactaldehyde	neg	OMM11.I49	8.21e-07	1.33244
FT0005	136.758	73.0303	REF_Propionic acid ;Methyl acetate;Lactaldehyde	neg	OMM11.KB1	4.88e-08	1.45044
FT0005	136.758	73.0303	REF_Propionic acid ;Methyl acetate;Lactaldehyde	neg	OMM11.KB18	1.87e-05	1.42156
FT0005	136.758	73.0303	REF_Propionic acid ;Methyl acetate;Lactaldehyde	neg	OMM11.YL2	1.8e-09	1.38425
FT0005	136.758	73.0303	REF_Propionic acid ;Methyl acetate;Lactaldehyde	neg	OMM11.YL27	1.36e-05	1.42568
FT0005	136.758	73.0303	REF_Propionic acid ;Methyl acetate;Lactaldehyde	neg	OMM11.YL31	2.17e-06	1.07325
FT0005	136.758	73.0303	REF_Propionic acid ;Methyl acetate;Lactaldehyde	neg	OMM11.YL32	2.56e-05	1.32813
FT0005	136.758	73.0303	REF_Propionic acid ;Methyl acetate;Lactaldehyde	neg	OMM11.YL44	2.8e-06	1.37841
FT0005	136.758	73.0303	REF_Propionic acid ;Methyl acetate;Lactaldehyde	neg	OMM11.YL45	1.14e-07	1.25986
FT0005	136.758	73.0303	REF_Propionic acid ;Methyl acetate;Lactaldehyde	neg	OMM11.YL58	0.0008326	0.376726
FT0005	136.758	73.0303	REF_Propionic acid ;Methyl acetate;Lactaldehyde	neg	OMM12	4.92e-07	1.34722
FT0006	417.493	74.0257	REF_Glycine;Acetohydroxamic Acid;Ethyl nitrite	neg	OMM11.I46	0.00148921	-0.148744
FT0006	417.493	74.0257	REF_Glycine;Acetohydroxamic Acid;Ethyl nitrite	neg	OMM11.I48	0.00244284	-0.220951
FT0006	417.493	74.0257	REF_Glycine;Acetohydroxamic Acid;Ethyl nitrite	neg	OMM11.I49	0.000225172	-0.158359
FT0006	417.493	74.0257	REF_Glycine;Acetohydroxamic Acid;Ethyl nitrite	neg	OMM11.KB18	0.00274558	-0.128626
FT0006	417.493	74.0257	REF_Glycine;Acetohydroxamic Acid;Ethyl nitrite	neg	OMM11.YL2	0.00695423	-0.133072
FT0006	417.493	74.0257	REF_Glycine;Acetohydroxamic Acid;Ethyl nitrite	neg	OMM11.YL27	0.00856501	-0.139812
FT0006	417.493	74.0257	REF_Glycine;Acetohydroxamic Acid;Ethyl nitrite	neg	OMM11.YL31	0.000520789	-0.178216
FT0006	417.493	74.0257	REF_Glycine;Acetohydroxamic Acid;Ethyl nitrite	neg	OMM11.YL32	0.00749991	-0.0958322
FT0006	417.493	74.0257	REF_Glycine;Acetohydroxamic Acid;Ethyl nitrite	neg	OMM11.YL44	0.00294042	-0.152822
FT0006	417.493	74.0257	REF_Glycine;Acetohydroxamic Acid;Ethyl nitrite	neg	OMM11.YL45	0.00157386	-0.139721
FT0006	417.493	74.0257	REF_Glycine;Acetohydroxamic Acid;Ethyl nitrite	neg	OMM11.YL58	0.00019535	-0.213385
FT0006	417.493	74.0257	REF_Glycine;Acetohydroxamic Acid;Ethyl nitrite	neg	OMM12	0.000200918	-0.153562
FT0012	51.2395	82.9544	Ozone	neg	OMM11.I46	7.57e-05	-0.729357
FT0012	51.2395	82.9544	Ozone	neg	OMM11.I48	0.00100076	-0.729357
FT0012	51.2395	82.9544	Ozone	neg	OMM11.I49	7.57e-05	-0.729357
FT0012	51.2395	82.9544	Ozone	neg	OMM11.KB1	0.00454485	-0.629014
FT0012	51.2395	82.9544	Ozone	neg	OMM11.KB18	7.57e-05	-0.729357
FT0012	51.2395	82.9544	Ozone	neg	OMM11.YL2	7.57e-05	-0.729357
FT0012	51.2395	82.9544	Ozone	neg	OMM11.YL27	7.57e-05	-0.729357
FT0012	51.2395	82.9544	Ozone	neg	OMM11.YL31	7.57e-05	-0.729357
FT0012	51.2395	82.9544	Ozone	neg	OMM11.YL32	7.57e-05	-0.729357
FT0012	51.2395	82.9544	Ozone	neg	OMM11.YL44	7.57e-05	-0.729357
FT0012	51.2395	82.9544	Ozone	neg	OMM11.YL45	7.57e-05	-0.729357
FT0012	51.2395	82.9544	Ozone	neg	OMM11.YL58	7.57e-05	-0.729357
FT0012	51.2395	82.9544	Ozone	neg	OMM12	7.57e-05	-0.729357
FT0013	90.7768	87.046	REF_Butyric acid;REF_Isobutyric acid;Acetoin	neg	OMM11.I46	1.52e-08	1.74962
FT0013	90.7768	87.046	REF_Butyric acid;REF_Isobutyric acid;Acetoin	neg	OMM11.I48	9.33e-06	1.83419
FT0013	90.7768	87.046	REF_Butyric acid;REF_Isobutyric acid;Acetoin	neg	OMM11.I49	3.36e-08	1.73328
FT0013	90.7768	87.046	REF_Butyric acid;REF_Isobutyric acid;Acetoin	neg	OMM11.KB1	3.24e-10	1.78197
FT0013	90.7768	87.046	REF_Butyric acid;REF_Isobutyric acid;Acetoin	neg	OMM11.KB18	8.53e-08	1.75091
FT0013	90.7768	87.046	REF_Butyric acid;REF_Isobutyric acid;Acetoin	neg	OMM11.YL2	2.78e-08	1.76636
FT0013	90.7768	87.046	REF_Butyric acid;REF_Isobutyric acid;Acetoin	neg	OMM11.YL27	1.02e-08	1.76458
FT0013	90.7768	87.046	REF_Butyric acid;REF_Isobutyric acid;Acetoin	neg	OMM11.YL31	8.79e-07	1.02589
FT0013	90.7768	87.046	REF_Butyric acid;REF_Isobutyric acid;Acetoin	neg	OMM11.YL32	8.8e-07	1.64373
FT0013	90.7768	87.046	REF_Butyric acid;REF_Isobutyric acid;Acetoin	neg	OMM11.YL44	9.22e-09	1.76303
FT0013	90.7768	87.046	REF_Butyric acid;REF_Isobutyric acid;Acetoin	neg	OMM11.YL45	3.62e-09	1.77989
FT0013	90.7768	87.046	REF_Butyric acid;REF_Isobutyric acid;Acetoin	neg	OMM11.YL58	5.95e-07	1.29038
FT0013	90.7768	87.046	REF_Butyric acid;REF_Isobutyric acid;Acetoin	neg	OMM12	5.85e-07	1.73858
FT0014	404.432	88.041	REF_L-Alanine;REF_ß-Alanin;REF_D-Alanine	neg	OMM11.I46	0.00705516	0.165989
FT0014	404.432	88.041	REF_L-Alanine;REF_ß-Alanin;REF_D-Alanine	neg	OMM11.I48	0.000137421	-0.499709
FT0014	404.432	88.041	REF_L-Alanine;REF_ß-Alanin;REF_D-Alanine	neg	OMM11.I49	0.0039797	0.131071
FT0014	404.432	88.041	REF_L-Alanine;REF_ß-Alanin;REF_D-Alanine	neg	OMM11.KB1	0.024706	0.0940379
FT0014	404.432	88.041	REF_L-Alanine;REF_ß-Alanin;REF_D-Alanine	neg	OMM11.YL2	0.00741553	0.195506
FT0014	404.432	88.041	REF_L-Alanine;REF_ß-Alanin;REF_D-Alanine	neg	OMM11.YL27	0.017261	0.172803
FT0014	404.432	88.041	REF_L-Alanine;REF_ß-Alanin;REF_D-Alanine	neg	OMM11.YL31	0.0268332	0.123601
FT0014	404.432	88.041	REF_L-Alanine;REF_ß-Alanin;REF_D-Alanine	neg	OMM11.YL32	0.00251403	0.173121
FT0014	404.432	88.041	REF_L-Alanine;REF_ß-Alanin;REF_D-Alanine	neg	OMM11.YL44	0.0164209	0.146697
FT0014	404.432	88.041	REF_L-Alanine;REF_ß-Alanin;REF_D-Alanine	neg	OMM11.YL45	0.000766353	0.212084
FT0014	404.432	88.041	REF_L-Alanine;REF_ß-Alanin;REF_D-Alanine	neg	OMM11.YL58	0.0106854	0.128326
FT0014	404.432	88.041	REF_L-Alanine;REF_ß-Alanin;REF_D-Alanine	neg	OMM12	0.00303748	0.145851
FT0015	90.8721	88.0487		neg	OMM11.I46	7.64e-07	0.780442
FT0015	90.8721	88.0487		neg	OMM11.I48	7.01e-05	0.85343
FT0015	90.8721	88.0487		neg	OMM11.I49	1.04e-06	0.760584
FT0015	90.8721	88.0487		neg	OMM11.KB1	7.1e-08	0.810486
FT0015	90.8721	88.0487		neg	OMM11.KB18	8.56e-07	0.778266
FT0015	90.8721	88.0487		neg	OMM11.YL2	3.96e-07	0.78905
FT0015	90.8721	88.0487		neg	OMM11.YL27	8.19e-07	0.794521
FT0015	90.8721	88.0487		neg	OMM11.YL32	2.5e-05	0.682301
FT0015	90.8721	88.0487		neg	OMM11.YL44	1.02e-07	0.788519
FT0015	90.8721	88.0487		neg	OMM11.YL45	4.42e-08	0.801798
FT0015	90.8721	88.0487		neg	OMM12	7.37e-06	0.769237
FT0016	327.997	89.0253	REF_Lactic acid;Glyceraldehyde;Glyceraldehyde	neg	OMM11.I46	4.49e-05	0.48017
FT0016	327.997	89.0253	REF_Lactic acid;Glyceraldehyde;Glyceraldehyde	neg	OMM11.I48	0.000295933	0.395873
FT0016	327.997	89.0253	REF_Lactic acid;Glyceraldehyde;Glyceraldehyde	neg	OMM11.I49	3.83e-05	0.452194
FT0016	327.997	89.0253	REF_Lactic acid;Glyceraldehyde;Glyceraldehyde	neg	OMM11.KB1	0.00126309	0.145776
FT0016	327.997	89.0253	REF_Lactic acid;Glyceraldehyde;Glyceraldehyde	neg	OMM11.KB18	1.68e-05	0.433681
FT0016	327.997	89.0253	REF_Lactic acid;Glyceraldehyde;Glyceraldehyde	neg	OMM11.YL2	0.000208774	0.44161
FT0016	327.997	89.0253	REF_Lactic acid;Glyceraldehyde;Glyceraldehyde	neg	OMM11.YL27	1.68e-05	0.445652
FT0016	327.997	89.0253	REF_Lactic acid;Glyceraldehyde;Glyceraldehyde	neg	OMM11.YL31	6.35e-05	0.436454
FT0016	327.997	89.0253	REF_Lactic acid;Glyceraldehyde;Glyceraldehyde	neg	OMM11.YL32	2.15e-05	0.426784
FT0016	327.997	89.0253	REF_Lactic acid;Glyceraldehyde;Glyceraldehyde	neg	OMM11.YL44	2.34e-05	0.422131
FT0016	327.997	89.0253	REF_Lactic acid;Glyceraldehyde;Glyceraldehyde	neg	OMM11.YL45	2.12e-05	0.453052
FT0016	327.997	89.0253	REF_Lactic acid;Glyceraldehyde;Glyceraldehyde	neg	OMM11.YL58	1.75e-05	0.454201
FT0016	327.997	89.0253	REF_Lactic acid;Glyceraldehyde;Glyceraldehyde	neg	OMM12	2.97e-05	0.452277
FT0018	147.239	91.0555	Toluene	neg	OMM11.I46	7.66e-05	0.622461
FT0018	147.239	91.0555	Toluene	neg	OMM11.I49	0.000783742	0.566706
FT0018	147.239	91.0555	Toluene	neg	OMM11.KB1	2.69e-05	0.718068
FT0018	147.239	91.0555	Toluene	neg	OMM11.KB18	0.000539017	0.614924
FT0018	147.239	91.0555	Toluene	neg	OMM11.YL2	9.88e-06	0.596636
FT0018	147.239	91.0555	Toluene	neg	OMM11.YL27	0.00152317	0.644131
FT0018	147.239	91.0555	Toluene	neg	OMM11.YL31	0.000170612	0.671321
FT0018	147.239	91.0555	Toluene	neg	OMM11.YL32	0.000557214	0.636094
FT0018	147.239	91.0555	Toluene	neg	OMM11.YL44	0.000105087	0.666228
FT0018	147.239	91.0555	Toluene	neg	OMM11.YL45	0.000203486	0.485928
FT0018	147.239	91.0555	Toluene	neg	OMM11.YL58	3.46e-06	0.498465
FT0018	147.239	91.0555	Toluene	neg	OMM12	0.000595555	0.577067
FT0019	120.694	91.0554	Toluene	neg	OMM11.KB1	7.14e-06	0.679297
FT0019	120.694	91.0554	Toluene	neg	OMM11.KB18	0.000205242	0.611654
FT0019	120.694	91.0554	Toluene	neg	OMM11.YL2	8.23e-06	0.581874
FT0019	120.694	91.0554	Toluene	neg	OMM11.YL27	0.00305281	0.60331
FT0019	120.694	91.0554	Toluene	neg	OMM11.YL31	8.55e-05	0.687201
FT0019	120.694	91.0554	Toluene	neg	OMM11.YL32	0.000202045	0.666308
FT0019	120.694	91.0554	Toluene	neg	OMM11.YL44	0.000216956	0.638668
FT0019	120.694	91.0554	Toluene	neg	OMM11.YL45	1.11e-08	0.512782
FT0019	120.694	91.0554	Toluene	neg	OMM11.YL58	2.49e-05	0.536657
FT0020	200.229	94.9809	Mesylate;Silicic acid	neg	OMM11.I46	0.00017942	-0.371123
FT0020	200.229	94.9809	Mesylate;Silicic acid	neg	OMM11.I49	0.00017942	-0.371123
FT0020	200.229	94.9809	Mesylate;Silicic acid	neg	OMM11.KB1	0.00017942	-0.371123
FT0020	200.229	94.9809	Mesylate;Silicic acid	neg	OMM11.YL2	0.00017942	-0.371123
FT0020	200.229	94.9809	Mesylate;Silicic acid	neg	OMM11.YL27	0.00017942	-0.371123
FT0020	200.229	94.9809	Mesylate;Silicic acid	neg	OMM11.YL31	0.00017942	-0.371123
FT0020	200.229	94.9809	Mesylate;Silicic acid	neg	OMM11.YL32	0.00017942	-0.371123
FT0020	200.229	94.9809	Mesylate;Silicic acid	neg	OMM11.YL44	0.00017942	-0.371123
FT0020	200.229	94.9809	Mesylate;Silicic acid	neg	OMM11.YL45	0.00017942	-0.371123
FT0020	200.229	94.9809	Mesylate;Silicic acid	neg	OMM11.YL58	0.00017942	-0.371123
FT0020	200.229	94.9809	Mesylate;Silicic acid	neg	OMM12	0.00017942	-0.371123
FT0022	415.962	99.0089	Succinic anhydride	neg	OMM11.I46	0.000108297	0.41978
FT0022	415.962	99.0089	Succinic anhydride	neg	OMM11.YL58	2.94e-05	0.482521
FT0023	76.1499	101.061	REF_Valeric acid;REF_Isovaleric acid;REF_2-Methylbutanoic ac	neg	OMM11.I46	3.56e-07	1.14705
FT0023	76.1499	101.061	REF_Valeric acid;REF_Isovaleric acid;REF_2-Methylbutanoic ac	neg	OMM11.I48	7.51e-05	0.559377
FT0023	76.1499	101.061	REF_Valeric acid;REF_Isovaleric acid;REF_2-Methylbutanoic ac	neg	OMM11.I49	4.46e-05	1.02687
FT0023	76.1499	101.061	REF_Valeric acid;REF_Isovaleric acid;REF_2-Methylbutanoic ac	neg	OMM11.KB1	1.35e-05	1.23195
FT0023	76.1499	101.061	REF_Valeric acid;REF_Isovaleric acid;REF_2-Methylbutanoic ac	neg	OMM11.KB18	0.000247595	1.06224
FT0023	76.1499	101.061	REF_Valeric acid;REF_Isovaleric acid;REF_2-Methylbutanoic ac	neg	OMM11.YL2	9.74e-08	1.08867
FT0023	76.1499	101.061	REF_Valeric acid;REF_Isovaleric acid;REF_2-Methylbutanoic ac	neg	OMM11.YL27	3.4e-05	1.09577
FT0023	76.1499	101.061	REF_Valeric acid;REF_Isovaleric acid;REF_2-Methylbutanoic ac	neg	OMM11.YL31	4.01e-08	1.2161
FT0023	76.1499	101.061	REF_Valeric acid;REF_Isovaleric acid;REF_2-Methylbutanoic ac	neg	OMM11.YL32	6.75e-05	1.12188
FT0023	76.1499	101.061	REF_Valeric acid;REF_Isovaleric acid;REF_2-Methylbutanoic ac	neg	OMM11.YL44	2.57e-06	1.14791
FT0023	76.1499	101.061	REF_Valeric acid;REF_Isovaleric acid;REF_2-Methylbutanoic ac	neg	OMM11.YL45	1.13e-07	1.06148
FT0023	76.1499	101.061	REF_Valeric acid;REF_Isovaleric acid;REF_2-Methylbutanoic ac	neg	OMM11.YL58	1.67e-06	1.09583
FT0023	76.1499	101.061	REF_Valeric acid;REF_Isovaleric acid;REF_2-Methylbutanoic ac	neg	OMM12	0.000290128	1.06313
FT0024	441.721	102.056	REF_Gaba;N-Methylalanine;2-Aminoisobutyric acid	neg	OMM11.I46	0.0131291	0.430036
FT0024	441.721	102.056	REF_Gaba;N-Methylalanine;2-Aminoisobutyric acid	neg	OMM11.KB1	0.0266649	0.374803
FT0024	441.721	102.056	REF_Gaba;N-Methylalanine;2-Aminoisobutyric acid	neg	OMM11.YL27	0.0143451	0.418894
FT0024	441.721	102.056	REF_Gaba;N-Methylalanine;2-Aminoisobutyric acid	neg	OMM11.YL44	0.0170611	0.40219
FT0024	441.721	102.056	REF_Gaba;N-Methylalanine;2-Aminoisobutyric acid	neg	OMM11.YL58	0.0172718	0.412879
FT0025	432.167	104.036	REF_L-Serine;D-Serine;Protein serine	neg	OMM11.I46	1.11e-05	-0.429953
FT0025	432.167	104.036	REF_L-Serine;D-Serine;Protein serine	neg	OMM11.I48	0.000237254	-0.429953
FT0025	432.167	104.036	REF_L-Serine;D-Serine;Protein serine	neg	OMM11.I49	1.11e-05	-0.429953
FT0025	432.167	104.036	REF_L-Serine;D-Serine;Protein serine	neg	OMM11.KB18	1.11e-05	-0.429953
FT0025	432.167	104.036	REF_L-Serine;D-Serine;Protein serine	neg	OMM11.YL2	1.11e-05	-0.429953
FT0025	432.167	104.036	REF_L-Serine;D-Serine;Protein serine	neg	OMM11.YL27	1.11e-05	-0.429953
FT0025	432.167	104.036	REF_L-Serine;D-Serine;Protein serine	neg	OMM11.YL31	1.11e-05	-0.429953
FT0025	432.167	104.036	REF_L-Serine;D-Serine;Protein serine	neg	OMM11.YL32	1.11e-05	-0.429953
FT0025	432.167	104.036	REF_L-Serine;D-Serine;Protein serine	neg	OMM11.YL44	1.11e-05	-0.429953
FT0025	432.167	104.036	REF_L-Serine;D-Serine;Protein serine	neg	OMM11.YL45	1.11e-05	-0.429953
FT0025	432.167	104.036	REF_L-Serine;D-Serine;Protein serine	neg	OMM11.YL58	1.11e-05	-0.429953
FT0025	432.167	104.036	REF_L-Serine;D-Serine;Protein serine	neg	OMM12	1.11e-05	-0.429953
FT0026	90.6652	111.02	Uracil;4-Carboxypyrazole;Propylene glycol	neg	OMM11.I46	0.000890087	0.33727
FT0026	90.6652	111.02	Uracil;4-Carboxypyrazole;Propylene glycol	neg	OMM11.I48	0.00347439	0.310763
FT0026	90.6652	111.02	Uracil;4-Carboxypyrazole;Propylene glycol	neg	OMM11.I49	0.00229425	0.333091
FT0026	90.6652	111.02	Uracil;4-Carboxypyrazole;Propylene glycol	neg	OMM11.KB1	3.43e-05	0.397923
FT0026	90.6652	111.02	Uracil;4-Carboxypyrazole;Propylene glycol	neg	OMM11.KB18	0.000720379	0.37858
FT0026	90.6652	111.02	Uracil;4-Carboxypyrazole;Propylene glycol	neg	OMM11.YL2	5.4e-05	0.333038
FT0026	90.6652	111.02	Uracil;4-Carboxypyrazole;Propylene glycol	neg	OMM11.YL27	0.00122219	0.392889
FT0026	90.6652	111.02	Uracil;4-Carboxypyrazole;Propylene glycol	neg	OMM11.YL31	7.83e-05	0.306813
FT0026	90.6652	111.02	Uracil;4-Carboxypyrazole;Propylene glycol	neg	OMM11.YL32	0.000269984	0.287067
FT0026	90.6652	111.02	Uracil;4-Carboxypyrazole;Propylene glycol	neg	OMM11.YL44	0.00338348	0.304135
FT0026	90.6652	111.02	Uracil;4-Carboxypyrazole;Propylene glycol	neg	OMM11.YL45	0.00152297	0.269407
FT0026	90.6652	111.02	Uracil;4-Carboxypyrazole;Propylene glycol	neg	OMM11.YL58	8.1e-05	0.301075
FT0026	90.6652	111.02	Uracil;4-Carboxypyrazole;Propylene glycol	neg	OMM12	0.00133099	0.311927
FT0027	241.061	112.052	REF_Creatinine	neg	OMM11.I46	5.85e-06	0.357951
FT0027	241.061	112.052	REF_Creatinine	neg	OMM11.I48	0.00335951	0.453771
FT0027	241.061	112.052	REF_Creatinine	neg	OMM11.I49	2.98e-05	0.357461
FT0027	241.061	112.052	REF_Creatinine	neg	OMM11.YL2	0.000157452	0.347518
FT0027	241.061	112.052	REF_Creatinine	neg	OMM11.YL31	9.12e-06	0.363051
FT0027	241.061	112.052	REF_Creatinine	neg	OMM11.YL44	6.38e-08	0.367137
FT0027	241.061	112.052	REF_Creatinine	neg	OMM11.YL45	0.000151982	0.360188
FT0027	241.061	112.052	REF_Creatinine	neg	OMM11.YL58	2.18e-05	0.328451
FT0032	375.574	114.057	REF_L-Proline;D-Proline;Acetamidopropanal	neg	OMM11.I46	0.00044159	0.417829
FT0032	375.574	114.057	REF_L-Proline;D-Proline;Acetamidopropanal	neg	OMM11.I48	0.00429922	0.263097
FT0032	375.574	114.057	REF_L-Proline;D-Proline;Acetamidopropanal	neg	OMM11.I49	0.000292364	0.437731
FT0032	375.574	114.057	REF_L-Proline;D-Proline;Acetamidopropanal	neg	OMM11.KB1	0.000278636	0.371611
FT0032	375.574	114.057	REF_L-Proline;D-Proline;Acetamidopropanal	neg	OMM11.KB18	0.000168915	0.397633
FT0032	375.574	114.057	REF_L-Proline;D-Proline;Acetamidopropanal	neg	OMM11.YL2	0.000271698	0.393331
FT0032	375.574	114.057	REF_L-Proline;D-Proline;Acetamidopropanal	neg	OMM11.YL27	8.58e-05	0.410463
FT0032	375.574	114.057	REF_L-Proline;D-Proline;Acetamidopropanal	neg	OMM11.YL31	0.000678594	0.38663
FT0032	375.574	114.057	REF_L-Proline;D-Proline;Acetamidopropanal	neg	OMM11.YL32	0.000129748	0.417102
FT0032	375.574	114.057	REF_L-Proline;D-Proline;Acetamidopropanal	neg	OMM11.YL44	0.00163375	0.368321
FT0032	375.574	114.057	REF_L-Proline;D-Proline;Acetamidopropanal	neg	OMM11.YL45	0.000168318	0.392215
FT0032	375.574	114.057	REF_L-Proline;D-Proline;Acetamidopropanal	neg	OMM11.YL58	0.00049869	0.282986
FT0032	375.574	114.057	REF_L-Proline;D-Proline;Acetamidopropanal	neg	OMM12	0.000582637	0.354415
FT0033	69.4537	115.076	REF_Caproic acid;REF_4-Methylvaleric acid;TRANS-CYCLOHEXANE-	neg	OMM11.I48	0.0156234	0.175785
FT0034	371.363	116.072	REF_L-Valine;REF_Betaine ;L-Norvaline	neg	OMM11.I46	0.0122319	0.179448
FT0034	371.363	116.072	REF_L-Valine;REF_Betaine ;L-Norvaline	neg	OMM11.I48	0.0182864	0.149214
FT0034	371.363	116.072	REF_L-Valine;REF_Betaine ;L-Norvaline	neg	OMM11.I49	0.0012804	0.198796
FT0034	371.363	116.072	REF_L-Valine;REF_Betaine ;L-Norvaline	neg	OMM11.KB1	0.0075283	0.137791
FT0034	371.363	116.072	REF_L-Valine;REF_Betaine ;L-Norvaline	neg	OMM11.KB18	0.00562282	0.13365
FT0034	371.363	116.072	REF_L-Valine;REF_Betaine ;L-Norvaline	neg	OMM11.YL2	0.00493315	0.15436
FT0034	371.363	116.072	REF_L-Valine;REF_Betaine ;L-Norvaline	neg	OMM11.YL27	0.0104345	0.149151
FT0034	371.363	116.072	REF_L-Valine;REF_Betaine ;L-Norvaline	neg	OMM11.YL31	0.0131073	0.164065
FT0034	371.363	116.072	REF_L-Valine;REF_Betaine ;L-Norvaline	neg	OMM11.YL32	0.0100794	0.158765
FT0034	371.363	116.072	REF_L-Valine;REF_Betaine ;L-Norvaline	neg	OMM11.YL44	0.0104478	0.126714
FT0034	371.363	116.072	REF_L-Valine;REF_Betaine ;L-Norvaline	neg	OMM11.YL45	0.00472931	0.158138
FT0034	371.363	116.072	REF_L-Valine;REF_Betaine ;L-Norvaline	neg	OMM11.YL58	0.00792484	0.14333
FT0034	371.363	116.072	REF_L-Valine;REF_Betaine ;L-Norvaline	neg	OMM12	0.00722161	0.146656
FT0035	416.312	117.02	REF_Succinic acid;Methylmalonic acid;Erythrono-1,4-lactone	neg	OMM11.I46	2.95e-05	0.847837
FT0035	416.312	117.02	REF_Succinic acid;Methylmalonic acid;Erythrono-1,4-lactone	neg	OMM11.I48	0.0215844	0.367214
FT0035	416.312	117.02	REF_Succinic acid;Methylmalonic acid;Erythrono-1,4-lactone	neg	OMM11.I49	5.14e-05	0.825453
FT0035	416.312	117.02	REF_Succinic acid;Methylmalonic acid;Erythrono-1,4-lactone	neg	OMM11.KB1	2.7e-05	0.681802
FT0035	416.312	117.02	REF_Succinic acid;Methylmalonic acid;Erythrono-1,4-lactone	neg	OMM11.KB18	0.000327961	0.742293
FT0035	416.312	117.02	REF_Succinic acid;Methylmalonic acid;Erythrono-1,4-lactone	neg	OMM11.YL2	1.18e-05	0.765794
FT0035	416.312	117.02	REF_Succinic acid;Methylmalonic acid;Erythrono-1,4-lactone	neg	OMM11.YL27	1.37e-05	0.732625
FT0035	416.312	117.02	REF_Succinic acid;Methylmalonic acid;Erythrono-1,4-lactone	neg	OMM11.YL31	4.44e-05	0.928665
FT0035	416.312	117.02	REF_Succinic acid;Methylmalonic acid;Erythrono-1,4-lactone	neg	OMM11.YL32	6.03e-05	0.851126
FT0035	416.312	117.02	REF_Succinic acid;Methylmalonic acid;Erythrono-1,4-lactone	neg	OMM11.YL44	4.74e-05	0.783719
FT0035	416.312	117.02	REF_Succinic acid;Methylmalonic acid;Erythrono-1,4-lactone	neg	OMM11.YL45	3.46e-05	0.736904
FT0035	416.312	117.02	REF_Succinic acid;Methylmalonic acid;Erythrono-1,4-lactone	neg	OMM11.YL58	9.31e-06	0.899458
FT0035	416.312	117.02	REF_Succinic acid;Methylmalonic acid;Erythrono-1,4-lactone	neg	OMM12	0.000345569	0.775402
FT0037	238.182	117.056	3-Hydroxyvaleric acid;DL-2-Hydroxyvaleric acid;2-Hydroxyvale	neg	OMM11.I48	0.0101976	0.361046
FT0037	238.182	117.056	3-Hydroxyvaleric acid;DL-2-Hydroxyvaleric acid;2-Hydroxyvale	neg	OMM11.I49	0.000930691	0.717793
FT0037	238.182	117.056	3-Hydroxyvaleric acid;DL-2-Hydroxyvaleric acid;2-Hydroxyvale	neg	OMM11.KB18	0.000360658	0.681992
FT0037	238.182	117.056	3-Hydroxyvaleric acid;DL-2-Hydroxyvaleric acid;2-Hydroxyvale	neg	OMM11.YL2	0.00278675	0.591973
FT0037	238.182	117.056	3-Hydroxyvaleric acid;DL-2-Hydroxyvaleric acid;2-Hydroxyvale	neg	OMM11.YL27	0.000103906	0.693242
FT0037	238.182	117.056	3-Hydroxyvaleric acid;DL-2-Hydroxyvaleric acid;2-Hydroxyvale	neg	OMM11.YL45	2.36e-06	0.66634
FT0037	238.182	117.056	3-Hydroxyvaleric acid;DL-2-Hydroxyvaleric acid;2-Hydroxyvale	neg	OMM11.YL58	4.21e-05	0.611664
FT0037	238.182	117.056	3-Hydroxyvaleric acid;DL-2-Hydroxyvaleric acid;2-Hydroxyvale	neg	OMM12	8.94e-05	0.645265
FT0038	415.965	118.051	REF_L-Threonine;L-Allothreonine;Threonine	neg	OMM11.I46	4.62e-05	-0.65473
FT0038	415.965	118.051	REF_L-Threonine;L-Allothreonine;Threonine	neg	OMM11.I49	4.62e-05	-0.65473
FT0038	415.965	118.051	REF_L-Threonine;L-Allothreonine;Threonine	neg	OMM11.KB1	4.62e-05	-0.65473
FT0038	415.965	118.051	REF_L-Threonine;L-Allothreonine;Threonine	neg	OMM11.KB18	4.62e-05	-0.65473
FT0038	415.965	118.051	REF_L-Threonine;L-Allothreonine;Threonine	neg	OMM11.YL2	4.62e-05	-0.65473
FT0038	415.965	118.051	REF_L-Threonine;L-Allothreonine;Threonine	neg	OMM11.YL27	4.62e-05	-0.65473
FT0038	415.965	118.051	REF_L-Threonine;L-Allothreonine;Threonine	neg	OMM11.YL31	4.62e-05	-0.65473
FT0038	415.965	118.051	REF_L-Threonine;L-Allothreonine;Threonine	neg	OMM11.YL32	4.62e-05	-0.65473
FT0038	415.965	118.051	REF_L-Threonine;L-Allothreonine;Threonine	neg	OMM11.YL44	4.62e-05	-0.65473
FT0038	415.965	118.051	REF_L-Threonine;L-Allothreonine;Threonine	neg	OMM11.YL45	4.62e-05	-0.65473
FT0038	415.965	118.051	REF_L-Threonine;L-Allothreonine;Threonine	neg	OMM11.YL58	4.62e-05	-0.65473
FT0038	415.965	118.051	REF_L-Threonine;L-Allothreonine;Threonine	neg	OMM12	4.62e-05	-0.65473
FT0039	355.132	119.035	(S)-3,4-Dihydroxybutyric acid;2,4-Dihydroxybutanoic acid;4-D	neg	OMM11.YL44	9.08e-05	-0.384106
FT0043	295.843	125.025	1,2,3-Trihydroxybenzene;1,3,5-Trihydroxybenzene;Methyl 2-fur	neg	OMM11.I49	0.00210034	-0.164902
FT0043	295.843	125.025	1,2,3-Trihydroxybenzene;1,3,5-Trihydroxybenzene;Methyl 2-fur	neg	OMM11.KB1	4.36e-06	-0.620949
FT0043	295.843	125.025	1,2,3-Trihydroxybenzene;1,3,5-Trihydroxybenzene;Methyl 2-fur	neg	OMM11.KB18	0.00544207	-0.136558
FT0043	295.843	125.025	1,2,3-Trihydroxybenzene;1,3,5-Trihydroxybenzene;Methyl 2-fur	neg	OMM11.YL2	0.00131079	-0.167393
FT0043	295.843	125.025	1,2,3-Trihydroxybenzene;1,3,5-Trihydroxybenzene;Methyl 2-fur	neg	OMM11.YL45	0.00496625	-0.138731
FT0043	295.843	125.025	1,2,3-Trihydroxybenzene;1,3,5-Trihydroxybenzene;Methyl 2-fur	neg	OMM11.YL58	0.0386924	-0.467762
FT0045	68.2225	125.035	REF_Thymine;Imidazoleacetic acid;1H-Imidazole-1-acetic acid	neg	OMM11.YL44	0.000132397	0.352262
FT0046	255.664	126.002	2-Acetylthiazole	neg	OMM11.I46	0.0022155	-0.360205
FT0046	255.664	126.002	2-Acetylthiazole	neg	OMM11.I49	0.0022155	-0.360205
FT0046	255.664	126.002	2-Acetylthiazole	neg	OMM11.KB1	0.0022155	-0.360205
FT0046	255.664	126.002	2-Acetylthiazole	neg	OMM11.KB18	0.0022155	-0.360205
FT0046	255.664	126.002	2-Acetylthiazole	neg	OMM11.YL2	0.0022155	-0.360205
FT0046	255.664	126.002	2-Acetylthiazole	neg	OMM11.YL27	0.0022155	-0.360205
FT0046	255.664	126.002	2-Acetylthiazole	neg	OMM11.YL31	0.0022155	-0.360205
FT0046	255.664	126.002	2-Acetylthiazole	neg	OMM11.YL32	0.0022155	-0.360205
FT0046	255.664	126.002	2-Acetylthiazole	neg	OMM11.YL44	0.0022155	-0.360205
FT0046	255.664	126.002	2-Acetylthiazole	neg	OMM11.YL45	0.0022155	-0.360205
FT0046	255.664	126.002	2-Acetylthiazole	neg	OMM11.YL58	0.0022155	-0.360205
FT0046	255.664	126.002	2-Acetylthiazole	neg	OMM12	0.0022155	-0.360205
FT0048	124.746	127.051	Dihydrothymine;Squamolone;L-Cyclo(alanylglycyl)	neg	OMM11.YL27	0.0300111	-0.0963427
FT0048	124.746	127.051	Dihydrothymine;Squamolone;L-Cyclo(alanylglycyl)	neg	OMM11.YL31	0.0341482	-0.370914
FT0048	124.746	127.051	Dihydrothymine;Squamolone;L-Cyclo(alanylglycyl)	neg	OMM11.YL44	0.015354	-0.134399
FT0048	124.746	127.051	Dihydrothymine;Squamolone;L-Cyclo(alanylglycyl)	neg	OMM11.YL45	0.00973036	-0.11102
FT0048	124.746	127.051	Dihydrothymine;Squamolone;L-Cyclo(alanylglycyl)	neg	OMM11.YL58	0.00313674	-0.111317
FT0049	378.372	128.036	REF_D-Pyroglutamic acid ;Pyroglutamic acid (Not validated);P	neg	OMM11.I46	0.012809	0.123246
FT0049	378.372	128.036	REF_D-Pyroglutamic acid ;Pyroglutamic acid (Not validated);P	neg	OMM11.I48	0.0120596	0.137903
FT0049	378.372	128.036	REF_D-Pyroglutamic acid ;Pyroglutamic acid (Not validated);P	neg	OMM11.I49	0.00281879	0.158288
FT0049	378.372	128.036	REF_D-Pyroglutamic acid ;Pyroglutamic acid (Not validated);P	neg	OMM11.KB18	0.00500982	0.110733
FT0049	378.372	128.036	REF_D-Pyroglutamic acid ;Pyroglutamic acid (Not validated);P	neg	OMM11.YL2	0.00323542	0.109926
FT0049	378.372	128.036	REF_D-Pyroglutamic acid ;Pyroglutamic acid (Not validated);P	neg	OMM11.YL27	0.0102916	0.128188
FT0049	378.372	128.036	REF_D-Pyroglutamic acid ;Pyroglutamic acid (Not validated);P	neg	OMM11.YL31	0.00288093	0.139322
FT0049	378.372	128.036	REF_D-Pyroglutamic acid ;Pyroglutamic acid (Not validated);P	neg	OMM11.YL32	0.0181931	0.132068
FT0049	378.372	128.036	REF_D-Pyroglutamic acid ;Pyroglutamic acid (Not validated);P	neg	OMM11.YL44	0.00316354	0.108053
FT0049	378.372	128.036	REF_D-Pyroglutamic acid ;Pyroglutamic acid (Not validated);P	neg	OMM11.YL45	0.00651842	0.130144
FT0049	378.372	128.036	REF_D-Pyroglutamic acid ;Pyroglutamic acid (Not validated);P	neg	OMM11.YL58	0.00146238	0.152709
FT0049	378.372	128.036	REF_D-Pyroglutamic acid ;Pyroglutamic acid (Not validated);P	neg	OMM12	0.00302516	0.111335
FT0050	441.308	128.036	REF_D-Pyroglutamic acid ;Pyroglutamic acid (Not validated);P	neg	OMM11.I46	0.000859492	0.226738
FT0050	441.308	128.036	REF_D-Pyroglutamic acid ;Pyroglutamic acid (Not validated);P	neg	OMM11.I48	0.00844863	0.199234
FT0050	441.308	128.036	REF_D-Pyroglutamic acid ;Pyroglutamic acid (Not validated);P	neg	OMM11.I49	0.00125186	0.230394
FT0050	441.308	128.036	REF_D-Pyroglutamic acid ;Pyroglutamic acid (Not validated);P	neg	OMM11.KB1	0.0165987	0.166976
FT0050	441.308	128.036	REF_D-Pyroglutamic acid ;Pyroglutamic acid (Not validated);P	neg	OMM11.KB18	0.00286432	0.189788
FT0050	441.308	128.036	REF_D-Pyroglutamic acid ;Pyroglutamic acid (Not validated);P	neg	OMM11.YL2	0.00104585	0.224364
FT0050	441.308	128.036	REF_D-Pyroglutamic acid ;Pyroglutamic acid (Not validated);P	neg	OMM11.YL27	0.00238421	0.198725
FT0050	441.308	128.036	REF_D-Pyroglutamic acid ;Pyroglutamic acid (Not validated);P	neg	OMM11.YL31	0.00132034	0.228543
FT0050	441.308	128.036	REF_D-Pyroglutamic acid ;Pyroglutamic acid (Not validated);P	neg	OMM11.YL32	0.00200096	0.200822
FT0050	441.308	128.036	REF_D-Pyroglutamic acid ;Pyroglutamic acid (Not validated);P	neg	OMM11.YL44	0.00161065	0.198165
FT0050	441.308	128.036	REF_D-Pyroglutamic acid ;Pyroglutamic acid (Not validated);P	neg	OMM11.YL45	0.00160468	0.207044
FT0050	441.308	128.036	REF_D-Pyroglutamic acid ;Pyroglutamic acid (Not validated);P	neg	OMM11.YL58	0.00237844	0.215366
FT0050	441.308	128.036	REF_D-Pyroglutamic acid ;Pyroglutamic acid (Not validated);P	neg	OMM12	0.00455144	0.173852
FT0051	154.098	129.055	2-Methyl-3-ketovaleric acid;3-Methyl-2-oxovaleric acid;Ketol	neg	OMM11.KB18	0.00559444	-0.61937
FT0051	154.098	129.055	2-Methyl-3-ketovaleric acid;3-Methyl-2-oxovaleric acid;Ketol	neg	OMM11.YL27	0.0387052	-0.500242
FT0051	154.098	129.055	2-Methyl-3-ketovaleric acid;3-Methyl-2-oxovaleric acid;Ketol	neg	OMM11.YL58	0.0406228	-0.497682
FT0051	154.098	129.055	2-Methyl-3-ketovaleric acid;3-Methyl-2-oxovaleric acid;Ketol	neg	OMM12	0.0443119	-0.493031
FT0052	111.085	129.055	2-Methyl-3-ketovaleric acid;3-Methyl-2-oxovaleric acid;Ketol	neg	OMM11.I48	0.000982234	-0.497957
FT0052	111.085	129.055	2-Methyl-3-ketovaleric acid;3-Methyl-2-oxovaleric acid;Ketol	neg	OMM11.KB1	0.00362739	0.240123
FT0052	111.085	129.055	2-Methyl-3-ketovaleric acid;3-Methyl-2-oxovaleric acid;Ketol	neg	OMM11.KB18	7.38e-05	-0.497957
FT0054	345.012	130.088	REF_L-Isoleucine;REF_L-Leucine;REF_D,L-Leucine	neg	OMM11.I48	0.0278962	0.0496278
FT0054	345.012	130.088	REF_L-Isoleucine;REF_L-Leucine;REF_D,L-Leucine	neg	OMM11.I49	0.0372045	0.0397345
FT0054	345.012	130.088	REF_L-Isoleucine;REF_L-Leucine;REF_D,L-Leucine	neg	OMM11.KB18	0.0189788	0.0365292
FT0054	345.012	130.088	REF_L-Isoleucine;REF_L-Leucine;REF_D,L-Leucine	neg	OMM11.YL2	0.0409913	0.0345665
FT0054	345.012	130.088	REF_L-Isoleucine;REF_L-Leucine;REF_D,L-Leucine	neg	OMM11.YL27	0.0109053	0.04374
FT0054	345.012	130.088	REF_L-Isoleucine;REF_L-Leucine;REF_D,L-Leucine	neg	OMM11.YL31	0.0306162	0.0321995
FT0054	345.012	130.088	REF_L-Isoleucine;REF_L-Leucine;REF_D,L-Leucine	neg	OMM11.YL32	0.0202258	0.0482145
FT0054	345.012	130.088	REF_L-Isoleucine;REF_L-Leucine;REF_D,L-Leucine	neg	OMM11.YL44	0.0345298	0.0322765
FT0055	181.876	131.072	2-Hydroxy-4-methylpentanoic acid;Leucinic acid;2-Hydroxy-3-m	neg	OMM11.I46	5.39e-05	1.93656
FT0055	181.876	131.072	2-Hydroxy-4-methylpentanoic acid;Leucinic acid;2-Hydroxy-3-m	neg	OMM11.I48	0.000972777	1.70171
FT0055	181.876	131.072	2-Hydroxy-4-methylpentanoic acid;Leucinic acid;2-Hydroxy-3-m	neg	OMM11.I49	8.79e-05	2.03765
FT0055	181.876	131.072	2-Hydroxy-4-methylpentanoic acid;Leucinic acid;2-Hydroxy-3-m	neg	OMM11.KB18	0.000496952	2.08156
FT0055	181.876	131.072	2-Hydroxy-4-methylpentanoic acid;Leucinic acid;2-Hydroxy-3-m	neg	OMM11.YL2	0.000120619	2.02316
FT0055	181.876	131.072	2-Hydroxy-4-methylpentanoic acid;Leucinic acid;2-Hydroxy-3-m	neg	OMM11.YL27	0.000160549	2.14495
FT0055	181.876	131.072	2-Hydroxy-4-methylpentanoic acid;Leucinic acid;2-Hydroxy-3-m	neg	OMM11.YL31	5.98e-05	1.87946
FT0055	181.876	131.072	2-Hydroxy-4-methylpentanoic acid;Leucinic acid;2-Hydroxy-3-m	neg	OMM11.YL32	5.92e-05	2.08277
FT0055	181.876	131.072	2-Hydroxy-4-methylpentanoic acid;Leucinic acid;2-Hydroxy-3-m	neg	OMM11.YL44	0.000113577	1.9874
FT0055	181.876	131.072	2-Hydroxy-4-methylpentanoic acid;Leucinic acid;2-Hydroxy-3-m	neg	OMM11.YL45	4.01e-05	2.14568
FT0055	181.876	131.072	2-Hydroxy-4-methylpentanoic acid;Leucinic acid;2-Hydroxy-3-m	neg	OMM11.YL58	0.000248056	2.16373
FT0055	181.876	131.072	2-Hydroxy-4-methylpentanoic acid;Leucinic acid;2-Hydroxy-3-m	neg	OMM12	8.1e-05	2.05608
FT0056	222.927	131.072	2-Hydroxy-3-methylpentanoic acid;(5R)-5-Hydroxyhexanoic acid	neg	OMM11.I46	1.22e-06	1.82874
FT0056	222.927	131.072	2-Hydroxy-3-methylpentanoic acid;(5R)-5-Hydroxyhexanoic acid	neg	OMM11.YL31	2.17e-05	1.72801
FT0057	433.845	131.046	REF_ L-Asparagine;L-ASPARAGINE;Asparagine	neg	OMM11.I46	4.37e-06	-1.04524
FT0057	433.845	131.046	REF_ L-Asparagine;L-ASPARAGINE;Asparagine	neg	OMM11.I48	0.000118295	-1.04524
FT0057	433.845	131.046	REF_ L-Asparagine;L-ASPARAGINE;Asparagine	neg	OMM11.I49	4.37e-06	-1.04524
FT0057	433.845	131.046	REF_ L-Asparagine;L-ASPARAGINE;Asparagine	neg	OMM11.KB1	4.37e-06	-1.04524
FT0057	433.845	131.046	REF_ L-Asparagine;L-ASPARAGINE;Asparagine	neg	OMM11.KB18	4.37e-06	-1.04524
FT0057	433.845	131.046	REF_ L-Asparagine;L-ASPARAGINE;Asparagine	neg	OMM11.YL2	0.00181662	-0.923528
FT0057	433.845	131.046	REF_ L-Asparagine;L-ASPARAGINE;Asparagine	neg	OMM11.YL27	4.37e-06	-1.04524
FT0057	433.845	131.046	REF_ L-Asparagine;L-ASPARAGINE;Asparagine	neg	OMM11.YL31	4.37e-06	-1.04524
FT0057	433.845	131.046	REF_ L-Asparagine;L-ASPARAGINE;Asparagine	neg	OMM11.YL32	4.37e-06	-1.04524
FT0057	433.845	131.046	REF_ L-Asparagine;L-ASPARAGINE;Asparagine	neg	OMM11.YL44	4.37e-06	-1.04524
FT0057	433.845	131.046	REF_ L-Asparagine;L-ASPARAGINE;Asparagine	neg	OMM11.YL45	0.00100424	-0.940284
FT0057	433.845	131.046	REF_ L-Asparagine;L-ASPARAGINE;Asparagine	neg	OMM11.YL58	4.37e-06	-1.04524
FT0057	433.845	131.046	REF_ L-Asparagine;L-ASPARAGINE;Asparagine	neg	OMM12	4.37e-06	-1.04524
FT0059	544.987	131.083	Ornithine;D-ORNITHINE;Ornithine	neg	OMM11.I46	3.22e-06	-1.03475
FT0059	544.987	131.083	Ornithine;D-ORNITHINE;Ornithine	neg	OMM11.I48	9.4e-05	-1.03475
FT0059	544.987	131.083	Ornithine;D-ORNITHINE;Ornithine	neg	OMM11.KB18	3.22e-06	-1.03475
FT0059	544.987	131.083	Ornithine;D-ORNITHINE;Ornithine	neg	OMM11.YL31	3.22e-06	-1.03475
FT0059	544.987	131.083	Ornithine;D-ORNITHINE;Ornithine	neg	OMM11.YL32	3.22e-06	-1.03475
FT0059	544.987	131.083	Ornithine;D-ORNITHINE;Ornithine	neg	OMM11.YL44	3.22e-06	-1.03475
FT0059	544.987	131.083	Ornithine;D-ORNITHINE;Ornithine	neg	OMM11.YL58	3.22e-06	-1.03475
FT0060	446.552	132.031	REF_Aspartic acid;1-deoxy-1-(N6-lysino)-D-fructose;Aspartic	neg	OMM11.I46	4.88e-06	-1.04245
FT0060	446.552	132.031	REF_Aspartic acid;1-deoxy-1-(N6-lysino)-D-fructose;Aspartic	neg	OMM11.I48	0.000128314	-1.04245
FT0060	446.552	132.031	REF_Aspartic acid;1-deoxy-1-(N6-lysino)-D-fructose;Aspartic	neg	OMM11.YL31	4.88e-06	-1.04245
FT0060	446.552	132.031	REF_Aspartic acid;1-deoxy-1-(N6-lysino)-D-fructose;Aspartic	neg	OMM11.YL58	4.88e-06	-1.04245
FT0063	441.95	133.014	REF_Malic acid ;REF_L-malic acid;D-Malic acid	neg	OMM11.KB1	0.0319209	0.789792
FT0064	219.852	134.047	REF_Adenine ;(+)-threo-2-Amino-3,4-dihydroxybutanoic acid;4-	neg	OMM11.I46	1.42e-06	-1.86701
FT0064	219.852	134.047	REF_Adenine ;(+)-threo-2-Amino-3,4-dihydroxybutanoic acid;4-	neg	OMM11.I48	5.09e-05	-1.86701
FT0064	219.852	134.047	REF_Adenine ;(+)-threo-2-Amino-3,4-dihydroxybutanoic acid;4-	neg	OMM11.I49	1.42e-06	-1.86701
FT0064	219.852	134.047	REF_Adenine ;(+)-threo-2-Amino-3,4-dihydroxybutanoic acid;4-	neg	OMM11.KB1	0.0105702	-1.53151
FT0064	219.852	134.047	REF_Adenine ;(+)-threo-2-Amino-3,4-dihydroxybutanoic acid;4-	neg	OMM11.KB18	1.42e-06	-1.86701
FT0064	219.852	134.047	REF_Adenine ;(+)-threo-2-Amino-3,4-dihydroxybutanoic acid;4-	neg	OMM11.YL2	1.42e-06	-1.86701
FT0064	219.852	134.047	REF_Adenine ;(+)-threo-2-Amino-3,4-dihydroxybutanoic acid;4-	neg	OMM11.YL27	1.42e-06	-1.86701
FT0064	219.852	134.047	REF_Adenine ;(+)-threo-2-Amino-3,4-dihydroxybutanoic acid;4-	neg	OMM11.YL31	8.32e-05	-1.76666
FT0064	219.852	134.047	REF_Adenine ;(+)-threo-2-Amino-3,4-dihydroxybutanoic acid;4-	neg	OMM11.YL32	0.000950108	-1.67905
FT0064	219.852	134.047	REF_Adenine ;(+)-threo-2-Amino-3,4-dihydroxybutanoic acid;4-	neg	OMM11.YL44	1.42e-06	-1.86701
FT0064	219.852	134.047	REF_Adenine ;(+)-threo-2-Amino-3,4-dihydroxybutanoic acid;4-	neg	OMM11.YL45	1.42e-06	-1.86701
FT0064	219.852	134.047	REF_Adenine ;(+)-threo-2-Amino-3,4-dihydroxybutanoic acid;4-	neg	OMM11.YL58	9.14e-05	-1.76401
FT0064	219.852	134.047	REF_Adenine ;(+)-threo-2-Amino-3,4-dihydroxybutanoic acid;4-	neg	OMM12	1.42e-06	-1.86701
FT0065	121.005	135.045	Phenylacetic acid;4-Hydroxyphenylacetaldehyde;4-Methylbenzoi	neg	OMM11.I46	3.44e-07	0.97747
FT0065	121.005	135.045	Phenylacetic acid;4-Hydroxyphenylacetaldehyde;4-Methylbenzoi	neg	OMM11.I48	2.96e-06	0.305555
FT0065	121.005	135.045	Phenylacetic acid;4-Hydroxyphenylacetaldehyde;4-Methylbenzoi	neg	OMM11.I49	8.12e-06	0.998874
FT0065	121.005	135.045	Phenylacetic acid;4-Hydroxyphenylacetaldehyde;4-Methylbenzoi	neg	OMM11.KB1	8.41e-07	1.01192
FT0065	121.005	135.045	Phenylacetic acid;4-Hydroxyphenylacetaldehyde;4-Methylbenzoi	neg	OMM11.KB18	4.31e-05	0.966228
FT0065	121.005	135.045	Phenylacetic acid;4-Hydroxyphenylacetaldehyde;4-Methylbenzoi	neg	OMM11.YL2	8.12e-08	0.963023
FT0065	121.005	135.045	Phenylacetic acid;4-Hydroxyphenylacetaldehyde;4-Methylbenzoi	neg	OMM11.YL27	6.75e-05	1.00272
FT0065	121.005	135.045	Phenylacetic acid;4-Hydroxyphenylacetaldehyde;4-Methylbenzoi	neg	OMM11.YL31	1.07e-06	1.0835
FT0065	121.005	135.045	Phenylacetic acid;4-Hydroxyphenylacetaldehyde;4-Methylbenzoi	neg	OMM11.YL32	4.69e-08	1.03945
FT0065	121.005	135.045	Phenylacetic acid;4-Hydroxyphenylacetaldehyde;4-Methylbenzoi	neg	OMM11.YL44	3.72e-06	0.987675
FT0065	121.005	135.045	Phenylacetic acid;4-Hydroxyphenylacetaldehyde;4-Methylbenzoi	neg	OMM11.YL45	2.47e-07	0.906112
FT0065	121.005	135.045	Phenylacetic acid;4-Hydroxyphenylacetaldehyde;4-Methylbenzoi	neg	OMM11.YL58	0.000358026	1.13539
FT0065	121.005	135.045	Phenylacetic acid;4-Hydroxyphenylacetaldehyde;4-Methylbenzoi	neg	OMM12	2.13e-05	0.958911
FT0066	147.552	135.045	Phenylacetic acid;2-Methylbenzoic acid;4-Hydroxyphenylacetal	neg	OMM11.I46	1.92e-05	0.894514
FT0066	147.552	135.045	Phenylacetic acid;2-Methylbenzoic acid;4-Hydroxyphenylacetal	neg	OMM11.I48	5.15e-06	0.306487
FT0066	147.552	135.045	Phenylacetic acid;2-Methylbenzoic acid;4-Hydroxyphenylacetal	neg	OMM11.I49	5.09e-05	0.861543
FT0066	147.552	135.045	Phenylacetic acid;2-Methylbenzoic acid;4-Hydroxyphenylacetal	neg	OMM11.KB1	7.36e-06	0.984892
FT0066	147.552	135.045	Phenylacetic acid;2-Methylbenzoic acid;4-Hydroxyphenylacetal	neg	OMM11.KB18	4.09e-06	0.873682
FT0066	147.552	135.045	Phenylacetic acid;2-Methylbenzoic acid;4-Hydroxyphenylacetal	neg	OMM11.YL2	1.18e-08	0.866399
FT0066	147.552	135.045	Phenylacetic acid;2-Methylbenzoic acid;4-Hydroxyphenylacetal	neg	OMM11.YL27	5.2e-05	0.906533
FT0066	147.552	135.045	Phenylacetic acid;2-Methylbenzoic acid;4-Hydroxyphenylacetal	neg	OMM11.YL31	0.000153873	0.931177
FT0066	147.552	135.045	Phenylacetic acid;2-Methylbenzoic acid;4-Hydroxyphenylacetal	neg	OMM11.YL32	1.98e-05	0.887511
FT0066	147.552	135.045	Phenylacetic acid;2-Methylbenzoic acid;4-Hydroxyphenylacetal	neg	OMM11.YL44	2.74e-05	0.938179
FT0066	147.552	135.045	Phenylacetic acid;2-Methylbenzoic acid;4-Hydroxyphenylacetal	neg	OMM11.YL45	5.81e-06	0.809092
FT0066	147.552	135.045	Phenylacetic acid;2-Methylbenzoic acid;4-Hydroxyphenylacetal	neg	OMM12	2.97e-05	0.882851
FT0067	238.432	135.031	Allopurinol;Hypoxanthine;Allopurinol	neg	OMM11.I46	2.84e-06	-1.81356
FT0067	238.432	135.031	Allopurinol;Hypoxanthine;Allopurinol	neg	OMM11.I48	8.56e-05	-1.81356
FT0067	238.432	135.031	Allopurinol;Hypoxanthine;Allopurinol	neg	OMM11.I49	0.000651577	-1.64899
FT0067	238.432	135.031	Allopurinol;Hypoxanthine;Allopurinol	neg	OMM11.KB18	0.000224175	-1.68895
FT0067	238.432	135.031	Allopurinol;Hypoxanthine;Allopurinol	neg	OMM11.YL2	0.000103101	-1.71322
FT0067	238.432	135.031	Allopurinol;Hypoxanthine;Allopurinol	neg	OMM11.YL27	0.000134971	-1.7052
FT0067	238.432	135.031	Allopurinol;Hypoxanthine;Allopurinol	neg	OMM11.YL31	2.84e-06	-1.81356
FT0067	238.432	135.031	Allopurinol;Hypoxanthine;Allopurinol	neg	OMM11.YL32	0.00128956	-0.498453
FT0067	238.432	135.031	Allopurinol;Hypoxanthine;Allopurinol	neg	OMM11.YL44	2.84e-06	-1.81356
FT0067	238.432	135.031	Allopurinol;Hypoxanthine;Allopurinol	neg	OMM11.YL45	0.00638909	-1.31861
FT0067	238.432	135.031	Allopurinol;Hypoxanthine;Allopurinol	neg	OMM11.YL58	2.84e-06	-1.81356
FT0067	238.432	135.031	Allopurinol;Hypoxanthine;Allopurinol	neg	OMM12	0.00110653	-1.475
FT0068	116.154	136.042	REF_Anthranilic Acid;p-Aminobenzoic acid;3-Pyridylacetic aci	neg	OMM11.I46	5.04e-06	-0.607442
FT0068	116.154	136.042	REF_Anthranilic Acid;p-Aminobenzoic acid;3-Pyridylacetic aci	neg	OMM11.I48	0.0332014	-0.449614
FT0068	116.154	136.042	REF_Anthranilic Acid;p-Aminobenzoic acid;3-Pyridylacetic aci	neg	OMM11.I49	5.04e-06	-0.607442
FT0068	116.154	136.042	REF_Anthranilic Acid;p-Aminobenzoic acid;3-Pyridylacetic aci	neg	OMM11.KB1	0.00764825	-0.507099
FT0068	116.154	136.042	REF_Anthranilic Acid;p-Aminobenzoic acid;3-Pyridylacetic aci	neg	OMM11.KB18	0.00978871	-0.500896
FT0068	116.154	136.042	REF_Anthranilic Acid;p-Aminobenzoic acid;3-Pyridylacetic aci	neg	OMM11.YL2	5.04e-06	-0.607442
FT0068	116.154	136.042	REF_Anthranilic Acid;p-Aminobenzoic acid;3-Pyridylacetic aci	neg	OMM11.YL27	0.0246898	-0.473713
FT0068	116.154	136.042	REF_Anthranilic Acid;p-Aminobenzoic acid;3-Pyridylacetic aci	neg	OMM11.YL31	5.04e-06	-0.607442
FT0068	116.154	136.042	REF_Anthranilic Acid;p-Aminobenzoic acid;3-Pyridylacetic aci	neg	OMM11.YL32	5.04e-06	-0.607442
FT0068	116.154	136.042	REF_Anthranilic Acid;p-Aminobenzoic acid;3-Pyridylacetic aci	neg	OMM11.YL44	5.04e-06	-0.607442
FT0068	116.154	136.042	REF_Anthranilic Acid;p-Aminobenzoic acid;3-Pyridylacetic aci	neg	OMM11.YL45	5.04e-06	-0.607442
FT0068	116.154	136.042	REF_Anthranilic Acid;p-Aminobenzoic acid;3-Pyridylacetic aci	neg	OMM11.YL58	5.04e-06	-0.607442
FT0068	116.154	136.042	REF_Anthranilic Acid;p-Aminobenzoic acid;3-Pyridylacetic aci	neg	OMM12	0.0139954	-0.49119
FT0069	86.7297	136.04	REF_Anthranilic Acid;p-Aminobenzoic acid;3-Pyridylacetic aci	neg	OMM11.I46	6.73e-06	-0.447412
FT0069	86.7297	136.04	REF_Anthranilic Acid;p-Aminobenzoic acid;3-Pyridylacetic aci	neg	OMM11.KB1	6.73e-06	-0.447412
FT0069	86.7297	136.04	REF_Anthranilic Acid;p-Aminobenzoic acid;3-Pyridylacetic aci	neg	OMM11.KB18	6.73e-06	-0.447412
FT0069	86.7297	136.04	REF_Anthranilic Acid;p-Aminobenzoic acid;3-Pyridylacetic aci	neg	OMM11.YL27	0.0185671	-0.108933
FT0069	86.7297	136.04	REF_Anthranilic Acid;p-Aminobenzoic acid;3-Pyridylacetic aci	neg	OMM11.YL44	6.73e-06	-0.447412
FT0070	239.263	136.034		neg	OMM11.I46	0.00146692	-0.399361
FT0070	239.263	136.034		neg	OMM11.I48	0.00913638	-0.399361
FT0070	239.263	136.034		neg	OMM11.I49	0.00146692	-0.399361
FT0070	239.263	136.034		neg	OMM11.KB18	0.00146692	-0.399361
FT0070	239.263	136.034		neg	OMM11.YL2	0.00146692	-0.399361
FT0070	239.263	136.034		neg	OMM11.YL27	0.00146692	-0.399361
FT0070	239.263	136.034		neg	OMM11.YL31	0.00146692	-0.399361
FT0070	239.263	136.034		neg	OMM11.YL32	0.00146692	-0.399361
FT0070	239.263	136.034		neg	OMM11.YL44	0.00146692	-0.399361
FT0070	239.263	136.034		neg	OMM11.YL45	0.00146692	-0.399361
FT0070	239.263	136.034		neg	OMM11.YL58	0.00146692	-0.399361
FT0070	239.263	136.034		neg	OMM12	0.00146692	-0.399361
FT0071	86.8628	137.024	2-Methoxy-1,4-benzoquinone;alpha-Furyl methyl diketone;Sesam	neg	OMM11.I49	0.039623	-0.51139
FT0071	86.8628	137.024	2-Methoxy-1,4-benzoquinone;alpha-Furyl methyl diketone;Sesam	neg	OMM11.KB18	0.0345373	-0.517653
FT0072	89.5772	138.021	3-Hydroxypicolinic acid;4-Nitrophenol;6-Hydroxynicotinic aci	neg	OMM11.I46	0.000279638	-0.345746
FT0072	89.5772	138.021	3-Hydroxypicolinic acid;4-Nitrophenol;6-Hydroxynicotinic aci	neg	OMM11.I48	0.0026585	-0.345746
FT0072	89.5772	138.021	3-Hydroxypicolinic acid;4-Nitrophenol;6-Hydroxynicotinic aci	neg	OMM11.I49	0.000279638	-0.345746
FT0072	89.5772	138.021	3-Hydroxypicolinic acid;4-Nitrophenol;6-Hydroxynicotinic aci	neg	OMM11.KB1	0.000279638	-0.345746
FT0072	89.5772	138.021	3-Hydroxypicolinic acid;4-Nitrophenol;6-Hydroxynicotinic aci	neg	OMM11.KB18	0.000279638	-0.345746
FT0072	89.5772	138.021	3-Hydroxypicolinic acid;4-Nitrophenol;6-Hydroxynicotinic aci	neg	OMM11.YL2	0.000279638	-0.345746
FT0072	89.5772	138.021	3-Hydroxypicolinic acid;4-Nitrophenol;6-Hydroxynicotinic aci	neg	OMM11.YL27	0.000279638	-0.345746
FT0072	89.5772	138.021	3-Hydroxypicolinic acid;4-Nitrophenol;6-Hydroxynicotinic aci	neg	OMM11.YL31	0.000279638	-0.345746
FT0072	89.5772	138.021	3-Hydroxypicolinic acid;4-Nitrophenol;6-Hydroxynicotinic aci	neg	OMM11.YL32	0.000279638	-0.345746
FT0072	89.5772	138.021	3-Hydroxypicolinic acid;4-Nitrophenol;6-Hydroxynicotinic aci	neg	OMM11.YL44	0.000279638	-0.345746
FT0072	89.5772	138.021	3-Hydroxypicolinic acid;4-Nitrophenol;6-Hydroxynicotinic aci	neg	OMM11.YL45	0.000279638	-0.345746
FT0072	89.5772	138.021	3-Hydroxypicolinic acid;4-Nitrophenol;6-Hydroxynicotinic aci	neg	OMM11.YL58	0.000279638	-0.345746
FT0072	89.5772	138.021	3-Hydroxypicolinic acid;4-Nitrophenol;6-Hydroxynicotinic aci	neg	OMM12	0.000279638	-0.345746
FT0076	424.524	145.062	D-Glutamine;Ureidoisobutyric acid;Alanylglycine	neg	OMM11.I46	4.25e-05	-0.573514
FT0076	424.524	145.062	D-Glutamine;Ureidoisobutyric acid;Alanylglycine	neg	OMM11.I48	0.00121775	-0.633529
FT0076	424.524	145.062	D-Glutamine;Ureidoisobutyric acid;Alanylglycine	neg	OMM11.I49	8.18e-05	-0.561839
FT0076	424.524	145.062	D-Glutamine;Ureidoisobutyric acid;Alanylglycine	neg	OMM11.KB1	0.00217434	-0.332653
FT0076	424.524	145.062	D-Glutamine;Ureidoisobutyric acid;Alanylglycine	neg	OMM11.KB18	0.000254433	-0.559962
FT0076	424.524	145.062	D-Glutamine;Ureidoisobutyric acid;Alanylglycine	neg	OMM11.YL2	0.000259788	-0.507553
FT0076	424.524	145.062	D-Glutamine;Ureidoisobutyric acid;Alanylglycine	neg	OMM11.YL27	0.000318562	-0.544191
FT0076	424.524	145.062	D-Glutamine;Ureidoisobutyric acid;Alanylglycine	neg	OMM11.YL31	3.41e-06	-0.986863
FT0076	424.524	145.062	D-Glutamine;Ureidoisobutyric acid;Alanylglycine	neg	OMM11.YL32	0.000177507	-0.540755
FT0076	424.524	145.062	D-Glutamine;Ureidoisobutyric acid;Alanylglycine	neg	OMM11.YL44	0.000152421	-0.545289
FT0076	424.524	145.062	D-Glutamine;Ureidoisobutyric acid;Alanylglycine	neg	OMM11.YL45	7.19e-05	-0.483953
FT0076	424.524	145.062	D-Glutamine;Ureidoisobutyric acid;Alanylglycine	neg	OMM11.YL58	3.41e-06	-0.986863
FT0076	424.524	145.062	D-Glutamine;Ureidoisobutyric acid;Alanylglycine	neg	OMM12	8.06e-05	-0.559902
FT0077	546.267	145.098	REF_Lysine;Lysine;2,6-diaminohexanoic acid	neg	OMM11.I46	0.000121345	-2.09002
FT0077	546.267	145.098	REF_Lysine;Lysine;2,6-diaminohexanoic acid	neg	OMM11.I48	7.96e-06	-2.22873
FT0077	546.267	145.098	REF_Lysine;Lysine;2,6-diaminohexanoic acid	neg	OMM11.I49	7.02e-07	-1.84856
FT0077	546.267	145.098	REF_Lysine;Lysine;2,6-diaminohexanoic acid	neg	OMM11.KB1	1.2e-07	-2.22873
FT0077	546.267	145.098	REF_Lysine;Lysine;2,6-diaminohexanoic acid	neg	OMM11.KB18	8.71e-07	-1.83656
FT0077	546.267	145.098	REF_Lysine;Lysine;2,6-diaminohexanoic acid	neg	OMM11.YL2	2.08e-06	-1.84855
FT0077	546.267	145.098	REF_Lysine;Lysine;2,6-diaminohexanoic acid	neg	OMM11.YL27	0.000240819	-1.92776
FT0077	546.267	145.098	REF_Lysine;Lysine;2,6-diaminohexanoic acid	neg	OMM11.YL31	0.0300722	0.0956591
FT0077	546.267	145.098	REF_Lysine;Lysine;2,6-diaminohexanoic acid	neg	OMM11.YL32	8.73e-05	-1.98853
FT0077	546.267	145.098	REF_Lysine;Lysine;2,6-diaminohexanoic acid	neg	OMM11.YL44	2.94e-07	-1.9163
FT0077	546.267	145.098	REF_Lysine;Lysine;2,6-diaminohexanoic acid	neg	OMM11.YL45	2.68e-07	-1.83989
FT0077	546.267	145.098	REF_Lysine;Lysine;2,6-diaminohexanoic acid	neg	OMM12	8.65e-05	-1.98999
FT0078	149.158	145.051	2-Methylglutaric acid;Methylglutaric acid;Monomethyl glutari	neg	OMM11.I46	0.000441086	0.369385
FT0078	149.158	145.051	2-Methylglutaric acid;Methylglutaric acid;Monomethyl glutari	neg	OMM11.KB1	8.31e-05	0.450311
FT0078	149.158	145.051	2-Methylglutaric acid;Methylglutaric acid;Monomethyl glutari	neg	OMM11.YL32	6.06e-07	0.397524
FT0078	149.158	145.051	2-Methylglutaric acid;Methylglutaric acid;Monomethyl glutari	neg	OMM11.YL44	3.39e-06	0.387359
FT0078	149.158	145.051	2-Methylglutaric acid;Methylglutaric acid;Monomethyl glutari	neg	OMM12	1.8e-06	0.419246
FT0079	441.308	146.047	REF_L-Glutamic Acid;DL-Glutamate;DL-threo-beta-Methylasparti	neg	OMM11.I46	0.00100965	0.168163
FT0079	441.308	146.047	REF_L-Glutamic Acid;DL-Glutamate;DL-threo-beta-Methylasparti	neg	OMM11.I48	0.013368	0.129968
FT0079	441.308	146.047	REF_L-Glutamic Acid;DL-Glutamate;DL-threo-beta-Methylasparti	neg	OMM11.I49	0.00172167	0.168154
FT0079	441.308	146.047	REF_L-Glutamic Acid;DL-Glutamate;DL-threo-beta-Methylasparti	neg	OMM11.KB18	0.00516849	0.131004
FT0079	441.308	146.047	REF_L-Glutamic Acid;DL-Glutamate;DL-threo-beta-Methylasparti	neg	OMM11.YL2	0.00121446	0.162701
FT0079	441.308	146.047	REF_L-Glutamic Acid;DL-Glutamate;DL-threo-beta-Methylasparti	neg	OMM11.YL27	0.00423053	0.14436
FT0079	441.308	146.047	REF_L-Glutamic Acid;DL-Glutamate;DL-threo-beta-Methylasparti	neg	OMM11.YL31	0.0018369	0.160825
FT0079	441.308	146.047	REF_L-Glutamic Acid;DL-Glutamate;DL-threo-beta-Methylasparti	neg	OMM11.YL32	0.0047617	0.137278
FT0079	441.308	146.047	REF_L-Glutamic Acid;DL-Glutamate;DL-threo-beta-Methylasparti	neg	OMM11.YL44	0.00353987	0.135002
FT0079	441.308	146.047	REF_L-Glutamic Acid;DL-Glutamate;DL-threo-beta-Methylasparti	neg	OMM11.YL45	0.00250765	0.140805
FT0079	441.308	146.047	REF_L-Glutamic Acid;DL-Glutamate;DL-threo-beta-Methylasparti	neg	OMM11.YL58	0.00680933	0.148761
FT0079	441.308	146.047	REF_L-Glutamic Acid;DL-Glutamate;DL-threo-beta-Methylasparti	neg	OMM12	0.00775965	0.116879
FT0080	544.964	146.102		neg	OMM11.I46	5.94e-06	-0.760642
FT0080	544.964	146.102		neg	OMM11.I48	0.000148691	-0.760642
FT0080	544.964	146.102		neg	OMM11.I49	5.94e-06	-0.760642
FT0080	544.964	146.102		neg	OMM11.KB1	5.94e-06	-0.760642
FT0080	544.964	146.102		neg	OMM11.KB18	5.94e-06	-0.760642
FT0080	544.964	146.102		neg	OMM11.YL2	5.94e-06	-0.760642
FT0080	544.964	146.102		neg	OMM11.YL27	5.94e-06	-0.760642
FT0080	544.964	146.102		neg	OMM11.YL31	0.0241048	0.0954859
FT0080	544.964	146.102		neg	OMM11.YL32	5.94e-06	-0.760642
FT0080	544.964	146.102		neg	OMM11.YL44	5.94e-06	-0.760642
FT0080	544.964	146.102		neg	OMM11.YL45	5.94e-06	-0.760642
FT0080	544.964	146.102		neg	OMM12	5.94e-06	-0.760642
FT0081	236.741	147.066	Mevalonic acid;(R) 2,3-Dihydroxy-3-methylvalerate;Glycerol 1	neg	OMM11.KB1	0.0463586	0.369545
FT0081	236.741	147.066	Mevalonic acid;(R) 2,3-Dihydroxy-3-methylvalerate;Glycerol 1	neg	OMM11.KB18	0.0192534	0.487098
FT0081	236.741	147.066	Mevalonic acid;(R) 2,3-Dihydroxy-3-methylvalerate;Glycerol 1	neg	OMM11.YL2	0.0249414	0.418451
FT0081	236.741	147.066	Mevalonic acid;(R) 2,3-Dihydroxy-3-methylvalerate;Glycerol 1	neg	OMM11.YL31	0.0130222	0.509971
FT0081	236.741	147.066	Mevalonic acid;(R) 2,3-Dihydroxy-3-methylvalerate;Glycerol 1	neg	OMM11.YL32	0.0322841	0.428222
FT0081	236.741	147.066	Mevalonic acid;(R) 2,3-Dihydroxy-3-methylvalerate;Glycerol 1	neg	OMM12	0.017971	0.460025
FT0083	157.673	147.045	Cinnamic acid;trans-Cinnamic acid;(E)-3-(2-Hydroxyphenyl)-2-	neg	OMM11.YL58	0.000863448	0.427256
FT0086	362.144	148.044	REF_Methionine;Racemethionine;Methionine	neg	OMM11.I46	0.0116618	0.0589412
FT0086	362.144	148.044	REF_Methionine;Racemethionine;Methionine	neg	OMM11.I49	0.0311956	0.0552506
FT0086	362.144	148.044	REF_Methionine;Racemethionine;Methionine	neg	OMM11.KB18	0.0416217	0.0336111
FT0086	362.144	148.044	REF_Methionine;Racemethionine;Methionine	neg	OMM11.YL31	0.0170393	0.0497104
FT0086	362.144	148.044	REF_Methionine;Racemethionine;Methionine	neg	OMM11.YL32	0.00387181	0.0710102
FT0086	362.144	148.044	REF_Methionine;Racemethionine;Methionine	neg	OMM11.YL45	0.0138081	0.0635893
FT0088	238.767	149.027	(±)-2-Hydroxy-4-(methylthio)butanoic acid;(E)-8-Hydroxy-2-oc	neg	OMM11.I49	5.69e-07	0.373242
FT0088	238.767	149.027	(±)-2-Hydroxy-4-(methylthio)butanoic acid;(E)-8-Hydroxy-2-oc	neg	OMM11.KB1	0.000794517	0.467676
FT0088	238.767	149.027	(±)-2-Hydroxy-4-(methylthio)butanoic acid;(E)-8-Hydroxy-2-oc	neg	OMM11.KB18	0.00202745	0.459964
FT0088	238.767	149.027	(±)-2-Hydroxy-4-(methylthio)butanoic acid;(E)-8-Hydroxy-2-oc	neg	OMM11.YL2	0.00286805	0.433896
FT0088	238.767	149.027	(±)-2-Hydroxy-4-(methylthio)butanoic acid;(E)-8-Hydroxy-2-oc	neg	OMM11.YL27	0.00154767	0.448644
FT0088	238.767	149.027	(±)-2-Hydroxy-4-(methylthio)butanoic acid;(E)-8-Hydroxy-2-oc	neg	OMM11.YL32	0.00112277	0.435524
FT0088	238.767	149.027	(±)-2-Hydroxy-4-(methylthio)butanoic acid;(E)-8-Hydroxy-2-oc	neg	OMM11.YL45	0.00390499	0.407193
FT0088	238.767	149.027	(±)-2-Hydroxy-4-(methylthio)butanoic acid;(E)-8-Hydroxy-2-oc	neg	OMM12	4.38e-05	0.45097
FT0089	167.246	149.045	REF_D,L-Xylose;Ribose;REF_D-Arabinose	neg	OMM11.I46	0.00451184	-1.10627
FT0089	167.246	149.045	REF_D,L-Xylose;Ribose;REF_D-Arabinose	neg	OMM11.I48	0.00409138	-1.25495
FT0089	167.246	149.045	REF_D,L-Xylose;Ribose;REF_D-Arabinose	neg	OMM11.I49	0.00374836	-1.11651
FT0089	167.246	149.045	REF_D,L-Xylose;Ribose;REF_D-Arabinose	neg	OMM11.KB18	0.000498354	-1.25495
FT0089	167.246	149.045	REF_D,L-Xylose;Ribose;REF_D-Arabinose	neg	OMM11.YL2	0.00288588	-1.13071
FT0089	167.246	149.045	REF_D,L-Xylose;Ribose;REF_D-Arabinose	neg	OMM11.YL27	0.00439535	-1.01386
FT0089	167.246	149.045	REF_D,L-Xylose;Ribose;REF_D-Arabinose	neg	OMM11.YL31	0.00344012	-1.12119
FT0089	167.246	149.045	REF_D,L-Xylose;Ribose;REF_D-Arabinose	neg	OMM11.YL32	0.00938997	-0.942003
FT0089	167.246	149.045	REF_D,L-Xylose;Ribose;REF_D-Arabinose	neg	OMM11.YL44	0.000498354	-1.25495
FT0089	167.246	149.045	REF_D,L-Xylose;Ribose;REF_D-Arabinose	neg	OMM11.YL45	0.0189223	-1.01735
FT0089	167.246	149.045	REF_D,L-Xylose;Ribose;REF_D-Arabinose	neg	OMM11.YL58	0.00369842	-0.75065
FT0089	167.246	149.045	REF_D,L-Xylose;Ribose;REF_D-Arabinose	neg	OMM12	0.00817114	-0.950723
FT0090	137.085	149.045	Ribose;REF_D-Arabinose;REF_L-Arabinose	neg	OMM11.I46	0.00156383	0.592269
FT0090	137.085	149.045	Ribose;REF_D-Arabinose;REF_L-Arabinose	neg	OMM11.I49	0.00323796	0.555528
FT0090	137.085	149.045	Ribose;REF_D-Arabinose;REF_L-Arabinose	neg	OMM11.KB1	0.000885679	0.630061
FT0090	137.085	149.045	Ribose;REF_D-Arabinose;REF_L-Arabinose	neg	OMM11.KB18	0.000471166	0.579944
FT0090	137.085	149.045	Ribose;REF_D-Arabinose;REF_L-Arabinose	neg	OMM11.YL2	4.85e-06	0.552345
FT0090	137.085	149.045	Ribose;REF_D-Arabinose;REF_L-Arabinose	neg	OMM11.YL27	0.000774	0.617785
FT0090	137.085	149.045	Ribose;REF_D-Arabinose;REF_L-Arabinose	neg	OMM11.YL31	0.000174343	0.712388
FT0090	137.085	149.045	Ribose;REF_D-Arabinose;REF_L-Arabinose	neg	OMM11.YL32	0.00282495	0.658983
FT0090	137.085	149.045	Ribose;REF_D-Arabinose;REF_L-Arabinose	neg	OMM11.YL44	0.000205442	0.692841
FT0090	137.085	149.045	Ribose;REF_D-Arabinose;REF_L-Arabinose	neg	OMM11.YL45	0.0014486	0.582121
FT0090	137.085	149.045	Ribose;REF_D-Arabinose;REF_L-Arabinose	neg	OMM11.YL58	0.00025387	0.531727
FT0090	137.085	149.045	Ribose;REF_D-Arabinose;REF_L-Arabinose	neg	OMM12	0.000357836	0.615737
FT0092	49.925	150.056	Acetaminophen;2'-Hydroxyacetanilide;2-Phenylglycine	neg	OMM11.I46	0.0086339	-0.229721
FT0092	49.925	150.056	Acetaminophen;2'-Hydroxyacetanilide;2-Phenylglycine	neg	OMM11.I48	0.00903668	-0.221477
FT0092	49.925	150.056	Acetaminophen;2'-Hydroxyacetanilide;2-Phenylglycine	neg	OMM11.I49	0.00928574	-0.239934
FT0092	49.925	150.056	Acetaminophen;2'-Hydroxyacetanilide;2-Phenylglycine	neg	OMM11.KB18	0.0310421	-0.149811
FT0092	49.925	150.056	Acetaminophen;2'-Hydroxyacetanilide;2-Phenylglycine	neg	OMM11.YL2	0.0030103	-0.205762
FT0092	49.925	150.056	Acetaminophen;2'-Hydroxyacetanilide;2-Phenylglycine	neg	OMM11.YL27	0.0345645	-0.169824
FT0092	49.925	150.056	Acetaminophen;2'-Hydroxyacetanilide;2-Phenylglycine	neg	OMM11.YL31	0.0115508	-0.215405
FT0092	49.925	150.056	Acetaminophen;2'-Hydroxyacetanilide;2-Phenylglycine	neg	OMM11.YL32	0.0278048	-0.145345
FT0092	49.925	150.056	Acetaminophen;2'-Hydroxyacetanilide;2-Phenylglycine	neg	OMM11.YL44	0.00702802	-0.170815
FT0092	49.925	150.056	Acetaminophen;2'-Hydroxyacetanilide;2-Phenylglycine	neg	OMM11.YL45	0.00542747	-0.205245
FT0092	49.925	150.056	Acetaminophen;2'-Hydroxyacetanilide;2-Phenylglycine	neg	OMM11.YL58	0.0174803	-0.125375
FT0096	290.93	151.027	Xanthine;Oxypurinol;6,8-Dihydroxypurine	neg	OMM11.YL32	0.00531977	0.625768
FT0097	266.52	151.04	2-hydroxy-2-phenylacetic acid;(R)-mandelic Acid;Mandelic aci	neg	OMM11.KB1	0.00506238	0.420681
FT0098	447.566	154.062	REF_Histidine;Histidine;L-HISTIDINE	neg	OMM11.I46	0.0103561	-0.47725
FT0098	447.566	154.062	REF_Histidine;Histidine;L-HISTIDINE	neg	OMM11.I48	0.000649456	-0.577593
FT0098	447.566	154.062	REF_Histidine;Histidine;L-HISTIDINE	neg	OMM11.I49	4.25e-05	-0.577593
FT0098	447.566	154.062	REF_Histidine;Histidine;L-HISTIDINE	neg	OMM11.KB1	4.25e-05	-0.577593
FT0098	447.566	154.062	REF_Histidine;Histidine;L-HISTIDINE	neg	OMM11.KB18	4.25e-05	-0.577593
FT0098	447.566	154.062	REF_Histidine;Histidine;L-HISTIDINE	neg	OMM11.YL2	4.25e-05	-0.577593
FT0098	447.566	154.062	REF_Histidine;Histidine;L-HISTIDINE	neg	OMM11.YL27	4.25e-05	-0.577593
FT0098	447.566	154.062	REF_Histidine;Histidine;L-HISTIDINE	neg	OMM11.YL31	4.25e-05	-0.577593
FT0098	447.566	154.062	REF_Histidine;Histidine;L-HISTIDINE	neg	OMM11.YL32	4.25e-05	-0.577593
FT0098	447.566	154.062	REF_Histidine;Histidine;L-HISTIDINE	neg	OMM11.YL44	4.25e-05	-0.577593
FT0098	447.566	154.062	REF_Histidine;Histidine;L-HISTIDINE	neg	OMM11.YL45	4.25e-05	-0.577593
FT0098	447.566	154.062	REF_Histidine;Histidine;L-HISTIDINE	neg	OMM11.YL58	0.000384468	0.351956
FT0098	447.566	154.062	REF_Histidine;Histidine;L-HISTIDINE	neg	OMM12	4.25e-05	-0.577593
FT0099	89.9543	155.082	p-Cymene;1-Methyl-2-propylbenzene;p-Mentha-1,3,8-triene	neg	OMM11.I46	0.0419757	-0.395432
FT0099	89.9543	155.082	p-Cymene;1-Methyl-2-propylbenzene;p-Mentha-1,3,8-triene	neg	OMM11.I49	0.0346237	-0.402399
FT0099	89.9543	155.082	p-Cymene;1-Methyl-2-propylbenzene;p-Mentha-1,3,8-triene	neg	OMM11.KB1	0.00106137	-0.514932
FT0099	89.9543	155.082	p-Cymene;1-Methyl-2-propylbenzene;p-Mentha-1,3,8-triene	neg	OMM11.KB18	0.00106137	-0.514932
FT0099	89.9543	155.082	p-Cymene;1-Methyl-2-propylbenzene;p-Mentha-1,3,8-triene	neg	OMM11.YL27	0.00106137	-0.514932
FT0099	89.9543	155.082	p-Cymene;1-Methyl-2-propylbenzene;p-Mentha-1,3,8-triene	neg	OMM11.YL31	0.00106137	-0.514932
FT0099	89.9543	155.082	p-Cymene;1-Methyl-2-propylbenzene;p-Mentha-1,3,8-triene	neg	OMM11.YL32	0.0383055	-0.398787
FT0099	89.9543	155.082	p-Cymene;1-Methyl-2-propylbenzene;p-Mentha-1,3,8-triene	neg	OMM12	0.0405672	-0.396693
FT0100	156.046	155.035	Ascladiol;2,3-Methyleneglutaric acid;4-methoxybenzene-1,2,3-	neg	OMM11.I46	0.0120803	0.48779
FT0100	156.046	155.035	Ascladiol;2,3-Methyleneglutaric acid;4-methoxybenzene-1,2,3-	neg	OMM11.I49	0.0226786	0.451525
FT0100	156.046	155.035	Ascladiol;2,3-Methyleneglutaric acid;4-methoxybenzene-1,2,3-	neg	OMM11.KB1	0.00995786	0.515021
FT0100	156.046	155.035	Ascladiol;2,3-Methyleneglutaric acid;4-methoxybenzene-1,2,3-	neg	OMM11.KB18	0.00946777	0.552366
FT0100	156.046	155.035	Ascladiol;2,3-Methyleneglutaric acid;4-methoxybenzene-1,2,3-	neg	OMM11.YL2	0.0134916	0.477257
FT0100	156.046	155.035	Ascladiol;2,3-Methyleneglutaric acid;4-methoxybenzene-1,2,3-	neg	OMM11.YL27	0.0101634	0.55168
FT0100	156.046	155.035	Ascladiol;2,3-Methyleneglutaric acid;4-methoxybenzene-1,2,3-	neg	OMM11.YL31	0.0104245	0.522139
FT0100	156.046	155.035	Ascladiol;2,3-Methyleneglutaric acid;4-methoxybenzene-1,2,3-	neg	OMM11.YL32	0.0165107	0.461213
FT0100	156.046	155.035	Ascladiol;2,3-Methyleneglutaric acid;4-methoxybenzene-1,2,3-	neg	OMM11.YL44	0.0102051	0.505702
FT0100	156.046	155.035	Ascladiol;2,3-Methyleneglutaric acid;4-methoxybenzene-1,2,3-	neg	OMM11.YL45	0.0139783	0.485217
FT0100	156.046	155.035	Ascladiol;2,3-Methyleneglutaric acid;4-methoxybenzene-1,2,3-	neg	OMM11.YL58	0.0106407	0.525835
FT0100	156.046	155.035	Ascladiol;2,3-Methyleneglutaric acid;4-methoxybenzene-1,2,3-	neg	OMM12	0.0109573	0.501336
FT0102	535.928	156.078	(R)-Amphetamine;Amphetamine;Dextroamphetamine	neg	OMM11.I46	4.16e-05	-0.334515
FT0102	535.928	156.078	(R)-Amphetamine;Amphetamine;Dextroamphetamine	neg	OMM11.I48	0.000639454	-0.334515
FT0102	535.928	156.078	(R)-Amphetamine;Amphetamine;Dextroamphetamine	neg	OMM11.I49	4.16e-05	-0.334515
FT0102	535.928	156.078	(R)-Amphetamine;Amphetamine;Dextroamphetamine	neg	OMM11.KB1	0.00482121	0.104848
FT0102	535.928	156.078	(R)-Amphetamine;Amphetamine;Dextroamphetamine	neg	OMM11.KB18	4.16e-05	-0.334515
FT0102	535.928	156.078	(R)-Amphetamine;Amphetamine;Dextroamphetamine	neg	OMM11.YL2	4.16e-05	-0.334515
FT0102	535.928	156.078	(R)-Amphetamine;Amphetamine;Dextroamphetamine	neg	OMM11.YL27	4.16e-05	-0.334515
FT0102	535.928	156.078	(R)-Amphetamine;Amphetamine;Dextroamphetamine	neg	OMM11.YL31	4.16e-05	-0.334515
FT0102	535.928	156.078	(R)-Amphetamine;Amphetamine;Dextroamphetamine	neg	OMM11.YL32	4.16e-05	-0.334515
FT0102	535.928	156.078	(R)-Amphetamine;Amphetamine;Dextroamphetamine	neg	OMM11.YL44	4.16e-05	-0.334515
FT0102	535.928	156.078	(R)-Amphetamine;Amphetamine;Dextroamphetamine	neg	OMM11.YL45	4.16e-05	-0.334515
FT0102	535.928	156.078	(R)-Amphetamine;Amphetamine;Dextroamphetamine	neg	OMM11.YL58	4.16e-05	-0.334515
FT0102	535.928	156.078	(R)-Amphetamine;Amphetamine;Dextroamphetamine	neg	OMM12	4.16e-05	-0.334515
FT0109	563.631	161.093	delta-Hydroxylysine;5-Hydroxylysine;DL-5-HYDROXYLYSINE	neg	OMM11.I46	0.0226054	0.142626
FT0109	563.631	161.093	delta-Hydroxylysine;5-Hydroxylysine;DL-5-HYDROXYLYSINE	neg	OMM11.I49	0.0374013	0.137106
FT0109	563.631	161.093	delta-Hydroxylysine;5-Hydroxylysine;DL-5-HYDROXYLYSINE	neg	OMM11.YL31	0.0106421	0.171973
FT0109	563.631	161.093	delta-Hydroxylysine;5-Hydroxylysine;DL-5-HYDROXYLYSINE	neg	OMM11.YL58	0.0191255	0.14777
FT0111	125.55	162.067	1-Methoxymethylbenzotriazole;Nor-psi-tropine;1-(1-Pyrrolidin	neg	OMM11.I46	0.00617963	0.0830141
FT0111	125.55	162.067	1-Methoxymethylbenzotriazole;Nor-psi-tropine;1-(1-Pyrrolidin	neg	OMM11.KB1	0.00172218	0.114267
FT0111	125.55	162.067	1-Methoxymethylbenzotriazole;Nor-psi-tropine;1-(1-Pyrrolidin	neg	OMM11.YL27	0.0281138	0.095044
FT0111	125.55	162.067	1-Methoxymethylbenzotriazole;Nor-psi-tropine;1-(1-Pyrrolidin	neg	OMM11.YL44	0.0118884	0.10215
FT0111	125.55	162.067	1-Methoxymethylbenzotriazole;Nor-psi-tropine;1-(1-Pyrrolidin	neg	OMM11.YL45	0.0215935	0.0684772
FT0111	125.55	162.067	1-Methoxymethylbenzotriazole;Nor-psi-tropine;1-(1-Pyrrolidin	neg	OMM11.YL58	0.0149791	0.111941
FT0112	196.48	163.061	REF_L-Fucose;REF_L-Rhamnose* H2O ;2-DEOXY-D-GLUCOSE	neg	OMM11.I46	1.7e-06	-1.21217
FT0112	196.48	163.061	REF_L-Fucose;REF_L-Rhamnose* H2O ;2-DEOXY-D-GLUCOSE	neg	OMM11.I49	1.7e-06	-1.21217
FT0112	196.48	163.061	REF_L-Fucose;REF_L-Rhamnose* H2O ;2-DEOXY-D-GLUCOSE	neg	OMM11.KB1	1.7e-06	-1.21217
FT0112	196.48	163.061	REF_L-Fucose;REF_L-Rhamnose* H2O ;2-DEOXY-D-GLUCOSE	neg	OMM11.KB18	1.7e-06	-1.21217
FT0112	196.48	163.061	REF_L-Fucose;REF_L-Rhamnose* H2O ;2-DEOXY-D-GLUCOSE	neg	OMM11.YL2	1.7e-06	-1.21217
FT0112	196.48	163.061	REF_L-Fucose;REF_L-Rhamnose* H2O ;2-DEOXY-D-GLUCOSE	neg	OMM11.YL27	1.7e-06	-1.21217
FT0112	196.48	163.061	REF_L-Fucose;REF_L-Rhamnose* H2O ;2-DEOXY-D-GLUCOSE	neg	OMM11.YL31	1.7e-06	-1.21217
FT0112	196.48	163.061	REF_L-Fucose;REF_L-Rhamnose* H2O ;2-DEOXY-D-GLUCOSE	neg	OMM11.YL32	1.7e-06	-1.21217
FT0112	196.48	163.061	REF_L-Fucose;REF_L-Rhamnose* H2O ;2-DEOXY-D-GLUCOSE	neg	OMM11.YL44	1.7e-06	-1.21217
FT0112	196.48	163.061	REF_L-Fucose;REF_L-Rhamnose* H2O ;2-DEOXY-D-GLUCOSE	neg	OMM11.YL45	1.7e-06	-1.21217
FT0112	196.48	163.061	REF_L-Fucose;REF_L-Rhamnose* H2O ;2-DEOXY-D-GLUCOSE	neg	OMM11.YL58	0.00081708	-0.717733
FT0112	196.48	163.061	REF_L-Fucose;REF_L-Rhamnose* H2O ;2-DEOXY-D-GLUCOSE	neg	OMM12	1.7e-06	-1.21217
FT0113	117.394	163.061	REF_L-Fucose;2-DEOXY-D-GLUCOSE;2-DEOXY-D-GLUCOSE	neg	OMM11.I46	0.00115695	-0.187635
FT0113	117.394	163.061	REF_L-Fucose;2-DEOXY-D-GLUCOSE;2-DEOXY-D-GLUCOSE	neg	OMM11.I48	0.0353956	-0.620401
FT0113	117.394	163.061	REF_L-Fucose;2-DEOXY-D-GLUCOSE;2-DEOXY-D-GLUCOSE	neg	OMM11.I49	0.0149248	-0.220645
FT0113	117.394	163.061	REF_L-Fucose;2-DEOXY-D-GLUCOSE;2-DEOXY-D-GLUCOSE	neg	OMM11.KB1	0.00335308	-0.21998
FT0113	117.394	163.061	REF_L-Fucose;2-DEOXY-D-GLUCOSE;2-DEOXY-D-GLUCOSE	neg	OMM11.KB18	0.000364427	-0.283601
FT0113	117.394	163.061	REF_L-Fucose;2-DEOXY-D-GLUCOSE;2-DEOXY-D-GLUCOSE	neg	OMM11.YL2	0.00207899	-0.270091
FT0113	117.394	163.061	REF_L-Fucose;2-DEOXY-D-GLUCOSE;2-DEOXY-D-GLUCOSE	neg	OMM11.YL27	0.00276446	-0.236143
FT0113	117.394	163.061	REF_L-Fucose;2-DEOXY-D-GLUCOSE;2-DEOXY-D-GLUCOSE	neg	OMM11.YL31	0.00035682	-0.237536
FT0113	117.394	163.061	REF_L-Fucose;2-DEOXY-D-GLUCOSE;2-DEOXY-D-GLUCOSE	neg	OMM11.YL32	0.0044154	-0.267425
FT0113	117.394	163.061	REF_L-Fucose;2-DEOXY-D-GLUCOSE;2-DEOXY-D-GLUCOSE	neg	OMM11.YL44	0.000223114	-0.241955
FT0113	117.394	163.061	REF_L-Fucose;2-DEOXY-D-GLUCOSE;2-DEOXY-D-GLUCOSE	neg	OMM11.YL45	0.000141659	-0.236547
FT0113	117.394	163.061	REF_L-Fucose;2-DEOXY-D-GLUCOSE;2-DEOXY-D-GLUCOSE	neg	OMM11.YL58	0.00169653	-0.254275
FT0113	117.394	163.061	REF_L-Fucose;2-DEOXY-D-GLUCOSE;2-DEOXY-D-GLUCOSE	neg	OMM12	0.00245953	-0.268999
FT0114	149.857	163.061	REF_L-Fucose;2-DEOXY-D-GLUCOSE;2-DEOXY-D-GLUCOSE	neg	OMM11.KB1	0.0455634	0.0949213
FT0114	149.857	163.061	REF_L-Fucose;2-DEOXY-D-GLUCOSE;2-DEOXY-D-GLUCOSE	neg	OMM11.YL32	0.0309329	0.0610126
FT0114	149.857	163.061	REF_L-Fucose;2-DEOXY-D-GLUCOSE;2-DEOXY-D-GLUCOSE	neg	OMM12	0.0164978	0.0676308
FT0115	370.224	163.059	2-DEOXY-D-GLUCOSE;2-DEOXY-D-GLUCOSE;Beta-D-Fucose	neg	OMM11.I46	0.00088856	0.418705
FT0115	370.224	163.059	2-DEOXY-D-GLUCOSE;2-DEOXY-D-GLUCOSE;Beta-D-Fucose	neg	OMM11.I49	3.43e-05	0.401802
FT0115	370.224	163.059	2-DEOXY-D-GLUCOSE;2-DEOXY-D-GLUCOSE;Beta-D-Fucose	neg	OMM11.KB18	6.67e-07	0.333956
FT0115	370.224	163.059	2-DEOXY-D-GLUCOSE;2-DEOXY-D-GLUCOSE;Beta-D-Fucose	neg	OMM11.YL2	3.36e-06	0.363782
FT0115	370.224	163.059	2-DEOXY-D-GLUCOSE;2-DEOXY-D-GLUCOSE;Beta-D-Fucose	neg	OMM11.YL27	0.000140699	0.351563
FT0115	370.224	163.059	2-DEOXY-D-GLUCOSE;2-DEOXY-D-GLUCOSE;Beta-D-Fucose	neg	OMM11.YL31	0.00015186	0.399198
FT0115	370.224	163.059	2-DEOXY-D-GLUCOSE;2-DEOXY-D-GLUCOSE;Beta-D-Fucose	neg	OMM11.YL44	7.87e-05	0.329076
FT0115	370.224	163.059	2-DEOXY-D-GLUCOSE;2-DEOXY-D-GLUCOSE;Beta-D-Fucose	neg	OMM11.YL45	0.000118315	0.376099
FT0115	370.224	163.059	2-DEOXY-D-GLUCOSE;2-DEOXY-D-GLUCOSE;Beta-D-Fucose	neg	OMM11.YL58	9.39e-07	0.369831
FT0115	370.224	163.059	2-DEOXY-D-GLUCOSE;2-DEOXY-D-GLUCOSE;Beta-D-Fucose	neg	OMM12	0.000553441	0.384219
FT0117	429.796	164.039	Methioninesulfoxide;Methionine sulfoxide;Ethiin	neg	OMM11.I46	0.0176344	0.407948
FT0117	429.796	164.039	Methioninesulfoxide;Methionine sulfoxide;Ethiin	neg	OMM11.I49	0.0163393	0.413701
FT0117	429.796	164.039	Methioninesulfoxide;Methionine sulfoxide;Ethiin	neg	OMM11.KB1	0.0314193	0.343957
FT0117	429.796	164.039	Methioninesulfoxide;Methionine sulfoxide;Ethiin	neg	OMM11.KB18	0.0200505	0.386517
FT0117	429.796	164.039	Methioninesulfoxide;Methionine sulfoxide;Ethiin	neg	OMM11.YL2	0.0173156	0.404595
FT0117	429.796	164.039	Methioninesulfoxide;Methionine sulfoxide;Ethiin	neg	OMM11.YL27	0.0181039	0.398742
FT0117	429.796	164.039	Methioninesulfoxide;Methionine sulfoxide;Ethiin	neg	OMM11.YL31	0.020067	0.387183
FT0117	429.796	164.039	Methioninesulfoxide;Methionine sulfoxide;Ethiin	neg	OMM11.YL32	0.0233333	0.376293
FT0117	429.796	164.039	Methioninesulfoxide;Methionine sulfoxide;Ethiin	neg	OMM11.YL44	0.0186578	0.396309
FT0117	429.796	164.039	Methioninesulfoxide;Methionine sulfoxide;Ethiin	neg	OMM11.YL45	0.0184673	0.398779
FT0117	429.796	164.039	Methioninesulfoxide;Methionine sulfoxide;Ethiin	neg	OMM11.YL58	0.0282001	0.347323
FT0117	429.796	164.039	Methioninesulfoxide;Methionine sulfoxide;Ethiin	neg	OMM12	0.02119	0.379993
FT0118	156.796	165.056	3-Phenyllactic acid;REF_Desaminotyrosine;Caffeyl alcohol	neg	OMM11.I46	0.00161149	0.926295
FT0118	156.796	165.056	3-Phenyllactic acid;REF_Desaminotyrosine;Caffeyl alcohol	neg	OMM11.I48	0.0466225	0.512195
FT0118	156.796	165.056	3-Phenyllactic acid;REF_Desaminotyrosine;Caffeyl alcohol	neg	OMM11.I49	0.00331161	0.777631
FT0118	156.796	165.056	3-Phenyllactic acid;REF_Desaminotyrosine;Caffeyl alcohol	neg	OMM11.KB18	0.00603573	0.918543
FT0118	156.796	165.056	3-Phenyllactic acid;REF_Desaminotyrosine;Caffeyl alcohol	neg	OMM11.YL2	0.00546321	0.808542
FT0118	156.796	165.056	3-Phenyllactic acid;REF_Desaminotyrosine;Caffeyl alcohol	neg	OMM11.YL27	0.00450102	0.842389
FT0118	156.796	165.056	3-Phenyllactic acid;REF_Desaminotyrosine;Caffeyl alcohol	neg	OMM11.YL31	0.0023495	0.908828
FT0118	156.796	165.056	3-Phenyllactic acid;REF_Desaminotyrosine;Caffeyl alcohol	neg	OMM11.YL32	0.00939303	0.6667
FT0118	156.796	165.056	3-Phenyllactic acid;REF_Desaminotyrosine;Caffeyl alcohol	neg	OMM11.YL44	0.00320497	0.774243
FT0118	156.796	165.056	3-Phenyllactic acid;REF_Desaminotyrosine;Caffeyl alcohol	neg	OMM11.YL45	0.00252368	0.755578
FT0118	156.796	165.056	3-Phenyllactic acid;REF_Desaminotyrosine;Caffeyl alcohol	neg	OMM11.YL58	0.000549753	1.21158
FT0118	156.796	165.056	3-Phenyllactic acid;REF_Desaminotyrosine;Caffeyl alcohol	neg	OMM12	0.00192134	0.810798
FT0119	248.733	165.077	1-Deoxy-D-glucitol;3-(4-Methyl-3-pentenyl)thiophene	neg	OMM11.KB1	0.0019087	0.502069
FT0119	248.733	165.077	1-Deoxy-D-glucitol;3-(4-Methyl-3-pentenyl)thiophene	neg	OMM11.YL45	0.00191494	0.409461
FT0119	248.733	165.077	1-Deoxy-D-glucitol;3-(4-Methyl-3-pentenyl)thiophene	neg	OMM12	0.00153921	0.424618
FT0120	208.204	165.056	3-(3-Hydroxyphenyl)propanoic acid;D-Phenyllactic acid;L-3-Ph	neg	OMM11.YL58	8.6e-06	1.14185
FT0124	157.152	166.059	4-Guanidinobutanoic acid;(S)-Spinacine;2,4-Diamino-6-nitroto	neg	OMM11.YL58	7.81e-05	0.6547
FT0126	296.129	167.035	Homogentisic acid;3,4-Dihydroxybenzeneacetic acid;Orsellinic	neg	OMM11.I46	0.00603181	-0.192359
FT0126	296.129	167.035	Homogentisic acid;3,4-Dihydroxybenzeneacetic acid;Orsellinic	neg	OMM11.I49	0.00336561	-0.181749
FT0126	296.129	167.035	Homogentisic acid;3,4-Dihydroxybenzeneacetic acid;Orsellinic	neg	OMM11.KB1	0.0312824	-0.117149
FT0126	296.129	167.035	Homogentisic acid;3,4-Dihydroxybenzeneacetic acid;Orsellinic	neg	OMM11.KB18	0.018821	-0.127966
FT0126	296.129	167.035	Homogentisic acid;3,4-Dihydroxybenzeneacetic acid;Orsellinic	neg	OMM11.YL2	0.0046847	-0.168225
FT0126	296.129	167.035	Homogentisic acid;3,4-Dihydroxybenzeneacetic acid;Orsellinic	neg	OMM11.YL27	0.0155921	-0.14331
FT0126	296.129	167.035	Homogentisic acid;3,4-Dihydroxybenzeneacetic acid;Orsellinic	neg	OMM11.YL31	0.00551009	-0.162895
FT0126	296.129	167.035	Homogentisic acid;3,4-Dihydroxybenzeneacetic acid;Orsellinic	neg	OMM11.YL44	0.00550634	-0.17556
FT0126	296.129	167.035	Homogentisic acid;3,4-Dihydroxybenzeneacetic acid;Orsellinic	neg	OMM11.YL45	0.00794106	-0.156541
FT0126	296.129	167.035	Homogentisic acid;3,4-Dihydroxybenzeneacetic acid;Orsellinic	neg	OMM11.YL58	0.00310752	-0.18278
FT0128	81.8053	167.035	3,4-Dihydroxybenzeneacetic acid;4-Hydroxymandelic acid;3-Hyd	neg	OMM11.I46	0.0330099	-0.21521
FT0128	81.8053	167.035	3,4-Dihydroxybenzeneacetic acid;4-Hydroxymandelic acid;3-Hyd	neg	OMM11.KB18	0.029352	-0.209075
FT0128	81.8053	167.035	3,4-Dihydroxybenzeneacetic acid;4-Hydroxymandelic acid;3-Hyd	neg	OMM11.YL2	0.032221	-0.216803
FT0128	81.8053	167.035	3,4-Dihydroxybenzeneacetic acid;4-Hydroxymandelic acid;3-Hyd	neg	OMM11.YL27	0.02343	-0.212739
FT0128	81.8053	167.035	3,4-Dihydroxybenzeneacetic acid;4-Hydroxymandelic acid;3-Hyd	neg	OMM11.YL58	0.0316326	-0.199906
FT0130	158.937	168.067	REF_VitB6;Norepinephrine;6-Hydroxydopamine	neg	OMM11.I46	0.000174074	0.367122
FT0130	158.937	168.067	REF_VitB6;Norepinephrine;6-Hydroxydopamine	neg	OMM11.YL27	8.11e-06	0.381477
FT0133	91.7482	169.098	Levetiracetam;(3xi,6xi)-Cyclo(alanylvalyl);Levetiracetam	neg	OMM11.I46	0.0255621	-0.144131
FT0133	91.7482	169.098	Levetiracetam;(3xi,6xi)-Cyclo(alanylvalyl);Levetiracetam	neg	OMM11.I49	0.0198419	-0.166862
FT0133	91.7482	169.098	Levetiracetam;(3xi,6xi)-Cyclo(alanylvalyl);Levetiracetam	neg	OMM11.KB1	0.0189226	-0.150757
FT0133	91.7482	169.098	Levetiracetam;(3xi,6xi)-Cyclo(alanylvalyl);Levetiracetam	neg	OMM11.KB18	0.0160191	-0.165984
FT0133	91.7482	169.098	Levetiracetam;(3xi,6xi)-Cyclo(alanylvalyl);Levetiracetam	neg	OMM11.YL2	0.0366452	-0.133153
FT0133	91.7482	169.098	Levetiracetam;(3xi,6xi)-Cyclo(alanylvalyl);Levetiracetam	neg	OMM11.YL27	0.0262933	-0.136029
FT0133	91.7482	169.098	Levetiracetam;(3xi,6xi)-Cyclo(alanylvalyl);Levetiracetam	neg	OMM11.YL31	0.0313889	-0.141489
FT0133	91.7482	169.098	Levetiracetam;(3xi,6xi)-Cyclo(alanylvalyl);Levetiracetam	neg	OMM11.YL32	0.0149197	-0.170069
FT0133	91.7482	169.098	Levetiracetam;(3xi,6xi)-Cyclo(alanylvalyl);Levetiracetam	neg	OMM11.YL44	0.0123074	-0.173333
FT0133	91.7482	169.098	Levetiracetam;(3xi,6xi)-Cyclo(alanylvalyl);Levetiracetam	neg	OMM12	0.0250104	-0.140157
FT0134	208.433	169.062	Cuminaldehyde;4-Phenyl-3-buten-2-ol;2,3,6-Trimethylbenzaldeh	neg	OMM11.KB1	0.0304343	0.189648
FT0136	404.411	170.044	1-Methyladenine;3-Methyladenine;7-Methyladenine	neg	OMM11.I48	0.0225411	-0.239289
FT0137	254.177	169.992	L-Homocysteine sulfonic acid	neg	OMM11.I46	0.000605748	-0.587966
FT0137	254.177	169.992	L-Homocysteine sulfonic acid	neg	OMM11.I48	0.0489684	-0.437451
FT0137	254.177	169.992	L-Homocysteine sulfonic acid	neg	OMM11.I49	0.000605748	-0.587966
FT0137	254.177	169.992	L-Homocysteine sulfonic acid	neg	OMM11.KB1	0.000605748	-0.587966
FT0137	254.177	169.992	L-Homocysteine sulfonic acid	neg	OMM11.KB18	0.000605748	-0.587966
FT0137	254.177	169.992	L-Homocysteine sulfonic acid	neg	OMM11.YL2	0.000605748	-0.587966
FT0137	254.177	169.992	L-Homocysteine sulfonic acid	neg	OMM11.YL27	0.000605748	-0.587966
FT0137	254.177	169.992	L-Homocysteine sulfonic acid	neg	OMM11.YL31	0.000605748	-0.587966
FT0137	254.177	169.992	L-Homocysteine sulfonic acid	neg	OMM11.YL44	0.000605748	-0.587966
FT0137	254.177	169.992	L-Homocysteine sulfonic acid	neg	OMM11.YL45	0.000605748	-0.587966
FT0137	254.177	169.992	L-Homocysteine sulfonic acid	neg	OMM11.YL58	0.000605748	-0.587966
FT0137	254.177	169.992	L-Homocysteine sulfonic acid	neg	OMM12	0.000605748	-0.587966
FT0138	402.304	171.045	Menadione;Methyl (Z)-2-decene-4,6,8-triynoate;Tetrahydropter	neg	OMM11.I49	0.000354179	0.351287
FT0138	402.304	171.045	Menadione;Methyl (Z)-2-decene-4,6,8-triynoate;Tetrahydropter	neg	OMM11.YL58	1.36e-05	0.33881
FT0139	431.225	171.077	Glycyl-L-proline;Glycylproline;Prolylglycine	neg	OMM11.I48	8.21e-06	0.369378
FT0139	431.225	171.077	Glycyl-L-proline;Glycylproline;Prolylglycine	neg	OMM11.KB1	0.00200107	0.401287
FT0141	51.7397	171.136	1,1-Diethoxy-2-hexene;Isopentyl isopentanoate;Methyl nonanoa	neg	OMM11.I48	1.27e-05	0.519595
FT0143	362.426	172.986		neg	OMM11.I46	2.58e-05	-0.414938
FT0143	362.426	172.986		neg	OMM11.I49	2.58e-05	-0.414938
FT0143	362.426	172.986		neg	OMM11.KB18	2.58e-05	-0.414938
FT0143	362.426	172.986		neg	OMM11.YL31	2.58e-05	-0.414938
FT0143	362.426	172.986		neg	OMM11.YL32	2.58e-05	-0.414938
FT0143	362.426	172.986		neg	OMM11.YL45	2.58e-05	-0.414938
FT0143	362.426	172.986		neg	OMM11.YL58	2.58e-05	-0.414938
FT0143	362.426	172.986		neg	OMM12	2.58e-05	-0.414938
FT0144	541.548	173.105	REF_L-Arginine;Arginine;D-Arginine	neg	OMM11.I46	8.03e-07	-1.44602
FT0144	541.548	173.105	REF_L-Arginine;Arginine;D-Arginine	neg	OMM11.I48	3.32e-05	-1.44602
FT0144	541.548	173.105	REF_L-Arginine;Arginine;D-Arginine	neg	OMM11.I49	8.03e-07	-1.44602
FT0144	541.548	173.105	REF_L-Arginine;Arginine;D-Arginine	neg	OMM11.KB18	8.03e-07	-1.44602
FT0144	541.548	173.105	REF_L-Arginine;Arginine;D-Arginine	neg	OMM11.YL2	8.03e-07	-1.44602
FT0144	541.548	173.105	REF_L-Arginine;Arginine;D-Arginine	neg	OMM11.YL27	8.03e-07	-1.44602
FT0144	541.548	173.105	REF_L-Arginine;Arginine;D-Arginine	neg	OMM11.YL31	8.03e-07	-1.44602
FT0144	541.548	173.105	REF_L-Arginine;Arginine;D-Arginine	neg	OMM11.YL32	8.03e-07	-1.44602
FT0144	541.548	173.105	REF_L-Arginine;Arginine;D-Arginine	neg	OMM11.YL44	8.03e-07	-1.44602
FT0144	541.548	173.105	REF_L-Arginine;Arginine;D-Arginine	neg	OMM11.YL45	8.03e-07	-1.44602
FT0144	541.548	173.105	REF_L-Arginine;Arginine;D-Arginine	neg	OMM11.YL58	8.03e-07	-1.44602
FT0144	541.548	173.105	REF_L-Arginine;Arginine;D-Arginine	neg	OMM12	8.03e-07	-1.44602
FT0145	537.507	174.107		neg	OMM11.I46	8.27e-06	-0.863397
FT0145	537.507	174.107		neg	OMM11.I48	0.000190713	-0.863397
FT0145	537.507	174.107		neg	OMM11.I49	8.27e-06	-0.863397
FT0145	537.507	174.107		neg	OMM11.KB18	8.27e-06	-0.863397
FT0145	537.507	174.107		neg	OMM11.YL2	8.27e-06	-0.863397
FT0145	537.507	174.107		neg	OMM11.YL27	8.27e-06	-0.863397
FT0145	537.507	174.107		neg	OMM11.YL31	8.27e-06	-0.863397
FT0145	537.507	174.107		neg	OMM11.YL32	8.27e-06	-0.863397
FT0145	537.507	174.107		neg	OMM11.YL44	8.27e-06	-0.863397
FT0145	537.507	174.107		neg	OMM11.YL45	8.27e-06	-0.863397
FT0145	537.507	174.107		neg	OMM11.YL58	8.27e-06	-0.863397
FT0145	537.507	174.107		neg	OMM12	8.27e-06	-0.863397
FT0146	428.136	175.072	Alanyl-Serine;Glycyl-Threonine;Serylalanine	neg	OMM11.I46	0.000132526	-0.477078
FT0146	428.136	175.072	Alanyl-Serine;Glycyl-Threonine;Serylalanine	neg	OMM11.I48	0.0015217	-0.477078
FT0146	428.136	175.072	Alanyl-Serine;Glycyl-Threonine;Serylalanine	neg	OMM11.I49	0.000132526	-0.477078
FT0146	428.136	175.072	Alanyl-Serine;Glycyl-Threonine;Serylalanine	neg	OMM11.KB1	0.0310245	-0.368897
FT0146	428.136	175.072	Alanyl-Serine;Glycyl-Threonine;Serylalanine	neg	OMM11.KB18	0.000132526	-0.477078
FT0146	428.136	175.072	Alanyl-Serine;Glycyl-Threonine;Serylalanine	neg	OMM11.YL2	0.000132526	-0.477078
FT0146	428.136	175.072	Alanyl-Serine;Glycyl-Threonine;Serylalanine	neg	OMM11.YL27	0.000132526	-0.477078
FT0146	428.136	175.072	Alanyl-Serine;Glycyl-Threonine;Serylalanine	neg	OMM11.YL31	0.000132526	-0.477078
FT0146	428.136	175.072	Alanyl-Serine;Glycyl-Threonine;Serylalanine	neg	OMM11.YL32	0.000132526	-0.477078
FT0146	428.136	175.072	Alanyl-Serine;Glycyl-Threonine;Serylalanine	neg	OMM11.YL44	0.000132526	-0.477078
FT0146	428.136	175.072	Alanyl-Serine;Glycyl-Threonine;Serylalanine	neg	OMM11.YL45	0.000132526	-0.477078
FT0146	428.136	175.072	Alanyl-Serine;Glycyl-Threonine;Serylalanine	neg	OMM11.YL58	0.0234406	-0.376735
FT0146	428.136	175.072	Alanyl-Serine;Glycyl-Threonine;Serylalanine	neg	OMM12	0.000132526	-0.477078
FT0147	337.558	176.039	N-Formylmethionine;FORMYL-L-METHIONYL PEPTIDE;N-Formyl-L-Met	neg	OMM11.YL32	2.78e-06	0.8153
FT0150	403.543	179.056	REF_a-D-galactose;REF_D-Glucose;REF_a-D-Glucose	neg	OMM11.I48	0.0258741	-0.203985
FT0150	403.543	179.056	REF_a-D-galactose;REF_D-Glucose;REF_a-D-Glucose	neg	OMM11.KB18	0.00952124	-0.204319
FT0150	403.543	179.056	REF_a-D-galactose;REF_D-Glucose;REF_a-D-Glucose	neg	OMM12	0.0335887	-0.154693
FT0151	340.611	179.056	REF_D-Glucose;REF_Mannose;REF_a-D-galactose	neg	OMM11.I46	9.73e-06	-0.585195
FT0151	340.611	179.056	REF_D-Glucose;REF_Mannose;REF_a-D-galactose	neg	OMM11.I48	0.000215305	-0.585195
FT0151	340.611	179.056	REF_D-Glucose;REF_Mannose;REF_a-D-galactose	neg	OMM11.I49	9.73e-06	-0.585195
FT0151	340.611	179.056	REF_D-Glucose;REF_Mannose;REF_a-D-galactose	neg	OMM11.KB1	9.73e-06	-0.585195
FT0151	340.611	179.056	REF_D-Glucose;REF_Mannose;REF_a-D-galactose	neg	OMM11.KB18	9.73e-06	-0.585195
FT0151	340.611	179.056	REF_D-Glucose;REF_Mannose;REF_a-D-galactose	neg	OMM11.YL2	9.73e-06	-0.585195
FT0151	340.611	179.056	REF_D-Glucose;REF_Mannose;REF_a-D-galactose	neg	OMM11.YL27	9.73e-06	-0.585195
FT0151	340.611	179.056	REF_D-Glucose;REF_Mannose;REF_a-D-galactose	neg	OMM11.YL31	9.73e-06	-0.585195
FT0151	340.611	179.056	REF_D-Glucose;REF_Mannose;REF_a-D-galactose	neg	OMM11.YL32	9.73e-06	-0.585195
FT0151	340.611	179.056	REF_D-Glucose;REF_Mannose;REF_a-D-galactose	neg	OMM11.YL44	9.73e-06	-0.585195
FT0151	340.611	179.056	REF_D-Glucose;REF_Mannose;REF_a-D-galactose	neg	OMM11.YL45	9.73e-06	-0.585195
FT0151	340.611	179.056	REF_D-Glucose;REF_Mannose;REF_a-D-galactose	neg	OMM11.YL58	9.73e-06	-0.585195
FT0151	340.611	179.056	REF_D-Glucose;REF_Mannose;REF_a-D-galactose	neg	OMM12	9.73e-06	-0.585195
FT0152	370.735	179.056	REF_Mannose;REF_a-D-Glucose;REF_D-Glucose	neg	OMM11.I46	0.000744334	-0.367902
FT0152	370.735	179.056	REF_Mannose;REF_a-D-Glucose;REF_D-Glucose	neg	OMM11.I48	0.00551677	-0.367902
FT0152	370.735	179.056	REF_Mannose;REF_a-D-Glucose;REF_D-Glucose	neg	OMM11.I49	0.000744334	-0.367902
FT0152	370.735	179.056	REF_Mannose;REF_a-D-Glucose;REF_D-Glucose	neg	OMM11.KB1	0.000744334	-0.367902
FT0152	370.735	179.056	REF_Mannose;REF_a-D-Glucose;REF_D-Glucose	neg	OMM11.KB18	0.000744334	-0.367902
FT0152	370.735	179.056	REF_Mannose;REF_a-D-Glucose;REF_D-Glucose	neg	OMM11.YL2	0.000744334	-0.367902
FT0152	370.735	179.056	REF_Mannose;REF_a-D-Glucose;REF_D-Glucose	neg	OMM11.YL27	0.000744334	-0.367902
FT0152	370.735	179.056	REF_Mannose;REF_a-D-Glucose;REF_D-Glucose	neg	OMM11.YL31	0.000744334	-0.367902
FT0152	370.735	179.056	REF_Mannose;REF_a-D-Glucose;REF_D-Glucose	neg	OMM11.YL32	0.000744334	-0.367902
FT0152	370.735	179.056	REF_Mannose;REF_a-D-Glucose;REF_D-Glucose	neg	OMM11.YL44	0.000744334	-0.367902
FT0152	370.735	179.056	REF_Mannose;REF_a-D-Glucose;REF_D-Glucose	neg	OMM11.YL45	0.000744334	-0.367902
FT0152	370.735	179.056	REF_Mannose;REF_a-D-Glucose;REF_D-Glucose	neg	OMM11.YL58	0.000744334	-0.367902
FT0152	370.735	179.056	REF_Mannose;REF_a-D-Glucose;REF_D-Glucose	neg	OMM12	0.000744334	-0.367902
FT0156	120.14	181.018	4(3H)-quinazolinone;[(oxolan-2-yl)methoxy]sulfonic acid;Dipr	neg	OMM11.I46	0.000199853	-0.353152
FT0156	120.14	181.018	4(3H)-quinazolinone;[(oxolan-2-yl)methoxy]sulfonic acid;Dipr	neg	OMM11.I48	0.00206859	-0.353152
FT0156	120.14	181.018	4(3H)-quinazolinone;[(oxolan-2-yl)methoxy]sulfonic acid;Dipr	neg	OMM11.I49	0.000199853	-0.353152
FT0156	120.14	181.018	4(3H)-quinazolinone;[(oxolan-2-yl)methoxy]sulfonic acid;Dipr	neg	OMM11.KB1	0.000199853	-0.353152
FT0156	120.14	181.018	4(3H)-quinazolinone;[(oxolan-2-yl)methoxy]sulfonic acid;Dipr	neg	OMM11.YL2	0.000199853	-0.353152
FT0156	120.14	181.018	4(3H)-quinazolinone;[(oxolan-2-yl)methoxy]sulfonic acid;Dipr	neg	OMM11.YL27	0.000199853	-0.353152
FT0156	120.14	181.018	4(3H)-quinazolinone;[(oxolan-2-yl)methoxy]sulfonic acid;Dipr	neg	OMM11.YL31	0.000199853	-0.353152
FT0156	120.14	181.018	4(3H)-quinazolinone;[(oxolan-2-yl)methoxy]sulfonic acid;Dipr	neg	OMM11.YL32	0.000199853	-0.353152
FT0156	120.14	181.018	4(3H)-quinazolinone;[(oxolan-2-yl)methoxy]sulfonic acid;Dipr	neg	OMM11.YL44	0.000199853	-0.353152
FT0156	120.14	181.018	4(3H)-quinazolinone;[(oxolan-2-yl)methoxy]sulfonic acid;Dipr	neg	OMM11.YL45	0.000199853	-0.353152
FT0157	71.0862	181.052	Hydroxyphenyllactic acid;2',6'-Dihydroxy-4'-methoxyacetophen	neg	OMM11.I46	0.00205865	0.776321
FT0157	71.0862	181.052	Hydroxyphenyllactic acid;2',6'-Dihydroxy-4'-methoxyacetophen	neg	OMM11.I48	0.0145362	0.710695
FT0157	71.0862	181.052	Hydroxyphenyllactic acid;2',6'-Dihydroxy-4'-methoxyacetophen	neg	OMM11.KB1	0.00194335	0.800505
FT0157	71.0862	181.052	Hydroxyphenyllactic acid;2',6'-Dihydroxy-4'-methoxyacetophen	neg	OMM11.KB18	0.0021006	0.780232
FT0157	71.0862	181.052	Hydroxyphenyllactic acid;2',6'-Dihydroxy-4'-methoxyacetophen	neg	OMM11.YL2	0.00319499	0.717083
FT0157	71.0862	181.052	Hydroxyphenyllactic acid;2',6'-Dihydroxy-4'-methoxyacetophen	neg	OMM11.YL27	0.00273961	0.772125
FT0157	71.0862	181.052	Hydroxyphenyllactic acid;2',6'-Dihydroxy-4'-methoxyacetophen	neg	OMM11.YL31	0.00222837	0.754485
FT0157	71.0862	181.052	Hydroxyphenyllactic acid;2',6'-Dihydroxy-4'-methoxyacetophen	neg	OMM11.YL58	0.00234126	0.793543
FT0159	375.179	181.071	REF_D-Sorbitol;REF_D-Mannitol ;REF_Dulcitol	neg	OMM11.I46	7.56e-05	-0.341689
FT0159	375.179	181.071	REF_D-Sorbitol;REF_D-Mannitol ;REF_Dulcitol	neg	OMM11.I48	0.00100006	-0.341689
FT0159	375.179	181.071	REF_D-Sorbitol;REF_D-Mannitol ;REF_Dulcitol	neg	OMM11.I49	7.56e-05	-0.341689
FT0159	375.179	181.071	REF_D-Sorbitol;REF_D-Mannitol ;REF_Dulcitol	neg	OMM11.KB1	7.56e-05	-0.341689
FT0159	375.179	181.071	REF_D-Sorbitol;REF_D-Mannitol ;REF_Dulcitol	neg	OMM11.KB18	7.56e-05	-0.341689
FT0159	375.179	181.071	REF_D-Sorbitol;REF_D-Mannitol ;REF_Dulcitol	neg	OMM11.YL2	7.56e-05	-0.341689
FT0159	375.179	181.071	REF_D-Sorbitol;REF_D-Mannitol ;REF_Dulcitol	neg	OMM11.YL27	7.56e-05	-0.341689
FT0159	375.179	181.071	REF_D-Sorbitol;REF_D-Mannitol ;REF_Dulcitol	neg	OMM11.YL31	7.56e-05	-0.341689
FT0159	375.179	181.071	REF_D-Sorbitol;REF_D-Mannitol ;REF_Dulcitol	neg	OMM11.YL32	7.56e-05	-0.341689
FT0159	375.179	181.071	REF_D-Sorbitol;REF_D-Mannitol ;REF_Dulcitol	neg	OMM11.YL44	7.56e-05	-0.341689
FT0159	375.179	181.071	REF_D-Sorbitol;REF_D-Mannitol ;REF_Dulcitol	neg	OMM11.YL45	7.56e-05	-0.341689
FT0159	375.179	181.071	REF_D-Sorbitol;REF_D-Mannitol ;REF_Dulcitol	neg	OMM11.YL58	7.56e-05	-0.341689
FT0159	375.179	181.071	REF_D-Sorbitol;REF_D-Mannitol ;REF_Dulcitol	neg	OMM12	7.56e-05	-0.341689
FT0163	326.418	184.068		neg	OMM11.I46	0.00114894	-0.393251
FT0163	326.418	184.068		neg	OMM11.I49	0.00114894	-0.393251
FT0163	326.418	184.068		neg	OMM11.KB18	0.00114894	-0.393251
FT0163	326.418	184.068		neg	OMM11.YL2	0.00114894	-0.393251
FT0163	326.418	184.068		neg	OMM11.YL27	0.00114894	-0.393251
FT0163	326.418	184.068		neg	OMM11.YL31	0.00114894	-0.393251
FT0163	326.418	184.068		neg	OMM11.YL32	0.00114894	-0.393251
FT0163	326.418	184.068		neg	OMM11.YL44	0.00114894	-0.393251
FT0163	326.418	184.068		neg	OMM11.YL45	0.00114894	-0.393251
FT0163	326.418	184.068		neg	OMM11.YL58	0.00114894	-0.393251
FT0164	296.223	185.046	REF_L-Fucose;2-DEOXY-D-GLUCOSE;2-DEOXY-D-GLUCOSE	neg	OMM11.I46	0.00330403	-0.221488
FT0164	296.223	185.046	REF_L-Fucose;2-DEOXY-D-GLUCOSE;2-DEOXY-D-GLUCOSE	neg	OMM11.I48	0.00986309	-0.165253
FT0164	296.223	185.046	REF_L-Fucose;2-DEOXY-D-GLUCOSE;2-DEOXY-D-GLUCOSE	neg	OMM11.I49	0.00185276	-0.209335
FT0164	296.223	185.046	REF_L-Fucose;2-DEOXY-D-GLUCOSE;2-DEOXY-D-GLUCOSE	neg	OMM11.KB1	0.00316031	-0.163523
FT0164	296.223	185.046	REF_L-Fucose;2-DEOXY-D-GLUCOSE;2-DEOXY-D-GLUCOSE	neg	OMM11.KB18	0.00962458	-0.168418
FT0164	296.223	185.046	REF_L-Fucose;2-DEOXY-D-GLUCOSE;2-DEOXY-D-GLUCOSE	neg	OMM11.YL2	0.000762904	-0.201362
FT0164	296.223	185.046	REF_L-Fucose;2-DEOXY-D-GLUCOSE;2-DEOXY-D-GLUCOSE	neg	OMM11.YL27	0.00806727	-0.191274
FT0164	296.223	185.046	REF_L-Fucose;2-DEOXY-D-GLUCOSE;2-DEOXY-D-GLUCOSE	neg	OMM11.YL31	0.00118268	-0.189379
FT0164	296.223	185.046	REF_L-Fucose;2-DEOXY-D-GLUCOSE;2-DEOXY-D-GLUCOSE	neg	OMM11.YL32	0.0296555	-0.0984576
FT0164	296.223	185.046	REF_L-Fucose;2-DEOXY-D-GLUCOSE;2-DEOXY-D-GLUCOSE	neg	OMM11.YL44	0.00196862	-0.210472
FT0164	296.223	185.046	REF_L-Fucose;2-DEOXY-D-GLUCOSE;2-DEOXY-D-GLUCOSE	neg	OMM11.YL45	0.00235639	-0.177655
FT0164	296.223	185.046	REF_L-Fucose;2-DEOXY-D-GLUCOSE;2-DEOXY-D-GLUCOSE	neg	OMM11.YL58	0.000667913	-0.232142
FT0164	296.223	185.046	REF_L-Fucose;2-DEOXY-D-GLUCOSE;2-DEOXY-D-GLUCOSE	neg	OMM12	0.032626	-0.185505
FT0165	255.088	185.046	REF_L-Fucose;2-DEOXY-D-GLUCOSE;2-DEOXY-D-GLUCOSE	neg	OMM11.I46	0.00706133	-0.134463
FT0165	255.088	185.046	REF_L-Fucose;2-DEOXY-D-GLUCOSE;2-DEOXY-D-GLUCOSE	neg	OMM11.I48	0.00643897	-0.175567
FT0165	255.088	185.046	REF_L-Fucose;2-DEOXY-D-GLUCOSE;2-DEOXY-D-GLUCOSE	neg	OMM11.KB18	0.0284863	-0.0772354
FT0165	255.088	185.046	REF_L-Fucose;2-DEOXY-D-GLUCOSE;2-DEOXY-D-GLUCOSE	neg	OMM11.YL2	0.0305533	-0.112829
FT0165	255.088	185.046	REF_L-Fucose;2-DEOXY-D-GLUCOSE;2-DEOXY-D-GLUCOSE	neg	OMM11.YL27	0.0117151	-0.104388
FT0165	255.088	185.046	REF_L-Fucose;2-DEOXY-D-GLUCOSE;2-DEOXY-D-GLUCOSE	neg	OMM11.YL31	0.00936398	-0.084156
FT0165	255.088	185.046	REF_L-Fucose;2-DEOXY-D-GLUCOSE;2-DEOXY-D-GLUCOSE	neg	OMM11.YL32	0.0331278	-0.0624202
FT0165	255.088	185.046	REF_L-Fucose;2-DEOXY-D-GLUCOSE;2-DEOXY-D-GLUCOSE	neg	OMM12	0.000865362	-0.0967878
FT0167	319.82	185.046	REF_L-Fucose;2-DEOXY-D-GLUCOSE;2-DEOXY-D-GLUCOSE	neg	OMM11.YL31	1.48e-06	0.738577
FT0169	295.831	186.049		neg	OMM11.I46	0.0057883	-0.202006
FT0169	295.831	186.049		neg	OMM11.I48	0.021821	-0.133952
FT0169	295.831	186.049		neg	OMM11.I49	0.00279482	-0.196625
FT0169	295.831	186.049		neg	OMM11.KB1	0.0147115	-0.133818
FT0169	295.831	186.049		neg	OMM11.KB18	0.0152248	-0.151
FT0169	295.831	186.049		neg	OMM11.YL2	0.0014234	-0.179184
FT0169	295.831	186.049		neg	OMM11.YL27	0.0106983	-0.174617
FT0169	295.831	186.049		neg	OMM11.YL31	0.0023532	-0.170882
FT0169	295.831	186.049		neg	OMM11.YL32	0.0454424	-0.0827873
FT0169	295.831	186.049		neg	OMM11.YL44	0.00370555	-0.188839
FT0169	295.831	186.049		neg	OMM11.YL45	0.00407573	-0.163768
FT0169	295.831	186.049		neg	OMM11.YL58	0.00121667	-0.214861
FT0169	295.831	186.049		neg	OMM12	0.0460641	-0.168504
FT0170	255.119	186.049		neg	OMM11.I46	0.000718748	-0.130921
FT0170	255.119	186.049		neg	OMM11.I48	0.00236326	-0.193693
FT0170	255.119	186.049		neg	OMM11.YL2	0.0204252	-0.105497
FT0170	255.119	186.049		neg	OMM11.YL27	0.0207747	-0.106935
FT0170	255.119	186.049		neg	OMM11.YL31	0.0063236	-0.0875278
FT0170	255.119	186.049		neg	OMM11.YL32	0.0437183	-0.0671913
FT0170	255.119	186.049		neg	OMM12	0.000965713	-0.0918686
FT0172	121.542	186.077	2-Keto-6-acetamidocaproate;NCGC00381347-01!5-acetamido-4-oxo	neg	OMM11.I46	0.00278734	-0.432323
FT0172	121.542	186.077	2-Keto-6-acetamidocaproate;NCGC00381347-01!5-acetamido-4-oxo	neg	OMM11.I48	0.014703	-0.432323
FT0172	121.542	186.077	2-Keto-6-acetamidocaproate;NCGC00381347-01!5-acetamido-4-oxo	neg	OMM11.I49	0.00278734	-0.432323
FT0172	121.542	186.077	2-Keto-6-acetamidocaproate;NCGC00381347-01!5-acetamido-4-oxo	neg	OMM11.KB1	0.00278734	-0.432323
FT0172	121.542	186.077	2-Keto-6-acetamidocaproate;NCGC00381347-01!5-acetamido-4-oxo	neg	OMM11.KB18	0.00278734	-0.432323
FT0172	121.542	186.077	2-Keto-6-acetamidocaproate;NCGC00381347-01!5-acetamido-4-oxo	neg	OMM11.YL2	0.00278734	-0.432323
FT0172	121.542	186.077	2-Keto-6-acetamidocaproate;NCGC00381347-01!5-acetamido-4-oxo	neg	OMM11.YL27	0.00278734	-0.432323
FT0172	121.542	186.077	2-Keto-6-acetamidocaproate;NCGC00381347-01!5-acetamido-4-oxo	neg	OMM11.YL31	0.00278734	-0.432323
FT0172	121.542	186.077	2-Keto-6-acetamidocaproate;NCGC00381347-01!5-acetamido-4-oxo	neg	OMM11.YL32	0.00278734	-0.432323
FT0172	121.542	186.077	2-Keto-6-acetamidocaproate;NCGC00381347-01!5-acetamido-4-oxo	neg	OMM11.YL44	0.00278734	-0.432323
FT0172	121.542	186.077	2-Keto-6-acetamidocaproate;NCGC00381347-01!5-acetamido-4-oxo	neg	OMM11.YL45	0.00278734	-0.432323
FT0172	121.542	186.077	2-Keto-6-acetamidocaproate;NCGC00381347-01!5-acetamido-4-oxo	neg	OMM11.YL58	0.00278734	-0.432323
FT0172	121.542	186.077	2-Keto-6-acetamidocaproate;NCGC00381347-01!5-acetamido-4-oxo	neg	OMM12	0.00278734	-0.432323
FT0174	35.485	187.008	p-Toluenesulfonic acid;Benzyl sulfate;5,7-Dihydro-2-methylth	neg	OMM11.I49	0.0318006	-0.154519
FT0176	373.568	187.109	Gly-Leu;Gly-Ile;Ala-Val	neg	OMM11.I46	0.00916988	-0.721132
FT0176	373.568	187.109	Gly-Leu;Gly-Ile;Ala-Val	neg	OMM11.I48	0.00980187	-0.836828
FT0176	373.568	187.109	Gly-Leu;Gly-Ile;Ala-Val	neg	OMM11.I49	0.00635878	-0.758613
FT0176	373.568	187.109	Gly-Leu;Gly-Ile;Ala-Val	neg	OMM11.KB1	0.0122114	-0.48241
FT0176	373.568	187.109	Gly-Leu;Gly-Ile;Ala-Val	neg	OMM11.KB18	0.00286109	-0.888294
FT0176	373.568	187.109	Gly-Leu;Gly-Ile;Ala-Val	neg	OMM11.YL2	0.00353827	-0.881245
FT0176	373.568	187.109	Gly-Leu;Gly-Ile;Ala-Val	neg	OMM11.YL27	0.00352286	-0.881393
FT0176	373.568	187.109	Gly-Leu;Gly-Ile;Ala-Val	neg	OMM11.YL31	0.00406596	-0.768555
FT0176	373.568	187.109	Gly-Leu;Gly-Ile;Ala-Val	neg	OMM11.YL32	0.000141449	-0.510832
FT0176	373.568	187.109	Gly-Leu;Gly-Ile;Ala-Val	neg	OMM11.YL44	0.00011942	-0.649438
FT0176	373.568	187.109	Gly-Leu;Gly-Ile;Ala-Val	neg	OMM11.YL45	0.00973801	-0.718022
FT0176	373.568	187.109	Gly-Leu;Gly-Ile;Ala-Val	neg	OMM11.YL58	0.000390348	-0.422117
FT0176	373.568	187.109	Gly-Leu;Gly-Ile;Ala-Val	neg	OMM12	0.00955298	-0.843176
FT0177	355.459	187.109	Ala-Val;N-epsilon-Acetyllysine;Gly-Leu	neg	OMM11.I46	0.00660266	-0.809442
FT0177	355.459	187.109	Ala-Val;N-epsilon-Acetyllysine;Gly-Leu	neg	OMM11.I48	3.27e-07	-0.965631
FT0177	355.459	187.109	Ala-Val;N-epsilon-Acetyllysine;Gly-Leu	neg	OMM11.I49	0.00219688	-0.844923
FT0177	355.459	187.109	Ala-Val;N-epsilon-Acetyllysine;Gly-Leu	neg	OMM11.KB18	0.00350027	-0.734013
FT0177	355.459	187.109	Ala-Val;N-epsilon-Acetyllysine;Gly-Leu	neg	OMM11.YL2	1.69e-09	-0.965631
FT0177	355.459	187.109	Ala-Val;N-epsilon-Acetyllysine;Gly-Leu	neg	OMM11.YL27	0.0016982	-0.851973
FT0177	355.459	187.109	Ala-Val;N-epsilon-Acetyllysine;Gly-Leu	neg	OMM11.YL31	0.0391635	-0.581055
FT0177	355.459	187.109	Ala-Val;N-epsilon-Acetyllysine;Gly-Leu	neg	OMM11.YL32	1.69e-09	-0.965631
FT0177	355.459	187.109	Ala-Val;N-epsilon-Acetyllysine;Gly-Leu	neg	OMM11.YL44	0.00159268	-0.853665
FT0177	355.459	187.109	Ala-Val;N-epsilon-Acetyllysine;Gly-Leu	neg	OMM11.YL45	0.00484809	-0.820369
FT0177	355.459	187.109	Ala-Val;N-epsilon-Acetyllysine;Gly-Leu	neg	OMM12	1.69e-09	-0.965631
FT0178	327.758	187.044	Isoplumbagin;2-methoxy-1,4-naphthoquinone;Plumbagin	neg	OMM11.I46	1.38e-05	0.556104
FT0178	327.758	187.044	Isoplumbagin;2-methoxy-1,4-naphthoquinone;Plumbagin	neg	OMM11.I48	0.000235065	0.528075
FT0178	327.758	187.044	Isoplumbagin;2-methoxy-1,4-naphthoquinone;Plumbagin	neg	OMM11.KB18	0.000113495	0.616662
FT0178	327.758	187.044	Isoplumbagin;2-methoxy-1,4-naphthoquinone;Plumbagin	neg	OMM11.YL2	0.000160944	0.514665
FT0178	327.758	187.044	Isoplumbagin;2-methoxy-1,4-naphthoquinone;Plumbagin	neg	OMM11.YL27	9.19e-06	0.581999
FT0178	327.758	187.044	Isoplumbagin;2-methoxy-1,4-naphthoquinone;Plumbagin	neg	OMM11.YL31	0.000431725	0.548731
FT0178	327.758	187.044	Isoplumbagin;2-methoxy-1,4-naphthoquinone;Plumbagin	neg	OMM11.YL32	0.000957086	0.529853
FT0178	327.758	187.044	Isoplumbagin;2-methoxy-1,4-naphthoquinone;Plumbagin	neg	OMM11.YL44	1.83e-05	0.581697
FT0178	327.758	187.044	Isoplumbagin;2-methoxy-1,4-naphthoquinone;Plumbagin	neg	OMM11.YL45	9.44e-08	0.533024
FT0178	327.758	187.044	Isoplumbagin;2-methoxy-1,4-naphthoquinone;Plumbagin	neg	OMM12	0.00135489	0.550831
FT0181	495.15	191.02	REF_Citric acid;Isocitric acid;Diketogulonic acid	neg	OMM11.I46	9.53e-07	-0.69058
FT0181	495.15	191.02	REF_Citric acid;Isocitric acid;Diketogulonic acid	neg	OMM11.I48	3.77e-05	-0.69058
FT0181	495.15	191.02	REF_Citric acid;Isocitric acid;Diketogulonic acid	neg	OMM11.I49	9.53e-07	-0.69058
FT0181	495.15	191.02	REF_Citric acid;Isocitric acid;Diketogulonic acid	neg	OMM11.KB1	9.53e-07	-0.69058
FT0181	495.15	191.02	REF_Citric acid;Isocitric acid;Diketogulonic acid	neg	OMM11.KB18	9.53e-07	-0.69058
FT0181	495.15	191.02	REF_Citric acid;Isocitric acid;Diketogulonic acid	neg	OMM11.YL2	9.53e-07	-0.69058
FT0181	495.15	191.02	REF_Citric acid;Isocitric acid;Diketogulonic acid	neg	OMM11.YL27	9.53e-07	-0.69058
FT0181	495.15	191.02	REF_Citric acid;Isocitric acid;Diketogulonic acid	neg	OMM11.YL31	9.53e-07	-0.69058
FT0181	495.15	191.02	REF_Citric acid;Isocitric acid;Diketogulonic acid	neg	OMM11.YL32	9.53e-07	-0.69058
FT0181	495.15	191.02	REF_Citric acid;Isocitric acid;Diketogulonic acid	neg	OMM11.YL44	9.53e-07	-0.69058
FT0181	495.15	191.02	REF_Citric acid;Isocitric acid;Diketogulonic acid	neg	OMM11.YL45	9.53e-07	-0.69058
FT0181	495.15	191.02	REF_Citric acid;Isocitric acid;Diketogulonic acid	neg	OMM11.YL58	9.53e-07	-0.69058
FT0181	495.15	191.02	REF_Citric acid;Isocitric acid;Diketogulonic acid	neg	OMM12	9.53e-07	-0.69058
FT0184	430.318	195.052	Gluconic acid;D-GULONIC ACID GAMA-LACTONE;3,7-Dimethyluric a	neg	OMM11.I46	0.000114228	-0.347126
FT0184	430.318	195.052	Gluconic acid;D-GULONIC ACID GAMA-LACTONE;3,7-Dimethyluric a	neg	OMM11.I48	0.00136168	-0.347126
FT0184	430.318	195.052	Gluconic acid;D-GULONIC ACID GAMA-LACTONE;3,7-Dimethyluric a	neg	OMM11.I49	0.000114228	-0.347126
FT0184	430.318	195.052	Gluconic acid;D-GULONIC ACID GAMA-LACTONE;3,7-Dimethyluric a	neg	OMM11.KB1	0.000114228	-0.347126
FT0184	430.318	195.052	Gluconic acid;D-GULONIC ACID GAMA-LACTONE;3,7-Dimethyluric a	neg	OMM11.KB18	0.000114228	-0.347126
FT0184	430.318	195.052	Gluconic acid;D-GULONIC ACID GAMA-LACTONE;3,7-Dimethyluric a	neg	OMM11.YL2	0.000114228	-0.347126
FT0184	430.318	195.052	Gluconic acid;D-GULONIC ACID GAMA-LACTONE;3,7-Dimethyluric a	neg	OMM11.YL27	0.000114228	-0.347126
FT0184	430.318	195.052	Gluconic acid;D-GULONIC ACID GAMA-LACTONE;3,7-Dimethyluric a	neg	OMM11.YL31	0.000114228	-0.347126
FT0184	430.318	195.052	Gluconic acid;D-GULONIC ACID GAMA-LACTONE;3,7-Dimethyluric a	neg	OMM11.YL32	0.000114228	-0.347126
FT0184	430.318	195.052	Gluconic acid;D-GULONIC ACID GAMA-LACTONE;3,7-Dimethyluric a	neg	OMM11.YL44	0.000114228	-0.347126
FT0184	430.318	195.052	Gluconic acid;D-GULONIC ACID GAMA-LACTONE;3,7-Dimethyluric a	neg	OMM11.YL45	0.000114228	-0.347126
FT0184	430.318	195.052	Gluconic acid;D-GULONIC ACID GAMA-LACTONE;3,7-Dimethyluric a	neg	OMM11.YL58	0.000114228	-0.347126
FT0184	430.318	195.052	Gluconic acid;D-GULONIC ACID GAMA-LACTONE;3,7-Dimethyluric a	neg	OMM12	0.000114228	-0.347126
FT0186	86.5681	197.046	2-hydroxy-2-(4-hydroxy-3-methoxyphenyl)acetic acid;4-Hydroxy	neg	OMM11.I46	0.0217946	-0.285021
FT0186	86.5681	197.046	2-hydroxy-2-(4-hydroxy-3-methoxyphenyl)acetic acid;4-Hydroxy	neg	OMM11.I49	0.0256253	-0.32762
FT0186	86.5681	197.046	2-hydroxy-2-(4-hydroxy-3-methoxyphenyl)acetic acid;4-Hydroxy	neg	OMM11.KB1	0.0458589	-0.226336
FT0186	86.5681	197.046	2-hydroxy-2-(4-hydroxy-3-methoxyphenyl)acetic acid;4-Hydroxy	neg	OMM11.KB18	0.0143807	-0.30231
FT0186	86.5681	197.046	2-hydroxy-2-(4-hydroxy-3-methoxyphenyl)acetic acid;4-Hydroxy	neg	OMM11.YL2	0.0175966	-0.315759
FT0186	86.5681	197.046	2-hydroxy-2-(4-hydroxy-3-methoxyphenyl)acetic acid;4-Hydroxy	neg	OMM11.YL45	0.0468131	-0.206358
FT0186	86.5681	197.046	2-hydroxy-2-(4-hydroxy-3-methoxyphenyl)acetic acid;4-Hydroxy	neg	OMM12	0.0313247	-0.259776
FT0190	172.867	199.062	3,6-Dihydro-4-(4-methyl-3-pentenyl)-1,2-dithiin;(Z)-3-(1-For	neg	OMM11.I46	0.04491	-0.405826
FT0190	172.867	199.062	3,6-Dihydro-4-(4-methyl-3-pentenyl)-1,2-dithiin;(Z)-3-(1-For	neg	OMM11.KB18	0.0403077	-0.311818
FT0190	172.867	199.062	3,6-Dihydro-4-(4-methyl-3-pentenyl)-1,2-dithiin;(Z)-3-(1-For	neg	OMM11.YL2	0.0142795	-0.440802
FT0191	403.997	199.071	5-Phenylvaleric acid;Phenylmethyl 2-methylpropanoate;Methyle	neg	OMM11.I46	0.00925503	0.240173
FT0191	403.997	199.071	5-Phenylvaleric acid;Phenylmethyl 2-methylpropanoate;Methyle	neg	OMM11.I48	0.00062142	-0.884583
FT0191	403.997	199.071	5-Phenylvaleric acid;Phenylmethyl 2-methylpropanoate;Methyle	neg	OMM11.I49	0.0289939	0.207761
FT0191	403.997	199.071	5-Phenylvaleric acid;Phenylmethyl 2-methylpropanoate;Methyle	neg	OMM11.YL2	0.0116362	0.271028
FT0191	403.997	199.071	5-Phenylvaleric acid;Phenylmethyl 2-methylpropanoate;Methyle	neg	OMM11.YL27	0.0142258	0.26261
FT0191	403.997	199.071	5-Phenylvaleric acid;Phenylmethyl 2-methylpropanoate;Methyle	neg	OMM11.YL32	0.00650598	0.259885
FT0191	403.997	199.071	5-Phenylvaleric acid;Phenylmethyl 2-methylpropanoate;Methyle	neg	OMM11.YL44	0.026257	0.204693
FT0191	403.997	199.071	5-Phenylvaleric acid;Phenylmethyl 2-methylpropanoate;Methyle	neg	OMM11.YL45	0.00323589	0.289811
FT0191	403.997	199.071	5-Phenylvaleric acid;Phenylmethyl 2-methylpropanoate;Methyle	neg	OMM11.YL58	0.0253954	0.194871
FT0191	403.997	199.071	5-Phenylvaleric acid;Phenylmethyl 2-methylpropanoate;Methyle	neg	OMM12	0.0187526	0.194108
FT0195	39.974	201.023	4-ethylphenylsulfate;3-ethylphenyl Sulfate;5-Methylthioribos	neg	OMM11.I46	1.15e-05	0.639876
FT0195	39.974	201.023	4-ethylphenylsulfate;3-ethylphenyl Sulfate;5-Methylthioribos	neg	OMM11.I48	0.0182182	0.566073
FT0195	39.974	201.023	4-ethylphenylsulfate;3-ethylphenyl Sulfate;5-Methylthioribos	neg	OMM11.I49	8.57e-05	0.62267
FT0195	39.974	201.023	4-ethylphenylsulfate;3-ethylphenyl Sulfate;5-Methylthioribos	neg	OMM11.KB1	0.008311	0.514105
FT0195	39.974	201.023	4-ethylphenylsulfate;3-ethylphenyl Sulfate;5-Methylthioribos	neg	OMM11.KB18	0.000887049	0.688162
FT0195	39.974	201.023	4-ethylphenylsulfate;3-ethylphenyl Sulfate;5-Methylthioribos	neg	OMM11.YL2	0.00135069	0.678624
FT0195	39.974	201.023	4-ethylphenylsulfate;3-ethylphenyl Sulfate;5-Methylthioribos	neg	OMM11.YL27	1.74e-05	0.658268
FT0195	39.974	201.023	4-ethylphenylsulfate;3-ethylphenyl Sulfate;5-Methylthioribos	neg	OMM11.YL31	0.000729963	0.680634
FT0195	39.974	201.023	4-ethylphenylsulfate;3-ethylphenyl Sulfate;5-Methylthioribos	neg	OMM11.YL44	0.000289154	0.661683
FT0195	39.974	201.023	4-ethylphenylsulfate;3-ethylphenyl Sulfate;5-Methylthioribos	neg	OMM11.YL45	0.000435682	0.673154
FT0195	39.974	201.023	4-ethylphenylsulfate;3-ethylphenyl Sulfate;5-Methylthioribos	neg	OMM11.YL58	0.000549318	0.671223
FT0195	39.974	201.023	4-ethylphenylsulfate;3-ethylphenyl Sulfate;5-Methylthioribos	neg	OMM12	0.000235376	0.716738
FT0196	336.162	201.123	Ala-Ile;Ala-Leu;Alanyl-Isoleucine	neg	OMM11.I46	1.43e-05	-0.630715
FT0196	336.162	201.123	Ala-Ile;Ala-Leu;Alanyl-Isoleucine	neg	OMM11.I48	0.000287386	-0.630715
FT0196	336.162	201.123	Ala-Ile;Ala-Leu;Alanyl-Isoleucine	neg	OMM11.I49	1.43e-05	-0.630715
FT0196	336.162	201.123	Ala-Ile;Ala-Leu;Alanyl-Isoleucine	neg	OMM11.KB1	1.43e-05	-0.630715
FT0196	336.162	201.123	Ala-Ile;Ala-Leu;Alanyl-Isoleucine	neg	OMM11.KB18	1.43e-05	-0.630715
FT0196	336.162	201.123	Ala-Ile;Ala-Leu;Alanyl-Isoleucine	neg	OMM11.YL2	1.43e-05	-0.630715
FT0196	336.162	201.123	Ala-Ile;Ala-Leu;Alanyl-Isoleucine	neg	OMM11.YL27	1.43e-05	-0.630715
FT0196	336.162	201.123	Ala-Ile;Ala-Leu;Alanyl-Isoleucine	neg	OMM11.YL31	1.43e-05	-0.630715
FT0196	336.162	201.123	Ala-Ile;Ala-Leu;Alanyl-Isoleucine	neg	OMM11.YL32	1.43e-05	-0.630715
FT0196	336.162	201.123	Ala-Ile;Ala-Leu;Alanyl-Isoleucine	neg	OMM11.YL44	1.43e-05	-0.630715
FT0196	336.162	201.123	Ala-Ile;Ala-Leu;Alanyl-Isoleucine	neg	OMM11.YL45	1.43e-05	-0.630715
FT0196	336.162	201.123	Ala-Ile;Ala-Leu;Alanyl-Isoleucine	neg	OMM11.YL58	0.0130374	-0.237073
FT0196	336.162	201.123	Ala-Ile;Ala-Leu;Alanyl-Isoleucine	neg	OMM12	1.43e-05	-0.630715
FT0199	341.646	203.083	REF_D-Tryptophan;REF_L-Tryptophan;(±)-Tryptophan	neg	OMM11.KB1	0.0301802	0.0517255
FT0200	473.663	203.068	L-beta-aspartyl-L-alanine;gamma-Glutamylglycine;Alanyl-Aspar	neg	OMM11.YL58	0.00737131	0.235791
FT0202	34.8638	203.002	O-methoxycatechol-O-sulphate;Dipropyl trisulfide;Ethyl 1-(et	neg	OMM11.I48	4.59e-05	0.398141
FT0202	34.8638	203.002	O-methoxycatechol-O-sulphate;Dipropyl trisulfide;Ethyl 1-(et	neg	OMM11.KB1	0.0016862	0.409372
FT0202	34.8638	203.002	O-methoxycatechol-O-sulphate;Dipropyl trisulfide;Ethyl 1-(et	neg	OMM11.YL45	0.000104522	0.97653
FT0203	376.17	203.104	Serylvaline;Valyl-Serine;N6-Acetyl-5S-hydroxy-L-lysine	neg	OMM11.I46	0.000112065	-0.608095
FT0203	376.17	203.104	Serylvaline;Valyl-Serine;N6-Acetyl-5S-hydroxy-L-lysine	neg	OMM11.I48	0.00134235	-0.608095
FT0203	376.17	203.104	Serylvaline;Valyl-Serine;N6-Acetyl-5S-hydroxy-L-lysine	neg	OMM11.I49	0.000112065	-0.608095
FT0203	376.17	203.104	Serylvaline;Valyl-Serine;N6-Acetyl-5S-hydroxy-L-lysine	neg	OMM11.KB1	0.0275418	-0.474134
FT0203	376.17	203.104	Serylvaline;Valyl-Serine;N6-Acetyl-5S-hydroxy-L-lysine	neg	OMM11.KB18	0.000112065	-0.608095
FT0203	376.17	203.104	Serylvaline;Valyl-Serine;N6-Acetyl-5S-hydroxy-L-lysine	neg	OMM11.YL2	0.000112065	-0.608095
FT0203	376.17	203.104	Serylvaline;Valyl-Serine;N6-Acetyl-5S-hydroxy-L-lysine	neg	OMM11.YL27	0.000112065	-0.608095
FT0203	376.17	203.104	Serylvaline;Valyl-Serine;N6-Acetyl-5S-hydroxy-L-lysine	neg	OMM11.YL31	0.000112065	-0.608095
FT0203	376.17	203.104	Serylvaline;Valyl-Serine;N6-Acetyl-5S-hydroxy-L-lysine	neg	OMM11.YL32	0.000112065	-0.608095
FT0203	376.17	203.104	Serylvaline;Valyl-Serine;N6-Acetyl-5S-hydroxy-L-lysine	neg	OMM11.YL44	0.000112065	-0.608095
FT0203	376.17	203.104	Serylvaline;Valyl-Serine;N6-Acetyl-5S-hydroxy-L-lysine	neg	OMM11.YL45	0.000112065	-0.608095
FT0203	376.17	203.104	Serylvaline;Valyl-Serine;N6-Acetyl-5S-hydroxy-L-lysine	neg	OMM11.YL58	0.0324199	-0.20163
FT0203	376.17	203.104	Serylvaline;Valyl-Serine;N6-Acetyl-5S-hydroxy-L-lysine	neg	OMM12	0.000112065	-0.608095
FT0204	341.614	204.086	Simazine-2-hydroxy;Terbutylazine-desethyl-2-hydroxy;N-Methyl	neg	OMM11.KB1	0.026029	0.0509002
FT0204	341.614	204.086	Simazine-2-hydroxy;Terbutylazine-desethyl-2-hydroxy;N-Methyl	neg	OMM11.YL44	0.0411131	0.0452159
FT0205	121.401	205.018	7-hydroxy-1-oxo-1H-isochromene-3-carboxylic acid;6-hydroxy-1	neg	OMM11.I46	0.013168	0.477755
FT0205	121.401	205.018	7-hydroxy-1-oxo-1H-isochromene-3-carboxylic acid;6-hydroxy-1	neg	OMM11.KB1	0.0183193	0.416528
FT0205	121.401	205.018	7-hydroxy-1-oxo-1H-isochromene-3-carboxylic acid;6-hydroxy-1	neg	OMM11.KB18	0.0206232	0.425687
FT0205	121.401	205.018	7-hydroxy-1-oxo-1H-isochromene-3-carboxylic acid;6-hydroxy-1	neg	OMM11.YL27	0.0206443	0.422358
FT0205	121.401	205.018	7-hydroxy-1-oxo-1H-isochromene-3-carboxylic acid;6-hydroxy-1	neg	OMM11.YL58	0.00991313	0.526068
FT0205	121.401	205.018	7-hydroxy-1-oxo-1H-isochromene-3-carboxylic acid;6-hydroxy-1	neg	OMM12	0.0189738	0.434029
FT0206	78.7246	206.998	(Z)-[3-(Methylsulfinyl)-1-propenyl] 2-propenyl disulfide;Mon	neg	OMM11.I46	0.00817459	0.237539
FT0206	78.7246	206.998	(Z)-[3-(Methylsulfinyl)-1-propenyl] 2-propenyl disulfide;Mon	neg	OMM11.KB1	0.0118086	0.225706
FT0206	78.7246	206.998	(Z)-[3-(Methylsulfinyl)-1-propenyl] 2-propenyl disulfide;Mon	neg	OMM11.YL2	0.0194381	0.188374
FT0206	78.7246	206.998	(Z)-[3-(Methylsulfinyl)-1-propenyl] 2-propenyl disulfide;Mon	neg	OMM11.YL27	0.0116425	0.245496
FT0206	78.7246	206.998	(Z)-[3-(Methylsulfinyl)-1-propenyl] 2-propenyl disulfide;Mon	neg	OMM11.YL31	0.0152652	0.229937
FT0206	78.7246	206.998	(Z)-[3-(Methylsulfinyl)-1-propenyl] 2-propenyl disulfide;Mon	neg	OMM11.YL32	0.0487167	0.183062
FT0206	78.7246	206.998	(Z)-[3-(Methylsulfinyl)-1-propenyl] 2-propenyl disulfide;Mon	neg	OMM11.YL44	0.00903177	0.238296
FT0206	78.7246	206.998	(Z)-[3-(Methylsulfinyl)-1-propenyl] 2-propenyl disulfide;Mon	neg	OMM11.YL45	0.0146078	0.223289
FT0206	78.7246	206.998	(Z)-[3-(Methylsulfinyl)-1-propenyl] 2-propenyl disulfide;Mon	neg	OMM11.YL58	0.0069278	0.295162
FT0211	340.151	210.089	2,3-Dideoxycytidine;L-argininium(1+);Homocitrulline	neg	OMM11.I46	4.99e-06	0.819365
FT0211	340.151	210.089	2,3-Dideoxycytidine;L-argininium(1+);Homocitrulline	neg	OMM11.I49	7.41e-09	0.808371
FT0211	340.151	210.089	2,3-Dideoxycytidine;L-argininium(1+);Homocitrulline	neg	OMM11.KB1	2.31e-06	0.909339
FT0211	340.151	210.089	2,3-Dideoxycytidine;L-argininium(1+);Homocitrulline	neg	OMM11.KB18	4.64e-06	0.851602
FT0211	340.151	210.089	2,3-Dideoxycytidine;L-argininium(1+);Homocitrulline	neg	OMM11.YL2	7.7e-06	0.868259
FT0211	340.151	210.089	2,3-Dideoxycytidine;L-argininium(1+);Homocitrulline	neg	OMM11.YL27	4.93e-06	0.839158
FT0211	340.151	210.089	2,3-Dideoxycytidine;L-argininium(1+);Homocitrulline	neg	OMM11.YL31	4.76e-06	0.807297
FT0211	340.151	210.089	2,3-Dideoxycytidine;L-argininium(1+);Homocitrulline	neg	OMM11.YL32	5.33e-07	0.839673
FT0211	340.151	210.089	2,3-Dideoxycytidine;L-argininium(1+);Homocitrulline	neg	OMM11.YL44	1.6e-07	0.86076
FT0211	340.151	210.089	2,3-Dideoxycytidine;L-argininium(1+);Homocitrulline	neg	OMM11.YL45	2.75e-05	0.814192
FT0211	340.151	210.089	2,3-Dideoxycytidine;L-argininium(1+);Homocitrulline	neg	OMM11.YL58	2.79e-05	0.774671
FT0211	340.151	210.089	2,3-Dideoxycytidine;L-argininium(1+);Homocitrulline	neg	OMM12	8.46e-05	0.829441
FT0212	139.869	210.089	2,3-Dideoxycytidine;L-argininium(1+);Homocitrulline	neg	OMM11.I48	0.039925	0.130185
FT0212	139.869	210.089	2,3-Dideoxycytidine;L-argininium(1+);Homocitrulline	neg	OMM11.YL58	0.037978	0.0762733
FT0217	344.152	213.088	2-Methyl-1-phenyl-2-propanyl acetate;4-Phenyl-2-butyl acetat	neg	OMM11.KB1	9.19e-05	0.409502
FT0217	344.152	213.088	2-Methyl-1-phenyl-2-propanyl acetate;4-Phenyl-2-butyl acetat	neg	OMM11.YL32	0.0011763	0.392684
FT0218	315.946	213.125	DETHIOBIOTIN;DETHIOBIOTIN;Dethiobiotin	neg	OMM11.I46	0.0165524	0.0945784
FT0218	315.946	213.125	DETHIOBIOTIN;DETHIOBIOTIN;Dethiobiotin	neg	OMM11.I49	0.0267814	0.0982727
FT0218	315.946	213.125	DETHIOBIOTIN;DETHIOBIOTIN;Dethiobiotin	neg	OMM11.KB18	0.0194319	0.0966834
FT0218	315.946	213.125	DETHIOBIOTIN;DETHIOBIOTIN;Dethiobiotin	neg	OMM11.YL27	0.0322778	0.0918339
FT0218	315.946	213.125	DETHIOBIOTIN;DETHIOBIOTIN;Dethiobiotin	neg	OMM11.YL31	0.0330374	0.102217
FT0218	315.946	213.125	DETHIOBIOTIN;DETHIOBIOTIN;Dethiobiotin	neg	OMM11.YL45	0.0261155	0.094034
FT0218	315.946	213.125	DETHIOBIOTIN;DETHIOBIOTIN;Dethiobiotin	neg	OMM11.YL58	0.0193105	0.0990291
FT0218	315.946	213.125	DETHIOBIOTIN;DETHIOBIOTIN;Dethiobiotin	neg	OMM12	0.0131683	0.104807
FT0219	374.149	213.125	DETHIOBIOTIN;DETHIOBIOTIN;Dethiobiotin	neg	OMM11.I46	0.0278014	0.37606
FT0219	374.149	213.125	DETHIOBIOTIN;DETHIOBIOTIN;Dethiobiotin	neg	OMM11.I49	0.0244367	0.355192
FT0219	374.149	213.125	DETHIOBIOTIN;DETHIOBIOTIN;Dethiobiotin	neg	OMM11.KB18	0.0462296	0.287257
FT0219	374.149	213.125	DETHIOBIOTIN;DETHIOBIOTIN;Dethiobiotin	neg	OMM11.YL2	0.0334001	0.319977
FT0219	374.149	213.125	DETHIOBIOTIN;DETHIOBIOTIN;Dethiobiotin	neg	OMM11.YL31	0.0180692	0.388652
FT0219	374.149	213.125	DETHIOBIOTIN;DETHIOBIOTIN;Dethiobiotin	neg	OMM11.YL45	0.0322413	0.338864
FT0219	374.149	213.125	DETHIOBIOTIN;DETHIOBIOTIN;Dethiobiotin	neg	OMM11.YL58	0.00401728	0.630555
FT0219	374.149	213.125	DETHIOBIOTIN;DETHIOBIOTIN;Dethiobiotin	neg	OMM12	0.049085	0.333052
FT0220	436.963	214.049	Glucosamine;Fructosamine;beta-D-Glucosamine	neg	OMM11.I46	0.019791	0.145938
FT0220	436.963	214.049	Glucosamine;Fructosamine;beta-D-Glucosamine	neg	OMM11.I49	0.0308057	0.138484
FT0220	436.963	214.049	Glucosamine;Fructosamine;beta-D-Glucosamine	neg	OMM11.YL2	0.0464844	0.105614
FT0220	436.963	214.049	Glucosamine;Fructosamine;beta-D-Glucosamine	neg	OMM11.YL31	0.0290577	0.143433
FT0220	436.963	214.049	Glucosamine;Fructosamine;beta-D-Glucosamine	neg	OMM11.YL32	0.0191568	0.144956
FT0220	436.963	214.049	Glucosamine;Fructosamine;beta-D-Glucosamine	neg	OMM11.YL45	0.0493889	0.122136
FT0220	436.963	214.049	Glucosamine;Fructosamine;beta-D-Glucosamine	neg	OMM11.YL58	0.0371599	0.123865
FT0224	434.212	216.099	N-a-Acetylcitrulline;Alanyl-Glutamine;Alanyl-Gamma-glutamate	neg	OMM11.I46	3.11e-06	-0.315175
FT0224	434.212	216.099	N-a-Acetylcitrulline;Alanyl-Glutamine;Alanyl-Gamma-glutamate	neg	OMM11.I48	9.16e-05	-0.315175
FT0224	434.212	216.099	N-a-Acetylcitrulline;Alanyl-Glutamine;Alanyl-Gamma-glutamate	neg	OMM11.I49	3.11e-06	-0.315175
FT0224	434.212	216.099	N-a-Acetylcitrulline;Alanyl-Glutamine;Alanyl-Gamma-glutamate	neg	OMM11.KB1	3.11e-06	-0.315175
FT0224	434.212	216.099	N-a-Acetylcitrulline;Alanyl-Glutamine;Alanyl-Gamma-glutamate	neg	OMM11.KB18	3.11e-06	-0.315175
FT0224	434.212	216.099	N-a-Acetylcitrulline;Alanyl-Glutamine;Alanyl-Gamma-glutamate	neg	OMM11.YL2	3.11e-06	-0.315175
FT0224	434.212	216.099	N-a-Acetylcitrulline;Alanyl-Glutamine;Alanyl-Gamma-glutamate	neg	OMM11.YL27	3.11e-06	-0.315175
FT0224	434.212	216.099	N-a-Acetylcitrulline;Alanyl-Glutamine;Alanyl-Gamma-glutamate	neg	OMM11.YL31	3.11e-06	-0.315175
FT0224	434.212	216.099	N-a-Acetylcitrulline;Alanyl-Glutamine;Alanyl-Gamma-glutamate	neg	OMM11.YL32	3.11e-06	-0.315175
FT0224	434.212	216.099	N-a-Acetylcitrulline;Alanyl-Glutamine;Alanyl-Gamma-glutamate	neg	OMM11.YL44	3.11e-06	-0.315175
FT0224	434.212	216.099	N-a-Acetylcitrulline;Alanyl-Glutamine;Alanyl-Gamma-glutamate	neg	OMM11.YL45	3.11e-06	-0.315175
FT0224	434.212	216.099	N-a-Acetylcitrulline;Alanyl-Glutamine;Alanyl-Gamma-glutamate	neg	OMM11.YL58	3.11e-06	-0.315175
FT0224	434.212	216.099	N-a-Acetylcitrulline;Alanyl-Glutamine;Alanyl-Gamma-glutamate	neg	OMM12	3.11e-06	-0.315175
FT0229	83.8426	219.078	5-Hydroxy-L-tryptophan;p-Hydroxyl-ethotoin;Dibenzyl ether	neg	OMM11.I46	0.0419444	-0.140211
FT0229	83.8426	219.078	5-Hydroxy-L-tryptophan;p-Hydroxyl-ethotoin;Dibenzyl ether	neg	OMM11.I48	0.0155766	-0.196606
FT0229	83.8426	219.078	5-Hydroxy-L-tryptophan;p-Hydroxyl-ethotoin;Dibenzyl ether	neg	OMM11.I49	0.0159695	-0.140771
FT0229	83.8426	219.078	5-Hydroxy-L-tryptophan;p-Hydroxyl-ethotoin;Dibenzyl ether	neg	OMM11.KB1	0.00204914	-0.248608
FT0229	83.8426	219.078	5-Hydroxy-L-tryptophan;p-Hydroxyl-ethotoin;Dibenzyl ether	neg	OMM11.KB18	0.00325769	-0.223944
FT0229	83.8426	219.078	5-Hydroxy-L-tryptophan;p-Hydroxyl-ethotoin;Dibenzyl ether	neg	OMM11.YL2	0.00227873	-0.19955
FT0229	83.8426	219.078	5-Hydroxy-L-tryptophan;p-Hydroxyl-ethotoin;Dibenzyl ether	neg	OMM11.YL27	0.00487808	-0.230956
FT0229	83.8426	219.078	5-Hydroxy-L-tryptophan;p-Hydroxyl-ethotoin;Dibenzyl ether	neg	OMM11.YL31	0.0263488	-0.145018
FT0229	83.8426	219.078	5-Hydroxy-L-tryptophan;p-Hydroxyl-ethotoin;Dibenzyl ether	neg	OMM11.YL32	0.0211361	-0.184913
FT0229	83.8426	219.078	5-Hydroxy-L-tryptophan;p-Hydroxyl-ethotoin;Dibenzyl ether	neg	OMM11.YL44	0.001162	-0.236716
FT0229	83.8426	219.078	5-Hydroxy-L-tryptophan;p-Hydroxyl-ethotoin;Dibenzyl ether	neg	OMM11.YL45	0.021474	-0.169683
FT0229	83.8426	219.078	5-Hydroxy-L-tryptophan;p-Hydroxyl-ethotoin;Dibenzyl ether	neg	OMM11.YL58	0.0209875	-0.149281
FT0229	83.8426	219.078	5-Hydroxy-L-tryptophan;p-Hydroxyl-ethotoin;Dibenzyl ether	neg	OMM12	0.0241569	-0.154532
FT0230	125.081	219.077	5-Hydroxy-L-tryptophan;p-Hydroxyl-ethotoin;Dibenzyl ether	neg	OMM11.I49	0.0316622	-0.153412
FT0230	125.081	219.077	5-Hydroxy-L-tryptophan;p-Hydroxyl-ethotoin;Dibenzyl ether	neg	OMM11.YL31	0.0486346	-0.138969
FT0232	392.094	223.021	Cysteinyl-Cysteine;Diphenylsulfoxide;Ethyl aconitate	neg	OMM11.YL45	0.0176041	0.036359
FT0232	392.094	223.021	Cysteinyl-Cysteine;Diphenylsulfoxide;Ethyl aconitate	neg	OMM11.YL58	0.00789457	0.0360408
FT0233	196.482	223.082	Temurin;Tetrahydroharmol;N-Methyl-1H-indole-3-propanamide	neg	OMM11.I46	6.59e-06	-0.562135
FT0233	196.482	223.082	Temurin;Tetrahydroharmol;N-Methyl-1H-indole-3-propanamide	neg	OMM11.I49	6.59e-06	-0.562135
FT0233	196.482	223.082	Temurin;Tetrahydroharmol;N-Methyl-1H-indole-3-propanamide	neg	OMM11.KB1	6.59e-06	-0.562135
FT0233	196.482	223.082	Temurin;Tetrahydroharmol;N-Methyl-1H-indole-3-propanamide	neg	OMM11.KB18	6.59e-06	-0.562135
FT0233	196.482	223.082	Temurin;Tetrahydroharmol;N-Methyl-1H-indole-3-propanamide	neg	OMM11.YL2	6.59e-06	-0.562135
FT0233	196.482	223.082	Temurin;Tetrahydroharmol;N-Methyl-1H-indole-3-propanamide	neg	OMM11.YL27	6.59e-06	-0.562135
FT0233	196.482	223.082	Temurin;Tetrahydroharmol;N-Methyl-1H-indole-3-propanamide	neg	OMM11.YL31	6.59e-06	-0.562135
FT0233	196.482	223.082	Temurin;Tetrahydroharmol;N-Methyl-1H-indole-3-propanamide	neg	OMM11.YL32	6.59e-06	-0.562135
FT0233	196.482	223.082	Temurin;Tetrahydroharmol;N-Methyl-1H-indole-3-propanamide	neg	OMM11.YL44	6.59e-06	-0.562135
FT0233	196.482	223.082	Temurin;Tetrahydroharmol;N-Methyl-1H-indole-3-propanamide	neg	OMM11.YL45	6.59e-06	-0.562135
FT0233	196.482	223.082	Temurin;Tetrahydroharmol;N-Methyl-1H-indole-3-propanamide	neg	OMM11.YL58	6.59e-06	-0.562135
FT0233	196.482	223.082	Temurin;Tetrahydroharmol;N-Methyl-1H-indole-3-propanamide	neg	OMM12	6.59e-06	-0.562135
FT0234	392.16	224.024		neg	OMM11.YL32	0.00572292	0.0189915
FT0234	392.16	224.024		neg	OMM11.YL45	0.0113135	0.0329114
FT0234	392.16	224.024		neg	OMM11.YL58	0.00508547	0.0335137
FT0235	338.381	224.104	Nnal-N-oxide;alpha-[3-[(Hydroxymethyl)nitrosoamino]propyl]-3	neg	OMM11.I46	1.5e-05	0.334526
FT0235	338.381	224.104	Nnal-N-oxide;alpha-[3-[(Hydroxymethyl)nitrosoamino]propyl]-3	neg	OMM11.KB18	9.16e-06	0.364606
FT0235	338.381	224.104	Nnal-N-oxide;alpha-[3-[(Hydroxymethyl)nitrosoamino]propyl]-3	neg	OMM11.YL27	2.16e-06	0.364195
FT0235	338.381	224.104	Nnal-N-oxide;alpha-[3-[(Hydroxymethyl)nitrosoamino]propyl]-3	neg	OMM11.YL44	2.13e-06	0.361481
FT0238	73.1414	226.12	Diethylpropion;N-Desthienylethyl-rotigotine	neg	OMM11.KB1	0.0174934	-0.126238
FT0238	73.1414	226.12	Diethylpropion;N-Desthienylethyl-rotigotine	neg	OMM11.KB18	0.0151568	-0.125898
FT0238	73.1414	226.12	Diethylpropion;N-Desthienylethyl-rotigotine	neg	OMM11.YL2	0.0215387	-0.0957423
FT0238	73.1414	226.12	Diethylpropion;N-Desthienylethyl-rotigotine	neg	OMM11.YL27	0.0350071	-0.0889338
FT0238	73.1414	226.12	Diethylpropion;N-Desthienylethyl-rotigotine	neg	OMM11.YL32	0.0379551	-0.139091
FT0238	73.1414	226.12	Diethylpropion;N-Desthienylethyl-rotigotine	neg	OMM11.YL44	0.0141985	-0.119832
FT0240	80.8819	227.057	2-(2,3,5-trihydroxy-4-methoxyphenyl)propanoic acid;2-(2,3,6-	neg	OMM11.I46	0.0147563	-0.286109
FT0240	80.8819	227.057	2-(2,3,5-trihydroxy-4-methoxyphenyl)propanoic acid;2-(2,3,6-	neg	OMM11.I49	0.0229277	-0.319681
FT0240	80.8819	227.057	2-(2,3,5-trihydroxy-4-methoxyphenyl)propanoic acid;2-(2,3,6-	neg	OMM11.KB18	0.019936	-0.248534
FT0240	80.8819	227.057	2-(2,3,5-trihydroxy-4-methoxyphenyl)propanoic acid;2-(2,3,6-	neg	OMM11.YL2	0.0115095	-0.281226
FT0240	80.8819	227.057	2-(2,3,5-trihydroxy-4-methoxyphenyl)propanoic acid;2-(2,3,6-	neg	OMM11.YL27	0.0125514	-0.265519
FT0240	80.8819	227.057	2-(2,3,5-trihydroxy-4-methoxyphenyl)propanoic acid;2-(2,3,6-	neg	OMM11.YL31	0.0315435	-0.242412
FT0240	80.8819	227.057	2-(2,3,5-trihydroxy-4-methoxyphenyl)propanoic acid;2-(2,3,6-	neg	OMM11.YL32	0.0476533	-0.239995
FT0240	80.8819	227.057	2-(2,3,5-trihydroxy-4-methoxyphenyl)propanoic acid;2-(2,3,6-	neg	OMM11.YL58	0.00834877	-0.276516
FT0240	80.8819	227.057	2-(2,3,5-trihydroxy-4-methoxyphenyl)propanoic acid;2-(2,3,6-	neg	OMM12	0.0174962	-0.21246
FT0242	342.359	227.14	Isoleucylproline;Leucylproline;Leucylproline	neg	OMM11.I46	0.00010919	-0.535107
FT0242	342.359	227.14	Isoleucylproline;Leucylproline;Leucylproline	neg	OMM11.I48	4.84e-05	-1.35873
FT0242	342.359	227.14	Isoleucylproline;Leucylproline;Leucylproline	neg	OMM11.I49	0.0211283	-1.06984
FT0242	342.359	227.14	Isoleucylproline;Leucylproline;Leucylproline	neg	OMM11.KB18	0.000325938	-0.551288
FT0242	342.359	227.14	Isoleucylproline;Leucylproline;Leucylproline	neg	OMM11.YL2	0.000168955	-0.581662
FT0242	342.359	227.14	Isoleucylproline;Leucylproline;Leucylproline	neg	OMM11.YL27	0.0283437	-0.854849
FT0242	342.359	227.14	Isoleucylproline;Leucylproline;Leucylproline	neg	OMM11.YL32	0.0165055	-1.08675
FT0242	342.359	227.14	Isoleucylproline;Leucylproline;Leucylproline	neg	OMM11.YL44	0.0207473	-1.07112
FT0242	342.359	227.14	Isoleucylproline;Leucylproline;Leucylproline	neg	OMM11.YL45	0.013814	-1.09824
FT0242	342.359	227.14	Isoleucylproline;Leucylproline;Leucylproline	neg	OMM11.YL58	0.0209803	-0.164554
FT0243	50.4242	227.202	Myristic acid;2,6,10-Trimethylundecanoic acid;12-Methyltride	neg	OMM11.I48	3.07e-07	1.44867
FT0245	410.969	228.099	Asparaginyl-Proline;Prolyl-Asparagine;Ciclopirox	neg	OMM11.I46	0.0248153	-0.44582
FT0245	410.969	228.099	Asparaginyl-Proline;Prolyl-Asparagine;Ciclopirox	neg	OMM11.KB1	0.0430059	-0.426931
FT0245	410.969	228.099	Asparaginyl-Proline;Prolyl-Asparagine;Ciclopirox	neg	OMM11.KB18	0.039497	-0.347639
FT0245	410.969	228.099	Asparaginyl-Proline;Prolyl-Asparagine;Ciclopirox	neg	OMM11.YL27	0.00392852	-0.194345
FT0245	410.969	228.099	Asparaginyl-Proline;Prolyl-Asparagine;Ciclopirox	neg	OMM11.YL31	0.0236201	-0.147528
FT0245	410.969	228.099	Asparaginyl-Proline;Prolyl-Asparagine;Ciclopirox	neg	OMM11.YL44	0.030227	-0.358009
FT0245	410.969	228.099	Asparaginyl-Proline;Prolyl-Asparagine;Ciclopirox	neg	OMM11.YL45	0.0244403	-0.446299
FT0246	81.1088	228.06	2-(3-fluorophenyl)-4,4-dimethyl-4,5-dihydrooxazole;2-(4-fluo	neg	OMM11.I46	0.0372266	-0.515395
FT0246	81.1088	228.06	2-(3-fluorophenyl)-4,4-dimethyl-4,5-dihydrooxazole;2-(4-fluo	neg	OMM11.I49	0.0345388	-0.518665
FT0246	81.1088	228.06	2-(3-fluorophenyl)-4,4-dimethyl-4,5-dihydrooxazole;2-(4-fluo	neg	OMM11.YL2	0.0134717	-0.293037
FT0246	81.1088	228.06	2-(3-fluorophenyl)-4,4-dimethyl-4,5-dihydrooxazole;2-(4-fluo	neg	OMM11.YL27	0.0151545	-0.292134
FT0246	81.1088	228.06	2-(3-fluorophenyl)-4,4-dimethyl-4,5-dihydrooxazole;2-(4-fluo	neg	OMM11.YL31	0.000252572	-0.673946
FT0246	81.1088	228.06	2-(3-fluorophenyl)-4,4-dimethyl-4,5-dihydrooxazole;2-(4-fluo	neg	OMM11.YL58	0.0247557	-0.532376
FT0250	305.554	229.154	Isoleucyl-Valine;Leucyl-Valine;Valyl-Isoleucine	neg	OMM11.I46	1.09e-06	-1.30293
FT0250	305.554	229.154	Isoleucyl-Valine;Leucyl-Valine;Valyl-Isoleucine	neg	OMM11.I48	0.000100795	-0.991906
FT0250	305.554	229.154	Isoleucyl-Valine;Leucyl-Valine;Valyl-Isoleucine	neg	OMM11.I49	1.09e-06	-1.30293
FT0250	305.554	229.154	Isoleucyl-Valine;Leucyl-Valine;Valyl-Isoleucine	neg	OMM11.KB1	0.0243994	-1.0158
FT0250	305.554	229.154	Isoleucyl-Valine;Leucyl-Valine;Valyl-Isoleucine	neg	OMM11.KB18	1.09e-06	-1.30293
FT0250	305.554	229.154	Isoleucyl-Valine;Leucyl-Valine;Valyl-Isoleucine	neg	OMM11.YL2	1.09e-06	-1.30293
FT0250	305.554	229.154	Isoleucyl-Valine;Leucyl-Valine;Valyl-Isoleucine	neg	OMM11.YL27	1.09e-06	-1.30293
FT0250	305.554	229.154	Isoleucyl-Valine;Leucyl-Valine;Valyl-Isoleucine	neg	OMM11.YL31	1.09e-06	-1.30293
FT0250	305.554	229.154	Isoleucyl-Valine;Leucyl-Valine;Valyl-Isoleucine	neg	OMM11.YL32	1.09e-06	-1.30293
FT0250	305.554	229.154	Isoleucyl-Valine;Leucyl-Valine;Valyl-Isoleucine	neg	OMM11.YL44	1.09e-06	-1.30293
FT0250	305.554	229.154	Isoleucyl-Valine;Leucyl-Valine;Valyl-Isoleucine	neg	OMM11.YL45	1.09e-06	-1.30293
FT0250	305.554	229.154	Isoleucyl-Valine;Leucyl-Valine;Valyl-Isoleucine	neg	OMM12	1.09e-06	-1.30293
FT0255	338.688	231.135	COSTUNOLIDE;Spermic acid 2;Isoleucyl-Threonine	neg	OMM11.I46	3.02e-07	-0.479663
FT0255	338.688	231.135	COSTUNOLIDE;Spermic acid 2;Isoleucyl-Threonine	neg	OMM11.I48	0.00131655	-0.882318
FT0255	338.688	231.135	COSTUNOLIDE;Spermic acid 2;Isoleucyl-Threonine	neg	OMM11.I49	3.29e-06	-0.491112
FT0255	338.688	231.135	COSTUNOLIDE;Spermic acid 2;Isoleucyl-Threonine	neg	OMM11.KB18	0.00493816	-0.470273
FT0255	338.688	231.135	COSTUNOLIDE;Spermic acid 2;Isoleucyl-Threonine	neg	OMM11.YL2	0.0031584	-0.50846
FT0255	338.688	231.135	COSTUNOLIDE;Spermic acid 2;Isoleucyl-Threonine	neg	OMM11.YL27	0.00167364	-0.559164
FT0255	338.688	231.135	COSTUNOLIDE;Spermic acid 2;Isoleucyl-Threonine	neg	OMM11.YL31	0.000545535	-0.387015
FT0255	338.688	231.135	COSTUNOLIDE;Spermic acid 2;Isoleucyl-Threonine	neg	OMM11.YL32	0.000133116	-0.366621
FT0255	338.688	231.135	COSTUNOLIDE;Spermic acid 2;Isoleucyl-Threonine	neg	OMM11.YL44	0.000189102	-0.463427
FT0255	338.688	231.135	COSTUNOLIDE;Spermic acid 2;Isoleucyl-Threonine	neg	OMM11.YL45	4.07e-05	-0.446421
FT0255	338.688	231.135	COSTUNOLIDE;Spermic acid 2;Isoleucyl-Threonine	neg	OMM12	0.00980818	-0.415717
FT0256	428.745	232.094	Asparaginyl-Threonine;Glutaminylserine;Serylglutamine	neg	OMM11.I46	0.000364356	-0.246291
FT0256	428.745	232.094	Asparaginyl-Threonine;Glutaminylserine;Serylglutamine	neg	OMM11.I48	0.000142695	-0.60775
FT0256	428.745	232.094	Asparaginyl-Threonine;Glutaminylserine;Serylglutamine	neg	OMM11.I49	0.000623316	-0.248571
FT0256	428.745	232.094	Asparaginyl-Threonine;Glutaminylserine;Serylglutamine	neg	OMM11.KB18	0.00234456	-0.248662
FT0256	428.745	232.094	Asparaginyl-Threonine;Glutaminylserine;Serylglutamine	neg	OMM11.YL2	0.00171602	-0.254167
FT0256	428.745	232.094	Asparaginyl-Threonine;Glutaminylserine;Serylglutamine	neg	OMM11.YL27	0.0435365	-0.362832
FT0256	428.745	232.094	Asparaginyl-Threonine;Glutaminylserine;Serylglutamine	neg	OMM11.YL31	0.00350395	-0.16383
FT0256	428.745	232.094	Asparaginyl-Threonine;Glutaminylserine;Serylglutamine	neg	OMM11.YL32	0.00129943	-0.200708
FT0256	428.745	232.094	Asparaginyl-Threonine;Glutaminylserine;Serylglutamine	neg	OMM11.YL44	0.000220676	-0.250691
FT0256	428.745	232.094	Asparaginyl-Threonine;Glutaminylserine;Serylglutamine	neg	OMM11.YL45	0.000365394	-0.217366
FT0256	428.745	232.094	Asparaginyl-Threonine;Glutaminylserine;Serylglutamine	neg	OMM12	0.000532387	-0.225955
FT0257	338.938	232.138	Methylphenidate;Dexmethylphenidate;Thalictroidine	neg	OMM11.I46	1.57e-08	-0.520783
FT0257	338.938	232.138	Methylphenidate;Dexmethylphenidate;Thalictroidine	neg	OMM11.I48	1.74e-06	-0.520783
FT0257	338.938	232.138	Methylphenidate;Dexmethylphenidate;Thalictroidine	neg	OMM11.I49	1.57e-08	-0.520783
FT0257	338.938	232.138	Methylphenidate;Dexmethylphenidate;Thalictroidine	neg	OMM11.KB18	1.57e-08	-0.520783
FT0257	338.938	232.138	Methylphenidate;Dexmethylphenidate;Thalictroidine	neg	OMM11.YL2	1.57e-08	-0.520783
FT0257	338.938	232.138	Methylphenidate;Dexmethylphenidate;Thalictroidine	neg	OMM11.YL27	1.57e-08	-0.520783
FT0257	338.938	232.138	Methylphenidate;Dexmethylphenidate;Thalictroidine	neg	OMM11.YL31	1.57e-08	-0.520783
FT0257	338.938	232.138	Methylphenidate;Dexmethylphenidate;Thalictroidine	neg	OMM11.YL32	1.57e-08	-0.520783
FT0257	338.938	232.138	Methylphenidate;Dexmethylphenidate;Thalictroidine	neg	OMM11.YL44	1.57e-08	-0.520783
FT0257	338.938	232.138	Methylphenidate;Dexmethylphenidate;Thalictroidine	neg	OMM11.YL45	1.57e-08	-0.520783
FT0257	338.938	232.138	Methylphenidate;Dexmethylphenidate;Thalictroidine	neg	OMM12	1.57e-08	-0.520783
FT0261	174.927	233.105	Mepirizole	neg	OMM11.KB1	0.0335795	0.317298
FT0262	161.104	234.109	2-nonenoylglycine;3-nonenoylglycine;4-nonenoylglycine	neg	OMM11.KB1	0.0283802	0.397905
FT0262	161.104	234.109	2-nonenoylglycine;3-nonenoylglycine;4-nonenoylglycine	neg	OMM11.KB18	0.0379051	0.355377
FT0262	161.104	234.109	2-nonenoylglycine;3-nonenoylglycine;4-nonenoylglycine	neg	OMM11.YL2	0.0482044	0.328427
FT0262	161.104	234.109	2-nonenoylglycine;3-nonenoylglycine;4-nonenoylglycine	neg	OMM11.YL27	0.0395687	0.350696
FT0263	263.851	234.108	2-nonenoylglycine;3-nonenoylglycine;4-nonenoylglycine	neg	OMM12	0.0479532	0.0541294
FT0267	508.563	239.017	Cystine;REF_Cystine;Diphenylsulfone	neg	OMM11.I46	0.000232265	-1.1449
FT0267	508.563	239.017	Cystine;REF_Cystine;Diphenylsulfone	neg	OMM11.I48	0.00231439	-1.1449
FT0267	508.563	239.017	Cystine;REF_Cystine;Diphenylsulfone	neg	OMM11.I49	0.000232265	-1.1449
FT0267	508.563	239.017	Cystine;REF_Cystine;Diphenylsulfone	neg	OMM11.KB1	0.0461816	-0.85838
FT0267	508.563	239.017	Cystine;REF_Cystine;Diphenylsulfone	neg	OMM11.KB18	0.000232265	-1.1449
FT0267	508.563	239.017	Cystine;REF_Cystine;Diphenylsulfone	neg	OMM11.YL2	0.000232265	-1.1449
FT0267	508.563	239.017	Cystine;REF_Cystine;Diphenylsulfone	neg	OMM11.YL27	0.000232265	-1.1449
FT0267	508.563	239.017	Cystine;REF_Cystine;Diphenylsulfone	neg	OMM11.YL31	0.000232265	-1.1449
FT0267	508.563	239.017	Cystine;REF_Cystine;Diphenylsulfone	neg	OMM11.YL32	0.0124376	-0.42613
FT0267	508.563	239.017	Cystine;REF_Cystine;Diphenylsulfone	neg	OMM11.YL44	0.000232265	-1.1449
FT0267	508.563	239.017	Cystine;REF_Cystine;Diphenylsulfone	neg	OMM11.YL45	0.000232265	-1.1449
FT0267	508.563	239.017	Cystine;REF_Cystine;Diphenylsulfone	neg	OMM11.YL58	0.000232265	-1.1449
FT0267	508.563	239.017	Cystine;REF_Cystine;Diphenylsulfone	neg	OMM12	0.000232265	-1.1449
FT0270	77.9676	240.136	Dehydroisochalciporone;N-Desmethyldiphenhydramine;N,N-Dideme	neg	OMM11.KB1	2.86e-05	-0.760038
FT0270	77.9676	240.136	Dehydroisochalciporone;N-Desmethyldiphenhydramine;N,N-Dideme	neg	OMM11.YL2	0.00492522	-0.201843
FT0270	77.9676	240.136	Dehydroisochalciporone;N-Desmethyldiphenhydramine;N,N-Dideme	neg	OMM11.YL44	0.0271181	-0.590414
FT0271	135.483	240.136	Dehydroisochalciporone;N-Desmethyldiphenhydramine;N,N-Dideme	neg	OMM11.I49	0.0421562	-0.126929
FT0272	64.2515	241.072	Genipinic acid;Elenaic acid;4-hydroxy-5-(2,4,5-trihydroxyphe	neg	OMM11.I49	0.00482333	0.867383
FT0273	333.71	241.12	Pyroglutamyl-Isoleucine;NCGC00386092-01_C11H18N2O4_;2,6-Di-t	neg	OMM11.I46	7.02e-06	-0.717528
FT0273	333.71	241.12	Pyroglutamyl-Isoleucine;NCGC00386092-01_C11H18N2O4_;2,6-Di-t	neg	OMM11.I48	8.26e-05	-0.727636
FT0273	333.71	241.12	Pyroglutamyl-Isoleucine;NCGC00386092-01_C11H18N2O4_;2,6-Di-t	neg	OMM11.I49	1.35e-05	-0.751521
FT0273	333.71	241.12	Pyroglutamyl-Isoleucine;NCGC00386092-01_C11H18N2O4_;2,6-Di-t	neg	OMM11.KB1	0.0104841	-0.499486
FT0273	333.71	241.12	Pyroglutamyl-Isoleucine;NCGC00386092-01_C11H18N2O4_;2,6-Di-t	neg	OMM11.KB18	4.32e-06	-0.725524
FT0273	333.71	241.12	Pyroglutamyl-Isoleucine;NCGC00386092-01_C11H18N2O4_;2,6-Di-t	neg	OMM11.YL2	7.45e-06	-0.757003
FT0273	333.71	241.12	Pyroglutamyl-Isoleucine;NCGC00386092-01_C11H18N2O4_;2,6-Di-t	neg	OMM11.YL27	1.48e-06	-0.731214
FT0273	333.71	241.12	Pyroglutamyl-Isoleucine;NCGC00386092-01_C11H18N2O4_;2,6-Di-t	neg	OMM11.YL31	2.25e-06	-0.740413
FT0273	333.71	241.12	Pyroglutamyl-Isoleucine;NCGC00386092-01_C11H18N2O4_;2,6-Di-t	neg	OMM11.YL32	2.3e-06	-0.77666
FT0273	333.71	241.12	Pyroglutamyl-Isoleucine;NCGC00386092-01_C11H18N2O4_;2,6-Di-t	neg	OMM11.YL44	2.36e-06	-0.734229
FT0273	333.71	241.12	Pyroglutamyl-Isoleucine;NCGC00386092-01_C11H18N2O4_;2,6-Di-t	neg	OMM11.YL45	1.66e-06	-0.739372
FT0273	333.71	241.12	Pyroglutamyl-Isoleucine;NCGC00386092-01_C11H18N2O4_;2,6-Di-t	neg	OMM11.YL58	1.95e-06	-0.756779
FT0273	333.71	241.12	Pyroglutamyl-Isoleucine;NCGC00386092-01_C11H18N2O4_;2,6-Di-t	neg	OMM12	4.19e-06	-0.740548
FT0275	428.191	241.127	1-(4-methoxyphenyl)-3-phenylpropan-1-ol;culpin	neg	OMM11.I48	0.00150844	0.407504
FT0275	428.191	241.127	1-(4-methoxyphenyl)-3-phenylpropan-1-ol;culpin	neg	OMM11.I49	1.69e-05	0.349283
FT0275	428.191	241.127	1-(4-methoxyphenyl)-3-phenylpropan-1-ol;culpin	neg	OMM11.YL32	1.67e-05	0.344386
FT0275	428.191	241.127	1-(4-methoxyphenyl)-3-phenylpropan-1-ol;culpin	neg	OMM11.YL45	6.39e-05	0.378236
FT0278	322.202	242.121	Agomelatine;Dioscorine;N,N,O-Tridesmethyltramadol	neg	OMM11.I46	5.69e-07	-0.700201
FT0278	322.202	242.121	Agomelatine;Dioscorine;N,N,O-Tridesmethyltramadol	neg	OMM11.I48	2.56e-05	-0.700201
FT0278	322.202	242.121	Agomelatine;Dioscorine;N,N,O-Tridesmethyltramadol	neg	OMM11.I49	5.69e-07	-0.700201
FT0278	322.202	242.121	Agomelatine;Dioscorine;N,N,O-Tridesmethyltramadol	neg	OMM11.KB1	0.0109829	-0.485969
FT0278	322.202	242.121	Agomelatine;Dioscorine;N,N,O-Tridesmethyltramadol	neg	OMM11.KB18	5.69e-07	-0.700201
FT0278	322.202	242.121	Agomelatine;Dioscorine;N,N,O-Tridesmethyltramadol	neg	OMM11.YL2	5.69e-07	-0.700201
FT0278	322.202	242.121	Agomelatine;Dioscorine;N,N,O-Tridesmethyltramadol	neg	OMM11.YL27	5.69e-07	-0.700201
FT0278	322.202	242.121	Agomelatine;Dioscorine;N,N,O-Tridesmethyltramadol	neg	OMM11.YL31	5.69e-07	-0.700201
FT0278	322.202	242.121	Agomelatine;Dioscorine;N,N,O-Tridesmethyltramadol	neg	OMM11.YL32	5.69e-07	-0.700201
FT0278	322.202	242.121	Agomelatine;Dioscorine;N,N,O-Tridesmethyltramadol	neg	OMM11.YL44	5.69e-07	-0.700201
FT0278	322.202	242.121	Agomelatine;Dioscorine;N,N,O-Tridesmethyltramadol	neg	OMM11.YL45	5.69e-07	-0.700201
FT0278	322.202	242.121	Agomelatine;Dioscorine;N,N,O-Tridesmethyltramadol	neg	OMM11.YL58	5.69e-07	-0.700201
FT0278	322.202	242.121	Agomelatine;Dioscorine;N,N,O-Tridesmethyltramadol	neg	OMM12	5.69e-07	-0.700201
FT0279	224.815	243.063	REF_Uridine;Uridine (Not validated);URIDINE	neg	OMM11.I46	0.0190859	-0.294056
FT0279	224.815	243.063	REF_Uridine;Uridine (Not validated);URIDINE	neg	OMM11.I48	0.000447559	-1.50613
FT0279	224.815	243.063	REF_Uridine;Uridine (Not validated);URIDINE	neg	OMM11.I49	0.0289865	-0.365819
FT0279	224.815	243.063	REF_Uridine;Uridine (Not validated);URIDINE	neg	OMM11.KB18	0.0112717	-0.390974
FT0279	224.815	243.063	REF_Uridine;Uridine (Not validated);URIDINE	neg	OMM11.YL2	0.0109581	-0.340639
FT0279	224.815	243.063	REF_Uridine;Uridine (Not validated);URIDINE	neg	OMM11.YL27	0.0136199	-0.448129
FT0279	224.815	243.063	REF_Uridine;Uridine (Not validated);URIDINE	neg	OMM11.YL32	0.0120408	-0.327127
FT0279	224.815	243.063	REF_Uridine;Uridine (Not validated);URIDINE	neg	OMM11.YL44	0.0164329	-0.380051
FT0279	224.815	243.063	REF_Uridine;Uridine (Not validated);URIDINE	neg	OMM11.YL45	0.016003	-0.353534
FT0279	224.815	243.063	REF_Uridine;Uridine (Not validated);URIDINE	neg	OMM12	0.0159099	-0.29909
FT0280	439.592	243.064	Uridine (Not validated);URIDINE;Piceatannol	neg	OMM11.I46	7.92e-06	-0.607404
FT0280	439.592	243.064	Uridine (Not validated);URIDINE;Piceatannol	neg	OMM11.I48	0.00324438	-0.994686
FT0280	439.592	243.064	Uridine (Not validated);URIDINE;Piceatannol	neg	OMM11.I49	0.00032432	-0.593112
FT0280	439.592	243.064	Uridine (Not validated);URIDINE;Piceatannol	neg	OMM11.KB18	0.00466847	-0.849828
FT0280	439.592	243.064	Uridine (Not validated);URIDINE;Piceatannol	neg	OMM11.YL2	0.00660514	-0.829223
FT0280	439.592	243.064	Uridine (Not validated);URIDINE;Piceatannol	neg	OMM11.YL27	4.46e-05	-0.73713
FT0280	439.592	243.064	Uridine (Not validated);URIDINE;Piceatannol	neg	OMM11.YL31	0.00265606	-0.996574
FT0280	439.592	243.064	Uridine (Not validated);URIDINE;Piceatannol	neg	OMM11.YL32	0.00304905	-0.99163
FT0280	439.592	243.064	Uridine (Not validated);URIDINE;Piceatannol	neg	OMM11.YL44	3.02e-05	-0.647632
FT0280	439.592	243.064	Uridine (Not validated);URIDINE;Piceatannol	neg	OMM11.YL45	8.29e-06	-0.661995
FT0280	439.592	243.064	Uridine (Not validated);URIDINE;Piceatannol	neg	OMM11.YL58	4.83e-07	-1.1452
FT0280	439.592	243.064	Uridine (Not validated);URIDINE;Piceatannol	neg	OMM12	0.00811872	-0.814232
FT0281	41.8794	243.032	1-(1-Propenylthio)propyl propyl disulfide;(E)-1-Propenyl 1-(	neg	OMM11.I46	4.49e-05	0.468575
FT0281	41.8794	243.032	1-(1-Propenylthio)propyl propyl disulfide;(E)-1-Propenyl 1-(	neg	OMM11.I49	0.00190093	0.444637
FT0281	41.8794	243.032	1-(1-Propenylthio)propyl propyl disulfide;(E)-1-Propenyl 1-(	neg	OMM11.KB18	0.00162488	0.520811
FT0281	41.8794	243.032	1-(1-Propenylthio)propyl propyl disulfide;(E)-1-Propenyl 1-(	neg	OMM11.YL2	0.00752982	0.518119
FT0281	41.8794	243.032	1-(1-Propenylthio)propyl propyl disulfide;(E)-1-Propenyl 1-(	neg	OMM11.YL27	7.42e-06	0.479279
FT0281	41.8794	243.032	1-(1-Propenylthio)propyl propyl disulfide;(E)-1-Propenyl 1-(	neg	OMM11.YL31	0.000660637	0.536601
FT0281	41.8794	243.032	1-(1-Propenylthio)propyl propyl disulfide;(E)-1-Propenyl 1-(	neg	OMM11.YL44	0.00299423	0.476739
FT0281	41.8794	243.032	1-(1-Propenylthio)propyl propyl disulfide;(E)-1-Propenyl 1-(	neg	OMM11.YL45	0.00360619	0.496574
FT0281	41.8794	243.032	1-(1-Propenylthio)propyl propyl disulfide;(E)-1-Propenyl 1-(	neg	OMM11.YL58	0.00076733	0.540003
FT0281	41.8794	243.032	1-(1-Propenylthio)propyl propyl disulfide;(E)-1-Propenyl 1-(	neg	OMM12	0.000684118	0.536862
FT0282	295.268	243.171	Isoleucylisoleucine;Isoleucyl-Isoleucine;Isoleucyl-Leucine	neg	OMM11.I46	1.48e-05	-0.660403
FT0282	295.268	243.171	Isoleucylisoleucine;Isoleucyl-Isoleucine;Isoleucyl-Leucine	neg	OMM11.I48	0.000294761	-0.660403
FT0282	295.268	243.171	Isoleucylisoleucine;Isoleucyl-Isoleucine;Isoleucyl-Leucine	neg	OMM11.I49	1.48e-05	-0.660403
FT0282	295.268	243.171	Isoleucylisoleucine;Isoleucyl-Isoleucine;Isoleucyl-Leucine	neg	OMM11.KB1	1.48e-05	-0.660403
FT0282	295.268	243.171	Isoleucylisoleucine;Isoleucyl-Isoleucine;Isoleucyl-Leucine	neg	OMM11.KB18	1.48e-05	-0.660403
FT0282	295.268	243.171	Isoleucylisoleucine;Isoleucyl-Isoleucine;Isoleucyl-Leucine	neg	OMM11.YL2	1.48e-05	-0.660403
FT0282	295.268	243.171	Isoleucylisoleucine;Isoleucyl-Isoleucine;Isoleucyl-Leucine	neg	OMM11.YL27	1.48e-05	-0.660403
FT0282	295.268	243.171	Isoleucylisoleucine;Isoleucyl-Isoleucine;Isoleucyl-Leucine	neg	OMM11.YL31	1.48e-05	-0.660403
FT0282	295.268	243.171	Isoleucylisoleucine;Isoleucyl-Isoleucine;Isoleucyl-Leucine	neg	OMM11.YL32	1.48e-05	-0.660403
FT0282	295.268	243.171	Isoleucylisoleucine;Isoleucyl-Isoleucine;Isoleucyl-Leucine	neg	OMM11.YL44	1.48e-05	-0.660403
FT0282	295.268	243.171	Isoleucylisoleucine;Isoleucyl-Isoleucine;Isoleucyl-Leucine	neg	OMM11.YL45	1.48e-05	-0.660403
FT0282	295.268	243.171	Isoleucylisoleucine;Isoleucyl-Isoleucine;Isoleucyl-Leucine	neg	OMM11.YL58	0.00469557	-0.291041
FT0282	295.268	243.171	Isoleucylisoleucine;Isoleucyl-Isoleucine;Isoleucyl-Leucine	neg	OMM12	1.48e-05	-0.660403
FT0283	224.781	244.065	Proflavine	neg	OMM11.YL58	6.48e-05	0.637465
FT0284	377.926	244.13	Asparaginyl-Isoleucine;Asparaginyl-Leucine;Glutaminylvaline	neg	OMM11.I46	7.16e-05	-0.644747
FT0284	377.926	244.13	Asparaginyl-Isoleucine;Asparaginyl-Leucine;Glutaminylvaline	neg	OMM11.I48	0.000262958	-0.783971
FT0284	377.926	244.13	Asparaginyl-Isoleucine;Asparaginyl-Leucine;Glutaminylvaline	neg	OMM11.I49	0.000170458	-0.627409
FT0284	377.926	244.13	Asparaginyl-Isoleucine;Asparaginyl-Leucine;Glutaminylvaline	neg	OMM11.KB1	0.000112227	-0.575773
FT0284	377.926	244.13	Asparaginyl-Isoleucine;Asparaginyl-Leucine;Glutaminylvaline	neg	OMM11.KB18	0.000125341	-0.714525
FT0284	377.926	244.13	Asparaginyl-Isoleucine;Asparaginyl-Leucine;Glutaminylvaline	neg	OMM11.YL2	8.93e-05	-0.706997
FT0284	377.926	244.13	Asparaginyl-Isoleucine;Asparaginyl-Leucine;Glutaminylvaline	neg	OMM11.YL27	0.000434182	-0.746211
FT0284	377.926	244.13	Asparaginyl-Isoleucine;Asparaginyl-Leucine;Glutaminylvaline	neg	OMM11.YL31	2.07e-05	-0.658993
FT0284	377.926	244.13	Asparaginyl-Isoleucine;Asparaginyl-Leucine;Glutaminylvaline	neg	OMM11.YL32	9.34e-05	-0.590553
FT0284	377.926	244.13	Asparaginyl-Isoleucine;Asparaginyl-Leucine;Glutaminylvaline	neg	OMM11.YL44	7.22e-05	-0.700242
FT0284	377.926	244.13	Asparaginyl-Isoleucine;Asparaginyl-Leucine;Glutaminylvaline	neg	OMM11.YL45	0.00016037	-0.612087
FT0284	377.926	244.13	Asparaginyl-Isoleucine;Asparaginyl-Leucine;Glutaminylvaline	neg	OMM11.YL58	0.000116651	-0.436137
FT0284	377.926	244.13	Asparaginyl-Isoleucine;Asparaginyl-Leucine;Glutaminylvaline	neg	OMM12	2.1e-05	-0.647313
FT0286	436.679	245.114	Santonin;L-beta-aspartyl-L-leucine;gamma-Glutamylvaline	neg	OMM11.I46	1.37e-05	-0.454061
FT0286	436.679	245.114	Santonin;L-beta-aspartyl-L-leucine;gamma-Glutamylvaline	neg	OMM11.I48	0.00121761	-0.463309
FT0286	436.679	245.114	Santonin;L-beta-aspartyl-L-leucine;gamma-Glutamylvaline	neg	OMM11.I49	0.0266168	-0.34574
FT0286	436.679	245.114	Santonin;L-beta-aspartyl-L-leucine;gamma-Glutamylvaline	neg	OMM11.KB1	0.0348152	-0.148292
FT0286	436.679	245.114	Santonin;L-beta-aspartyl-L-leucine;gamma-Glutamylvaline	neg	OMM11.KB18	0.049515	-0.374381
FT0286	436.679	245.114	Santonin;L-beta-aspartyl-L-leucine;gamma-Glutamylvaline	neg	OMM11.YL27	0.049373	-0.376945
FT0286	436.679	245.114	Santonin;L-beta-aspartyl-L-leucine;gamma-Glutamylvaline	neg	OMM11.YL31	0.000281912	-0.371292
FT0286	436.679	245.114	Santonin;L-beta-aspartyl-L-leucine;gamma-Glutamylvaline	neg	OMM11.YL32	0.0138159	-0.350629
FT0286	436.679	245.114	Santonin;L-beta-aspartyl-L-leucine;gamma-Glutamylvaline	neg	OMM11.YL44	0.0307141	-0.348358
FT0286	436.679	245.114	Santonin;L-beta-aspartyl-L-leucine;gamma-Glutamylvaline	neg	OMM11.YL45	0.00436201	-0.109171
FT0286	436.679	245.114	Santonin;L-beta-aspartyl-L-leucine;gamma-Glutamylvaline	neg	OMM12	0.0316143	-0.297735
FT0288	362.814	246.022	Imidacloprid urea;Topaquinone;Betalamic acid	neg	OMM11.I46	0.0378195	0.0683656
FT0288	362.814	246.022	Imidacloprid urea;Topaquinone;Betalamic acid	neg	OMM11.YL27	0.0337301	0.0749713
FT0288	362.814	246.022	Imidacloprid urea;Topaquinone;Betalamic acid	neg	OMM11.YL31	0.0360099	0.0696138
FT0288	362.814	246.022	Imidacloprid urea;Topaquinone;Betalamic acid	neg	OMM11.YL32	0.013144	0.0908508
FT0288	362.814	246.022	Imidacloprid urea;Topaquinone;Betalamic acid	neg	OMM11.YL45	0.0405883	0.0698341
FT0290	454.162	247.093	Glu-Thr;Glutamylthreonine;Threoninyl-Glutamate	neg	OMM11.YL58	0.000314288	0.588814
FT0291	362.701	248.019	5-(2'-Carboxyethyl)-4,6-Dihydroxypicolinate;2-{[hydroxy(2,4,	neg	OMM11.YL2	9.39e-05	0.338973
FT0292	125.387	249.008	2-Propenyl 3-(2-propenylsulfonyl)-1-propenyl disulfide;3,4-D	neg	OMM11.I46	0.0233887	-0.127051
FT0292	125.387	249.008	2-Propenyl 3-(2-propenylsulfonyl)-1-propenyl disulfide;3,4-D	neg	OMM11.I48	0.0140622	-0.394407
FT0292	125.387	249.008	2-Propenyl 3-(2-propenylsulfonyl)-1-propenyl disulfide;3,4-D	neg	OMM11.I49	0.0197232	-0.135913
FT0292	125.387	249.008	2-Propenyl 3-(2-propenylsulfonyl)-1-propenyl disulfide;3,4-D	neg	OMM11.KB18	0.0135042	-0.145022
FT0292	125.387	249.008	2-Propenyl 3-(2-propenylsulfonyl)-1-propenyl disulfide;3,4-D	neg	OMM11.YL2	0.0119177	-0.152292
FT0292	125.387	249.008	2-Propenyl 3-(2-propenylsulfonyl)-1-propenyl disulfide;3,4-D	neg	OMM11.YL27	0.0147322	-0.139801
FT0292	125.387	249.008	2-Propenyl 3-(2-propenylsulfonyl)-1-propenyl disulfide;3,4-D	neg	OMM11.YL31	0.033115	-0.105503
FT0292	125.387	249.008	2-Propenyl 3-(2-propenylsulfonyl)-1-propenyl disulfide;3,4-D	neg	OMM11.YL44	0.00567719	-0.181703
FT0292	125.387	249.008	2-Propenyl 3-(2-propenylsulfonyl)-1-propenyl disulfide;3,4-D	neg	OMM11.YL45	0.0157308	-0.144085
FT0292	125.387	249.008	2-Propenyl 3-(2-propenylsulfonyl)-1-propenyl disulfide;3,4-D	neg	OMM11.YL58	0.0296955	-0.118236
FT0297	117.479	250.011	5-Phosphoribosylamine;5-phospho-beta-D-ribosylaminium(1-);2-	neg	OMM11.I46	0.000463887	-0.360952
FT0297	117.479	250.011	5-Phosphoribosylamine;5-phospho-beta-D-ribosylaminium(1-);2-	neg	OMM11.I48	0.00387848	-0.360952
FT0297	117.479	250.011	5-Phosphoribosylamine;5-phospho-beta-D-ribosylaminium(1-);2-	neg	OMM11.I49	0.000463887	-0.360952
FT0297	117.479	250.011	5-Phosphoribosylamine;5-phospho-beta-D-ribosylaminium(1-);2-	neg	OMM11.KB1	0.000463887	-0.360952
FT0297	117.479	250.011	5-Phosphoribosylamine;5-phospho-beta-D-ribosylaminium(1-);2-	neg	OMM11.KB18	0.000463887	-0.360952
FT0297	117.479	250.011	5-Phosphoribosylamine;5-phospho-beta-D-ribosylaminium(1-);2-	neg	OMM11.YL2	0.000463887	-0.360952
FT0297	117.479	250.011	5-Phosphoribosylamine;5-phospho-beta-D-ribosylaminium(1-);2-	neg	OMM11.YL27	0.000463887	-0.360952
FT0297	117.479	250.011	5-Phosphoribosylamine;5-phospho-beta-D-ribosylaminium(1-);2-	neg	OMM11.YL31	0.000463887	-0.360952
FT0297	117.479	250.011	5-Phosphoribosylamine;5-phospho-beta-D-ribosylaminium(1-);2-	neg	OMM11.YL32	0.000463887	-0.360952
FT0297	117.479	250.011	5-Phosphoribosylamine;5-phospho-beta-D-ribosylaminium(1-);2-	neg	OMM11.YL44	0.000463887	-0.360952
FT0297	117.479	250.011	5-Phosphoribosylamine;5-phospho-beta-D-ribosylaminium(1-);2-	neg	OMM11.YL45	0.000463887	-0.360952
FT0297	117.479	250.011	5-Phosphoribosylamine;5-phospho-beta-D-ribosylaminium(1-);2-	neg	OMM11.YL58	0.000463887	-0.360952
FT0297	117.479	250.011	5-Phosphoribosylamine;5-phospho-beta-D-ribosylaminium(1-);2-	neg	OMM12	0.000463887	-0.360952
FT0298	201.914	250.139	Fencamfamine;N-desmethylmirtazapine;N-Decanoylglycine	neg	OMM11.I46	7.72e-05	-0.446575
FT0298	201.914	250.139	Fencamfamine;N-desmethylmirtazapine;N-Decanoylglycine	neg	OMM11.I49	7.72e-05	-0.446575
FT0298	201.914	250.139	Fencamfamine;N-desmethylmirtazapine;N-Decanoylglycine	neg	OMM11.KB18	7.72e-05	-0.446575
FT0298	201.914	250.139	Fencamfamine;N-desmethylmirtazapine;N-Decanoylglycine	neg	OMM11.YL2	7.72e-05	-0.446575
FT0298	201.914	250.139	Fencamfamine;N-desmethylmirtazapine;N-Decanoylglycine	neg	OMM11.YL27	7.72e-05	-0.446575
FT0298	201.914	250.139	Fencamfamine;N-desmethylmirtazapine;N-Decanoylglycine	neg	OMM11.YL31	7.72e-05	-0.446575
FT0298	201.914	250.139	Fencamfamine;N-desmethylmirtazapine;N-Decanoylglycine	neg	OMM11.YL32	7.72e-05	-0.446575
FT0298	201.914	250.139	Fencamfamine;N-desmethylmirtazapine;N-Decanoylglycine	neg	OMM11.YL44	7.72e-05	-0.446575
FT0298	201.914	250.139	Fencamfamine;N-desmethylmirtazapine;N-Decanoylglycine	neg	OMM11.YL45	7.72e-05	-0.446575
FT0298	201.914	250.139	Fencamfamine;N-desmethylmirtazapine;N-Decanoylglycine	neg	OMM11.YL58	7.72e-05	-0.446575
FT0298	201.914	250.139	Fencamfamine;N-desmethylmirtazapine;N-Decanoylglycine	neg	OMM12	7.72e-05	-0.446575
FT0300	256.8	251.078	Nebularine;1-(3-(Trifluoromethyl)phenyl)piperazine;(1xi,3xi)	neg	OMM11.YL58	0.00117724	0.35011
FT0303	403.632	252.049	N2-Succinyl-L-glutamic acid 5-semialdehyde;N-Salicyloylaspar	neg	OMM11.I48	0.00159104	-0.556167
FT0304	355.738	252.147	Deoxyhypusine;Spermic acid 1;Anabasamine	neg	OMM11.KB1	0.0301111	-0.0314464
FT0304	355.738	252.147	Deoxyhypusine;Spermic acid 1;Anabasamine	neg	OMM11.KB18	0.045896	-0.047535
FT0304	355.738	252.147	Deoxyhypusine;Spermic acid 1;Anabasamine	neg	OMM12	0.0267167	-0.0395311
FT0310	437.328	257.079	3'-O-Methyluridine;3-phenyl-1-(2,4,6-trihydroxyphenyl)propan	neg	OMM11.I46	0.000866511	-0.480172
FT0310	437.328	257.079	3'-O-Methyluridine;3-phenyl-1-(2,4,6-trihydroxyphenyl)propan	neg	OMM11.I48	0.00353547	-0.573423
FT0310	437.328	257.079	3'-O-Methyluridine;3-phenyl-1-(2,4,6-trihydroxyphenyl)propan	neg	OMM11.I49	0.00429138	-0.556509
FT0310	437.328	257.079	3'-O-Methyluridine;3-phenyl-1-(2,4,6-trihydroxyphenyl)propan	neg	OMM11.KB18	0.00534776	-0.58049
FT0310	437.328	257.079	3'-O-Methyluridine;3-phenyl-1-(2,4,6-trihydroxyphenyl)propan	neg	OMM11.YL2	0.00181069	-0.56416
FT0310	437.328	257.079	3'-O-Methyluridine;3-phenyl-1-(2,4,6-trihydroxyphenyl)propan	neg	OMM11.YL27	0.00126312	-0.588623
FT0310	437.328	257.079	3'-O-Methyluridine;3-phenyl-1-(2,4,6-trihydroxyphenyl)propan	neg	OMM11.YL31	0.000732241	-0.525135
FT0310	437.328	257.079	3'-O-Methyluridine;3-phenyl-1-(2,4,6-trihydroxyphenyl)propan	neg	OMM11.YL32	0.000937093	-0.587572
FT0310	437.328	257.079	3'-O-Methyluridine;3-phenyl-1-(2,4,6-trihydroxyphenyl)propan	neg	OMM11.YL44	0.025087	-0.686587
FT0310	437.328	257.079	3'-O-Methyluridine;3-phenyl-1-(2,4,6-trihydroxyphenyl)propan	neg	OMM11.YL45	0.000212642	-0.699359
FT0310	437.328	257.079	3'-O-Methyluridine;3-phenyl-1-(2,4,6-trihydroxyphenyl)propan	neg	OMM11.YL58	0.000913596	-0.514727
FT0310	437.328	257.079	3'-O-Methyluridine;3-phenyl-1-(2,4,6-trihydroxyphenyl)propan	neg	OMM12	0.00389846	-0.586998
FT0311	414.907	257.029	6-(acetyloxy)-3,4,5-trihydroxyoxane-2-carboxylic acid;3,4,5-	neg	OMM11.I46	1.45e-05	0.785896
FT0311	414.907	257.029	6-(acetyloxy)-3,4,5-trihydroxyoxane-2-carboxylic acid;3,4,5-	neg	OMM11.I49	5.25e-07	0.816087
FT0311	414.907	257.029	6-(acetyloxy)-3,4,5-trihydroxyoxane-2-carboxylic acid;3,4,5-	neg	OMM11.KB18	0.000231745	0.779504
FT0311	414.907	257.029	6-(acetyloxy)-3,4,5-trihydroxyoxane-2-carboxylic acid;3,4,5-	neg	OMM11.YL27	1.72e-05	0.744261
FT0311	414.907	257.029	6-(acetyloxy)-3,4,5-trihydroxyoxane-2-carboxylic acid;3,4,5-	neg	OMM11.YL31	8.09e-05	0.819597
FT0311	414.907	257.029	6-(acetyloxy)-3,4,5-trihydroxyoxane-2-carboxylic acid;3,4,5-	neg	OMM11.YL32	2.08e-05	0.730519
FT0311	414.907	257.029	6-(acetyloxy)-3,4,5-trihydroxyoxane-2-carboxylic acid;3,4,5-	neg	OMM11.YL45	1.05e-05	0.777926
FT0311	414.907	257.029	6-(acetyloxy)-3,4,5-trihydroxyoxane-2-carboxylic acid;3,4,5-	neg	OMM11.YL58	2.72e-05	0.80792
FT0311	414.907	257.029	6-(acetyloxy)-3,4,5-trihydroxyoxane-2-carboxylic acid;3,4,5-	neg	OMM12	8.44e-06	0.780642
FT0313	372.673	258.143	Glutaminylisoleucine;Glutaminylleucine;Hydroxyprolyl-Lysine	neg	OMM11.I46	4.59e-05	-0.520739
FT0313	372.673	258.143	Glutaminylisoleucine;Glutaminylleucine;Hydroxyprolyl-Lysine	neg	OMM11.I48	0.000688367	-0.520739
FT0313	372.673	258.143	Glutaminylisoleucine;Glutaminylleucine;Hydroxyprolyl-Lysine	neg	OMM11.I49	4.59e-05	-0.520739
FT0313	372.673	258.143	Glutaminylisoleucine;Glutaminylleucine;Hydroxyprolyl-Lysine	neg	OMM11.KB1	4.59e-05	-0.520739
FT0313	372.673	258.143	Glutaminylisoleucine;Glutaminylleucine;Hydroxyprolyl-Lysine	neg	OMM11.KB18	4.59e-05	-0.520739
FT0313	372.673	258.143	Glutaminylisoleucine;Glutaminylleucine;Hydroxyprolyl-Lysine	neg	OMM11.YL2	4.59e-05	-0.520739
FT0313	372.673	258.143	Glutaminylisoleucine;Glutaminylleucine;Hydroxyprolyl-Lysine	neg	OMM11.YL27	4.59e-05	-0.520739
FT0313	372.673	258.143	Glutaminylisoleucine;Glutaminylleucine;Hydroxyprolyl-Lysine	neg	OMM11.YL31	4.59e-05	-0.520739
FT0313	372.673	258.143	Glutaminylisoleucine;Glutaminylleucine;Hydroxyprolyl-Lysine	neg	OMM11.YL32	4.59e-05	-0.520739
FT0313	372.673	258.143	Glutaminylisoleucine;Glutaminylleucine;Hydroxyprolyl-Lysine	neg	OMM11.YL44	4.59e-05	-0.520739
FT0313	372.673	258.143	Glutaminylisoleucine;Glutaminylleucine;Hydroxyprolyl-Lysine	neg	OMM11.YL45	4.59e-05	-0.520739
FT0313	372.673	258.143	Glutaminylisoleucine;Glutaminylleucine;Hydroxyprolyl-Lysine	neg	OMM11.YL58	4.59e-05	-0.520739
FT0313	372.673	258.143	Glutaminylisoleucine;Glutaminylleucine;Hydroxyprolyl-Lysine	neg	OMM12	4.59e-05	-0.520739
FT0314	476.446	259.022	REF_Glucose-1-Phospate;REF_Glucose-6-Phosphate;REF_Frct6P	neg	OMM11.YL32	0.00214434	0.391636
FT0315	57.0208	259.11	cyclo(tyrosyl-prolyl);Epoxyeremopetasinorol;Annuionone A	neg	OMM11.I49	0.0265318	-0.044395
FT0315	57.0208	259.11	cyclo(tyrosyl-prolyl);Epoxyeremopetasinorol;Annuionone A	neg	OMM11.YL32	0.0423161	-0.0780026
FT0315	57.0208	259.11	cyclo(tyrosyl-prolyl);Epoxyeremopetasinorol;Annuionone A	neg	OMM11.YL44	0.032358	-0.0359517
FT0315	57.0208	259.11	cyclo(tyrosyl-prolyl);Epoxyeremopetasinorol;Annuionone A	neg	OMM11.YL45	0.000554201	-0.0552669
FT0316	427.061	259.13	gamma-Glutamylleucine;gamma-Glutamylisoleucine;gamma-Glutamy	neg	OMM11.I46	0.00138916	-0.251347
FT0316	427.061	259.13	gamma-Glutamylleucine;gamma-Glutamylisoleucine;gamma-Glutamy	neg	OMM11.KB1	0.00133872	-0.230208
FT0316	427.061	259.13	gamma-Glutamylleucine;gamma-Glutamylisoleucine;gamma-Glutamy	neg	OMM11.KB18	0.00951154	-0.298527
FT0316	427.061	259.13	gamma-Glutamylleucine;gamma-Glutamylisoleucine;gamma-Glutamy	neg	OMM11.YL2	0.00830983	-0.24241
FT0316	427.061	259.13	gamma-Glutamylleucine;gamma-Glutamylisoleucine;gamma-Glutamy	neg	OMM11.YL27	0.00888816	-0.250766
FT0316	427.061	259.13	gamma-Glutamylleucine;gamma-Glutamylisoleucine;gamma-Glutamy	neg	OMM11.YL31	0.00604335	-0.289018
FT0316	427.061	259.13	gamma-Glutamylleucine;gamma-Glutamylisoleucine;gamma-Glutamy	neg	OMM11.YL32	0.00413649	-0.260071
FT0316	427.061	259.13	gamma-Glutamylleucine;gamma-Glutamylisoleucine;gamma-Glutamy	neg	OMM11.YL44	0.00103755	-0.245338
FT0318	78.47	260.108	Terbutaline;Terbutaline;2,4-Undecadiene-8,10-diynoic acid 2,	neg	OMM11.I49	0.0079072	-0.0714721
FT0318	78.47	260.108	Terbutaline;Terbutaline;2,4-Undecadiene-8,10-diynoic acid 2,	neg	OMM11.KB1	2.34e-06	-0.50226
FT0318	78.47	260.108	Terbutaline;Terbutaline;2,4-Undecadiene-8,10-diynoic acid 2,	neg	OMM11.KB18	0.000407863	-0.153044
FT0318	78.47	260.108	Terbutaline;Terbutaline;2,4-Undecadiene-8,10-diynoic acid 2,	neg	OMM11.YL2	0.0152744	-0.0855662
FT0318	78.47	260.108	Terbutaline;Terbutaline;2,4-Undecadiene-8,10-diynoic acid 2,	neg	OMM11.YL27	0.00226208	-0.115929
FT0318	78.47	260.108	Terbutaline;Terbutaline;2,4-Undecadiene-8,10-diynoic acid 2,	neg	OMM11.YL44	0.043718	-0.374233
FT0318	78.47	260.108	Terbutaline;Terbutaline;2,4-Undecadiene-8,10-diynoic acid 2,	neg	OMM11.YL58	0.015621	-0.114604
FT0319	427.19	260.132	NCGC00380840-01_C15H19NO3_4-Methoxy-5-methyl-6-[(3-methyl-2-	neg	OMM11.I46	0.00106357	-0.229951
FT0319	427.19	260.132	NCGC00380840-01_C15H19NO3_4-Methoxy-5-methyl-6-[(3-methyl-2-	neg	OMM11.I49	0.000324366	-0.29212
FT0319	427.19	260.132	NCGC00380840-01_C15H19NO3_4-Methoxy-5-methyl-6-[(3-methyl-2-	neg	OMM11.KB1	0.00102016	-0.20698
FT0319	427.19	260.132	NCGC00380840-01_C15H19NO3_4-Methoxy-5-methyl-6-[(3-methyl-2-	neg	OMM11.KB18	0.00811137	-0.270056
FT0319	427.19	260.132	NCGC00380840-01_C15H19NO3_4-Methoxy-5-methyl-6-[(3-methyl-2-	neg	OMM11.YL2	0.0106398	-0.215261
FT0319	427.19	260.132	NCGC00380840-01_C15H19NO3_4-Methoxy-5-methyl-6-[(3-methyl-2-	neg	OMM11.YL27	0.00935538	-0.23061
FT0319	427.19	260.132	NCGC00380840-01_C15H19NO3_4-Methoxy-5-methyl-6-[(3-methyl-2-	neg	OMM11.YL31	0.007158	-0.265451
FT0319	427.19	260.132	NCGC00380840-01_C15H19NO3_4-Methoxy-5-methyl-6-[(3-methyl-2-	neg	OMM11.YL32	0.00407914	-0.231256
FT0319	427.19	260.132	NCGC00380840-01_C15H19NO3_4-Methoxy-5-methyl-6-[(3-methyl-2-	neg	OMM11.YL45	0.00553626	-0.217636
FT0319	427.19	260.132	NCGC00380840-01_C15H19NO3_4-Methoxy-5-methyl-6-[(3-methyl-2-	neg	OMM11.YL58	0.0396454	-0.108391
FT0320	333.283	261.124	Phenylalanylproline;Methohexital;Prolylphenylalanine	neg	OMM11.I46	0.0473896	0.568669
FT0320	333.283	261.124	Phenylalanylproline;Methohexital;Prolylphenylalanine	neg	OMM11.KB18	0.0362823	0.582053
FT0320	333.283	261.124	Phenylalanylproline;Methohexital;Prolylphenylalanine	neg	OMM11.YL27	0.0415946	0.556097
FT0320	333.283	261.124	Phenylalanylproline;Methohexital;Prolylphenylalanine	neg	OMM11.YL31	0.0392346	0.61067
FT0320	333.283	261.124	Phenylalanylproline;Methohexital;Prolylphenylalanine	neg	OMM11.YL58	0.00666158	0.977919
FT0322	336.881	262.126	(E,E)-Lansamide I;Lansiumamide B;Dehydroisochalciporone	neg	OMM11.I46	3.64e-05	0.40887
FT0322	336.881	262.126	(E,E)-Lansamide I;Lansiumamide B;Dehydroisochalciporone	neg	OMM11.I48	0.000625854	0.468531
FT0322	336.881	262.126	(E,E)-Lansamide I;Lansiumamide B;Dehydroisochalciporone	neg	OMM11.I49	0.00350517	0.39497
FT0322	336.881	262.126	(E,E)-Lansamide I;Lansiumamide B;Dehydroisochalciporone	neg	OMM11.KB1	0.0141923	0.52925
FT0322	336.881	262.126	(E,E)-Lansamide I;Lansiumamide B;Dehydroisochalciporone	neg	OMM11.KB18	4.34e-05	0.459695
FT0322	336.881	262.126	(E,E)-Lansamide I;Lansiumamide B;Dehydroisochalciporone	neg	OMM11.YL2	3.85e-05	0.409881
FT0322	336.881	262.126	(E,E)-Lansamide I;Lansiumamide B;Dehydroisochalciporone	neg	OMM11.YL27	0.000113741	0.435672
FT0322	336.881	262.126	(E,E)-Lansamide I;Lansiumamide B;Dehydroisochalciporone	neg	OMM11.YL31	0.00218374	0.450624
FT0322	336.881	262.126	(E,E)-Lansamide I;Lansiumamide B;Dehydroisochalciporone	neg	OMM11.YL58	3.32e-05	0.76244
FT0323	78.7184	263.024	3-Methoxy-4-hydroxyphenylethyleneglycol sulfate;L-2-Aminoeth	neg	OMM11.I46	0.000215539	-0.741459
FT0323	78.7184	263.024	3-Methoxy-4-hydroxyphenylethyleneglycol sulfate;L-2-Aminoeth	neg	OMM11.I48	0.0394937	-0.350916
FT0323	78.7184	263.024	3-Methoxy-4-hydroxyphenylethyleneglycol sulfate;L-2-Aminoeth	neg	OMM11.I49	0.000215539	-0.741459
FT0323	78.7184	263.024	3-Methoxy-4-hydroxyphenylethyleneglycol sulfate;L-2-Aminoeth	neg	OMM11.KB1	0.000215539	-0.741459
FT0323	78.7184	263.024	3-Methoxy-4-hydroxyphenylethyleneglycol sulfate;L-2-Aminoeth	neg	OMM11.KB18	0.000215539	-0.741459
FT0323	78.7184	263.024	3-Methoxy-4-hydroxyphenylethyleneglycol sulfate;L-2-Aminoeth	neg	OMM11.YL2	0.000215539	-0.741459
FT0323	78.7184	263.024	3-Methoxy-4-hydroxyphenylethyleneglycol sulfate;L-2-Aminoeth	neg	OMM11.YL27	0.000215539	-0.741459
FT0323	78.7184	263.024	3-Methoxy-4-hydroxyphenylethyleneglycol sulfate;L-2-Aminoeth	neg	OMM11.YL31	0.000215539	-0.741459
FT0323	78.7184	263.024	3-Methoxy-4-hydroxyphenylethyleneglycol sulfate;L-2-Aminoeth	neg	OMM11.YL32	0.000215539	-0.741459
FT0323	78.7184	263.024	3-Methoxy-4-hydroxyphenylethyleneglycol sulfate;L-2-Aminoeth	neg	OMM11.YL44	0.000215539	-0.741459
FT0323	78.7184	263.024	3-Methoxy-4-hydroxyphenylethyleneglycol sulfate;L-2-Aminoeth	neg	OMM11.YL45	0.000215539	-0.741459
FT0323	78.7184	263.024	3-Methoxy-4-hydroxyphenylethyleneglycol sulfate;L-2-Aminoeth	neg	OMM11.YL58	0.000215539	-0.741459
FT0323	78.7184	263.024	3-Methoxy-4-hydroxyphenylethyleneglycol sulfate;L-2-Aminoeth	neg	OMM12	0.000215539	-0.741459
FT0326	35.4673	265.148	zinniol;Dodecyl sulfate;STROBILACTONE A	neg	OMM11.I48	0.00106046	0.662022
FT0327	239.116	266.089	REF_Adenosine ;Adenosine;ADENOSINE	neg	OMM11.I46	7.06e-05	0.438108
FT0327	239.116	266.089	REF_Adenosine ;Adenosine;ADENOSINE	neg	OMM11.YL32	0.00237515	0.446935
FT0327	239.116	266.089	REF_Adenosine ;Adenosine;ADENOSINE	neg	OMM11.YL58	3.82e-05	0.572697
FT0328	300.452	267.074	REF_Inosine;Inosine;INOSINE	neg	OMM11.I46	0.00599498	-0.965521
FT0328	300.452	267.074	REF_Inosine;Inosine;INOSINE	neg	OMM11.I48	0.00322805	-1.251
FT0328	300.452	267.074	REF_Inosine;Inosine;INOSINE	neg	OMM11.I49	0.00699721	-0.953249
FT0328	300.452	267.074	REF_Inosine;Inosine;INOSINE	neg	OMM11.KB1	0.000362692	-1.251
FT0328	300.452	267.074	REF_Inosine;Inosine;INOSINE	neg	OMM11.KB18	0.000362692	-1.251
FT0328	300.452	267.074	REF_Inosine;Inosine;INOSINE	neg	OMM11.YL2	0.00402697	-1.0009
FT0328	300.452	267.074	REF_Inosine;Inosine;INOSINE	neg	OMM11.YL27	0.0041689	-1.10095
FT0328	300.452	267.074	REF_Inosine;Inosine;INOSINE	neg	OMM11.YL31	0.0298197	-0.82821
FT0328	300.452	267.074	REF_Inosine;Inosine;INOSINE	neg	OMM11.YL32	0.00783237	-0.601668
FT0328	300.452	267.074	REF_Inosine;Inosine;INOSINE	neg	OMM11.YL44	0.00580524	-1.08312
FT0328	300.452	267.074	REF_Inosine;Inosine;INOSINE	neg	OMM11.YL45	0.00414722	-0.727448
FT0328	300.452	267.074	REF_Inosine;Inosine;INOSINE	neg	OMM11.YL58	0.00973466	-0.527191
FT0328	300.452	267.074	REF_Inosine;Inosine;INOSINE	neg	OMM12	0.00200675	-0.820998
FT0329	379.416	267.14	(S)-3-Methylthiohexyl hexanoate;Diethylstilbestrol;NCGC00381	neg	OMM11.I46	1.13e-06	-0.487773
FT0329	379.416	267.14	(S)-3-Methylthiohexyl hexanoate;Diethylstilbestrol;NCGC00381	neg	OMM11.I48	4.29e-05	-0.487773
FT0329	379.416	267.14	(S)-3-Methylthiohexyl hexanoate;Diethylstilbestrol;NCGC00381	neg	OMM11.I49	1.13e-06	-0.487773
FT0329	379.416	267.14	(S)-3-Methylthiohexyl hexanoate;Diethylstilbestrol;NCGC00381	neg	OMM11.KB1	1.13e-06	-0.487773
FT0329	379.416	267.14	(S)-3-Methylthiohexyl hexanoate;Diethylstilbestrol;NCGC00381	neg	OMM11.KB18	1.13e-06	-0.487773
FT0329	379.416	267.14	(S)-3-Methylthiohexyl hexanoate;Diethylstilbestrol;NCGC00381	neg	OMM11.YL2	1.13e-06	-0.487773
FT0329	379.416	267.14	(S)-3-Methylthiohexyl hexanoate;Diethylstilbestrol;NCGC00381	neg	OMM11.YL27	1.13e-06	-0.487773
FT0329	379.416	267.14	(S)-3-Methylthiohexyl hexanoate;Diethylstilbestrol;NCGC00381	neg	OMM11.YL31	1.13e-06	-0.487773
FT0329	379.416	267.14	(S)-3-Methylthiohexyl hexanoate;Diethylstilbestrol;NCGC00381	neg	OMM11.YL32	1.13e-06	-0.487773
FT0329	379.416	267.14	(S)-3-Methylthiohexyl hexanoate;Diethylstilbestrol;NCGC00381	neg	OMM11.YL44	1.13e-06	-0.487773
FT0329	379.416	267.14	(S)-3-Methylthiohexyl hexanoate;Diethylstilbestrol;NCGC00381	neg	OMM11.YL45	1.13e-06	-0.487773
FT0329	379.416	267.14	(S)-3-Methylthiohexyl hexanoate;Diethylstilbestrol;NCGC00381	neg	OMM11.YL58	1.13e-06	-0.487773
FT0329	379.416	267.14	(S)-3-Methylthiohexyl hexanoate;Diethylstilbestrol;NCGC00381	neg	OMM12	1.13e-06	-0.487773
FT0337	430.908	272.127	(E,E)-Piperlonguminine;(2E)-Piperamide-C5:1	neg	OMM11.YL58	0.000103299	0.326365
FT0339	132.701	274.12	Alanyltryptophan;Tryptophyl-Alanine;3-(3-amino-4,5-dihydroxy	neg	OMM11.I49	0.0241669	-0.121327
FT0339	132.701	274.12	Alanyltryptophan;Tryptophyl-Alanine;3-(3-amino-4,5-dihydroxy	neg	OMM11.KB18	0.0429921	-0.102379
FT0339	132.701	274.12	Alanyltryptophan;Tryptophyl-Alanine;3-(3-amino-4,5-dihydroxy	neg	OMM11.YL2	0.0370099	-0.107711
FT0339	132.701	274.12	Alanyltryptophan;Tryptophyl-Alanine;3-(3-amino-4,5-dihydroxy	neg	OMM11.YL31	0.0320271	-0.12709
FT0339	132.701	274.12	Alanyltryptophan;Tryptophyl-Alanine;3-(3-amino-4,5-dihydroxy	neg	OMM11.YL32	0.0319403	-0.126116
FT0341	505.412	274.141	Epsilon-(gamma-Glutamyl)-lysine;Glutamyllysine;Lysyl-Glutama	neg	OMM11.I46	0.000212539	-0.353852
FT0341	505.412	274.141	Epsilon-(gamma-Glutamyl)-lysine;Glutamyllysine;Lysyl-Glutama	neg	OMM11.I48	0.00216592	-0.353852
FT0341	505.412	274.141	Epsilon-(gamma-Glutamyl)-lysine;Glutamyllysine;Lysyl-Glutama	neg	OMM11.I49	0.000212539	-0.353852
FT0341	505.412	274.141	Epsilon-(gamma-Glutamyl)-lysine;Glutamyllysine;Lysyl-Glutama	neg	OMM11.KB1	0.000212539	-0.353852
FT0341	505.412	274.141	Epsilon-(gamma-Glutamyl)-lysine;Glutamyllysine;Lysyl-Glutama	neg	OMM11.KB18	0.000212539	-0.353852
FT0341	505.412	274.141	Epsilon-(gamma-Glutamyl)-lysine;Glutamyllysine;Lysyl-Glutama	neg	OMM11.YL2	0.000212539	-0.353852
FT0341	505.412	274.141	Epsilon-(gamma-Glutamyl)-lysine;Glutamyllysine;Lysyl-Glutama	neg	OMM11.YL27	0.000212539	-0.353852
FT0341	505.412	274.141	Epsilon-(gamma-Glutamyl)-lysine;Glutamyllysine;Lysyl-Glutama	neg	OMM11.YL32	0.000212539	-0.353852
FT0341	505.412	274.141	Epsilon-(gamma-Glutamyl)-lysine;Glutamyllysine;Lysyl-Glutama	neg	OMM11.YL44	0.000212539	-0.353852
FT0341	505.412	274.141	Epsilon-(gamma-Glutamyl)-lysine;Glutamyllysine;Lysyl-Glutama	neg	OMM11.YL45	0.000212539	-0.353852
FT0341	505.412	274.141	Epsilon-(gamma-Glutamyl)-lysine;Glutamyllysine;Lysyl-Glutama	neg	OMM11.YL58	0.0494646	0.0923895
FT0341	505.412	274.141	Epsilon-(gamma-Glutamyl)-lysine;Glutamyllysine;Lysyl-Glutama	neg	OMM12	0.000212539	-0.353852
FT0342	313.867	275.104	N-lactoyl-Tryptophan;Isoeugenol benzyl ether;Isoeugenyl benz	neg	OMM11.I46	7.96e-07	-1.06105
FT0342	313.867	275.104	N-lactoyl-Tryptophan;Isoeugenol benzyl ether;Isoeugenyl benz	neg	OMM11.I48	3.3e-05	-1.06105
FT0342	313.867	275.104	N-lactoyl-Tryptophan;Isoeugenol benzyl ether;Isoeugenyl benz	neg	OMM11.I49	7.96e-07	-1.06105
FT0342	313.867	275.104	N-lactoyl-Tryptophan;Isoeugenol benzyl ether;Isoeugenyl benz	neg	OMM11.KB1	0.0435013	-0.630392
FT0342	313.867	275.104	N-lactoyl-Tryptophan;Isoeugenol benzyl ether;Isoeugenyl benz	neg	OMM11.KB18	7.96e-07	-1.06105
FT0342	313.867	275.104	N-lactoyl-Tryptophan;Isoeugenol benzyl ether;Isoeugenyl benz	neg	OMM11.YL2	7.96e-07	-1.06105
FT0342	313.867	275.104	N-lactoyl-Tryptophan;Isoeugenol benzyl ether;Isoeugenyl benz	neg	OMM11.YL27	7.96e-07	-1.06105
FT0342	313.867	275.104	N-lactoyl-Tryptophan;Isoeugenol benzyl ether;Isoeugenyl benz	neg	OMM11.YL31	7.96e-07	-1.06105
FT0342	313.867	275.104	N-lactoyl-Tryptophan;Isoeugenol benzyl ether;Isoeugenyl benz	neg	OMM11.YL32	7.96e-07	-1.06105
FT0342	313.867	275.104	N-lactoyl-Tryptophan;Isoeugenol benzyl ether;Isoeugenyl benz	neg	OMM11.YL44	7.96e-07	-1.06105
FT0342	313.867	275.104	N-lactoyl-Tryptophan;Isoeugenol benzyl ether;Isoeugenyl benz	neg	OMM11.YL45	7.96e-07	-1.06105
FT0342	313.867	275.104	N-lactoyl-Tryptophan;Isoeugenol benzyl ether;Isoeugenyl benz	neg	OMM11.YL58	7.96e-07	-1.06105
FT0342	313.867	275.104	N-lactoyl-Tryptophan;Isoeugenol benzyl ether;Isoeugenyl benz	neg	OMM12	7.96e-07	-1.06105
FT0343	238.972	276.099	N-Methylschinifoline;NCGC00170025-02!N-(1-hydroxy-3-phenylpr	neg	OMM11.I46	0.00279782	0.517208
FT0343	238.972	276.099	N-Methylschinifoline;NCGC00170025-02!N-(1-hydroxy-3-phenylpr	neg	OMM11.I49	0.00439585	0.459214
FT0343	238.972	276.099	N-Methylschinifoline;NCGC00170025-02!N-(1-hydroxy-3-phenylpr	neg	OMM11.KB18	0.00115802	0.520951
FT0343	238.972	276.099	N-Methylschinifoline;NCGC00170025-02!N-(1-hydroxy-3-phenylpr	neg	OMM11.YL2	0.00156213	0.452603
FT0343	238.972	276.099	N-Methylschinifoline;NCGC00170025-02!N-(1-hydroxy-3-phenylpr	neg	OMM11.YL27	6.14e-05	0.586174
FT0343	238.972	276.099	N-Methylschinifoline;NCGC00170025-02!N-(1-hydroxy-3-phenylpr	neg	OMM11.YL31	0.0170089	0.461824
FT0343	238.972	276.099	N-Methylschinifoline;NCGC00170025-02!N-(1-hydroxy-3-phenylpr	neg	OMM11.YL32	1.31e-05	0.540286
FT0343	238.972	276.099	N-Methylschinifoline;NCGC00170025-02!N-(1-hydroxy-3-phenylpr	neg	OMM11.YL44	3.98e-06	0.550298
FT0343	238.972	276.099	N-Methylschinifoline;NCGC00170025-02!N-(1-hydroxy-3-phenylpr	neg	OMM11.YL45	2.33e-09	0.509779
FT0343	238.972	276.099	N-Methylschinifoline;NCGC00170025-02!N-(1-hydroxy-3-phenylpr	neg	OMM11.YL58	0.000190642	0.509651
FT0343	238.972	276.099	N-Methylschinifoline;NCGC00170025-02!N-(1-hydroxy-3-phenylpr	neg	OMM12	0.000138027	0.589475
FT0344	359.173	277.119	N1-(alpha-D-ribosyl)-5,6-dimethyl-benzimidazole;L-phenylalan	neg	OMM11.YL58	0.0259776	0.600464
FT0345	286.551	277.156	Leucyl-phenylalanine;Isoleucyl-Phenylalanine;Phenylalanyl-Is	neg	OMM11.I46	1.84e-05	-0.570854
FT0345	286.551	277.156	Leucyl-phenylalanine;Isoleucyl-Phenylalanine;Phenylalanyl-Is	neg	OMM11.I48	0.000346682	-0.570854
FT0345	286.551	277.156	Leucyl-phenylalanine;Isoleucyl-Phenylalanine;Phenylalanyl-Is	neg	OMM11.I49	1.84e-05	-0.570854
FT0345	286.551	277.156	Leucyl-phenylalanine;Isoleucyl-Phenylalanine;Phenylalanyl-Is	neg	OMM11.KB18	1.84e-05	-0.570854
FT0345	286.551	277.156	Leucyl-phenylalanine;Isoleucyl-Phenylalanine;Phenylalanyl-Is	neg	OMM11.YL2	1.84e-05	-0.570854
FT0345	286.551	277.156	Leucyl-phenylalanine;Isoleucyl-Phenylalanine;Phenylalanyl-Is	neg	OMM11.YL27	1.84e-05	-0.570854
FT0345	286.551	277.156	Leucyl-phenylalanine;Isoleucyl-Phenylalanine;Phenylalanyl-Is	neg	OMM11.YL31	1.84e-05	-0.570854
FT0345	286.551	277.156	Leucyl-phenylalanine;Isoleucyl-Phenylalanine;Phenylalanyl-Is	neg	OMM11.YL32	1.84e-05	-0.570854
FT0345	286.551	277.156	Leucyl-phenylalanine;Isoleucyl-Phenylalanine;Phenylalanyl-Is	neg	OMM11.YL44	1.84e-05	-0.570854
FT0345	286.551	277.156	Leucyl-phenylalanine;Isoleucyl-Phenylalanine;Phenylalanyl-Is	neg	OMM11.YL45	1.84e-05	-0.570854
FT0345	286.551	277.156	Leucyl-phenylalanine;Isoleucyl-Phenylalanine;Phenylalanyl-Is	neg	OMM12	1.84e-05	-0.570854
FT0347	324.403	279.133	Tyrosyl-Valine;Valyl-Tyrosine;Feruloyl-2-hydroxyputrescine	neg	OMM11.I46	1.36e-05	-0.317664
FT0347	324.403	279.133	Tyrosyl-Valine;Valyl-Tyrosine;Feruloyl-2-hydroxyputrescine	neg	OMM11.I48	0.000277266	-0.317664
FT0347	324.403	279.133	Tyrosyl-Valine;Valyl-Tyrosine;Feruloyl-2-hydroxyputrescine	neg	OMM11.I49	1.36e-05	-0.317664
FT0347	324.403	279.133	Tyrosyl-Valine;Valyl-Tyrosine;Feruloyl-2-hydroxyputrescine	neg	OMM11.KB1	1.36e-05	-0.317664
FT0347	324.403	279.133	Tyrosyl-Valine;Valyl-Tyrosine;Feruloyl-2-hydroxyputrescine	neg	OMM11.KB18	1.36e-05	-0.317664
FT0347	324.403	279.133	Tyrosyl-Valine;Valyl-Tyrosine;Feruloyl-2-hydroxyputrescine	neg	OMM11.YL2	1.36e-05	-0.317664
FT0347	324.403	279.133	Tyrosyl-Valine;Valyl-Tyrosine;Feruloyl-2-hydroxyputrescine	neg	OMM11.YL27	1.36e-05	-0.317664
FT0347	324.403	279.133	Tyrosyl-Valine;Valyl-Tyrosine;Feruloyl-2-hydroxyputrescine	neg	OMM11.YL31	1.36e-05	-0.317664
FT0347	324.403	279.133	Tyrosyl-Valine;Valyl-Tyrosine;Feruloyl-2-hydroxyputrescine	neg	OMM11.YL32	1.36e-05	-0.317664
FT0347	324.403	279.133	Tyrosyl-Valine;Valyl-Tyrosine;Feruloyl-2-hydroxyputrescine	neg	OMM11.YL44	1.36e-05	-0.317664
FT0347	324.403	279.133	Tyrosyl-Valine;Valyl-Tyrosine;Feruloyl-2-hydroxyputrescine	neg	OMM11.YL45	1.36e-05	-0.317664
FT0347	324.403	279.133	Tyrosyl-Valine;Valyl-Tyrosine;Feruloyl-2-hydroxyputrescine	neg	OMM11.YL58	1.36e-05	-0.317664
FT0347	324.403	279.133	Tyrosyl-Valine;Valyl-Tyrosine;Feruloyl-2-hydroxyputrescine	neg	OMM12	1.36e-05	-0.317664
FT0348	404.013	281.074	Indole-3-acetyl-L-alanine;Methionyl-Proline;Prolyl-Methionin	neg	OMM11.YL2	0.00156045	0.380274
FT0348	404.013	281.074	Indole-3-acetyl-L-alanine;Methionyl-Proline;Prolyl-Methionin	neg	OMM11.YL45	0.000196551	0.428985
FT0348	404.013	281.074	Indole-3-acetyl-L-alanine;Methionyl-Proline;Prolyl-Methionin	neg	OMM12	0.00111934	0.431778
FT0350	183.806	281.09	2'-O-Methylinosine;NCGC00380761-01_C11H14N4O5_6H-Purin-6-one	neg	OMM11.I48	9.84e-14	1.23304
FT0350	183.806	281.09	2'-O-Methylinosine;NCGC00380761-01_C11H14N4O5_6H-Purin-6-one	neg	OMM11.YL58	0.000200185	0.67079
FT0351	343.811	282.086	REF_Guanosine ;Guanosine (Not validated);GUANOSINE	neg	OMM11.I46	0.0264484	0.505424
FT0351	343.811	282.086	REF_Guanosine ;Guanosine (Not validated);GUANOSINE	neg	OMM11.I49	0.0238082	0.457597
FT0351	343.811	282.086	REF_Guanosine ;Guanosine (Not validated);GUANOSINE	neg	OMM11.YL2	0.0210761	0.492043
FT0351	343.811	282.086	REF_Guanosine ;Guanosine (Not validated);GUANOSINE	neg	OMM11.YL31	0.0318604	0.483736
FT0351	343.811	282.086	REF_Guanosine ;Guanosine (Not validated);GUANOSINE	neg	OMM11.YL32	0.00609427	0.736583
FT0351	343.811	282.086	REF_Guanosine ;Guanosine (Not validated);GUANOSINE	neg	OMM11.YL44	0.0296478	0.547785
FT0351	343.811	282.086	REF_Guanosine ;Guanosine (Not validated);GUANOSINE	neg	OMM11.YL45	0.0109101	0.650587
FT0351	343.811	282.086	REF_Guanosine ;Guanosine (Not validated);GUANOSINE	neg	OMM11.YL58	0.0084592	0.653496
FT0351	343.811	282.086	REF_Guanosine ;Guanosine (Not validated);GUANOSINE	neg	OMM12	0.0128873	0.556969
FT0354	429.986	284.133	Morphine;Hydromorphone;Erysopine	neg	OMM11.I48	0.000141431	-0.50233
FT0354	429.986	284.133	Morphine;Hydromorphone;Erysopine	neg	OMM11.YL32	0.0373751	-0.379584
FT0354	429.986	284.133	Morphine;Hydromorphone;Erysopine	neg	OMM11.YL44	0.0277714	-0.388478
FT0354	429.986	284.133	Morphine;Hydromorphone;Erysopine	neg	OMM11.YL45	0.00545628	-0.0917815
FT0355	379.585	284.162	N-Desmethylvenlafaxine;Tramadol;Hydroxy-alpha-sanshool	neg	OMM11.I46	0.0259581	0.471005
FT0355	379.585	284.162	N-Desmethylvenlafaxine;Tramadol;Hydroxy-alpha-sanshool	neg	OMM11.I49	0.0284674	0.462412
FT0355	379.585	284.162	N-Desmethylvenlafaxine;Tramadol;Hydroxy-alpha-sanshool	neg	OMM11.KB1	0.0353372	0.551997
FT0355	379.585	284.162	N-Desmethylvenlafaxine;Tramadol;Hydroxy-alpha-sanshool	neg	OMM11.KB18	0.0249987	0.478715
FT0355	379.585	284.162	N-Desmethylvenlafaxine;Tramadol;Hydroxy-alpha-sanshool	neg	OMM11.YL2	0.0295705	0.455409
FT0355	379.585	284.162	N-Desmethylvenlafaxine;Tramadol;Hydroxy-alpha-sanshool	neg	OMM11.YL27	0.0310918	0.464491
FT0355	379.585	284.162	N-Desmethylvenlafaxine;Tramadol;Hydroxy-alpha-sanshool	neg	OMM11.YL31	0.0216046	0.519566
FT0355	379.585	284.162	N-Desmethylvenlafaxine;Tramadol;Hydroxy-alpha-sanshool	neg	OMM11.YL32	0.0383118	0.433239
FT0355	379.585	284.162	N-Desmethylvenlafaxine;Tramadol;Hydroxy-alpha-sanshool	neg	OMM11.YL44	0.038556	0.418997
FT0355	379.585	284.162	N-Desmethylvenlafaxine;Tramadol;Hydroxy-alpha-sanshool	neg	OMM11.YL45	0.0441987	0.400645
FT0355	379.585	284.162	N-Desmethylvenlafaxine;Tramadol;Hydroxy-alpha-sanshool	neg	OMM11.YL58	0.00791487	0.684473
FT0355	379.585	284.162	N-Desmethylvenlafaxine;Tramadol;Hydroxy-alpha-sanshool	neg	OMM12	0.0328569	0.447108
FT0356	369.396	285.088	3',4'-Dihydrodiol;Phenytoin dihydrodiol;Ubiquinone-1	neg	OMM11.I46	0.000372639	-0.351839
FT0356	369.396	285.088	3',4'-Dihydrodiol;Phenytoin dihydrodiol;Ubiquinone-1	neg	OMM11.I48	0.00329387	-0.351839
FT0356	369.396	285.088	3',4'-Dihydrodiol;Phenytoin dihydrodiol;Ubiquinone-1	neg	OMM11.I49	0.000372639	-0.351839
FT0356	369.396	285.088	3',4'-Dihydrodiol;Phenytoin dihydrodiol;Ubiquinone-1	neg	OMM11.KB1	0.000372639	-0.351839
FT0356	369.396	285.088	3',4'-Dihydrodiol;Phenytoin dihydrodiol;Ubiquinone-1	neg	OMM11.KB18	0.000372639	-0.351839
FT0356	369.396	285.088	3',4'-Dihydrodiol;Phenytoin dihydrodiol;Ubiquinone-1	neg	OMM11.YL2	0.000372639	-0.351839
FT0356	369.396	285.088	3',4'-Dihydrodiol;Phenytoin dihydrodiol;Ubiquinone-1	neg	OMM11.YL27	0.000372639	-0.351839
FT0356	369.396	285.088	3',4'-Dihydrodiol;Phenytoin dihydrodiol;Ubiquinone-1	neg	OMM11.YL31	0.000372639	-0.351839
FT0356	369.396	285.088	3',4'-Dihydrodiol;Phenytoin dihydrodiol;Ubiquinone-1	neg	OMM11.YL32	0.000372639	-0.351839
FT0356	369.396	285.088	3',4'-Dihydrodiol;Phenytoin dihydrodiol;Ubiquinone-1	neg	OMM11.YL44	0.000372639	-0.351839
FT0356	369.396	285.088	3',4'-Dihydrodiol;Phenytoin dihydrodiol;Ubiquinone-1	neg	OMM11.YL45	0.000372639	-0.351839
FT0356	369.396	285.088	3',4'-Dihydrodiol;Phenytoin dihydrodiol;Ubiquinone-1	neg	OMM11.YL58	0.000372639	-0.351839
FT0356	369.396	285.088	3',4'-Dihydrodiol;Phenytoin dihydrodiol;Ubiquinone-1	neg	OMM12	0.000372639	-0.351839
FT0357	329.445	286.175		neg	OMM11.I46	1.09e-06	-1.33843
FT0357	329.445	286.175		neg	OMM11.I48	0.000446242	-0.923108
FT0357	329.445	286.175		neg	OMM11.I49	1.09e-06	-1.33843
FT0357	329.445	286.175		neg	OMM11.KB1	0.0102194	-1.09968
FT0357	329.445	286.175		neg	OMM11.KB18	1.09e-06	-1.33843
FT0357	329.445	286.175		neg	OMM11.YL2	1.09e-06	-1.33843
FT0357	329.445	286.175		neg	OMM11.YL27	1.09e-06	-1.33843
FT0357	329.445	286.175		neg	OMM11.YL31	1.09e-06	-1.33843
FT0357	329.445	286.175		neg	OMM11.YL32	0.00016286	-0.411179
FT0357	329.445	286.175		neg	OMM11.YL44	1.09e-06	-1.33843
FT0357	329.445	286.175		neg	OMM11.YL45	1.09e-06	-1.33843
FT0357	329.445	286.175		neg	OMM11.YL58	0.00889629	-0.734676
FT0357	329.445	286.175		neg	OMM12	1.09e-06	-1.33843
FT0359	437.541	288.12	OPHTHALMIC ACID;OPHTHALMIC ACID;Ophthalmic acid	neg	OMM11.I46	0.00440914	-0.194251
FT0359	437.541	288.12	OPHTHALMIC ACID;OPHTHALMIC ACID;Ophthalmic acid	neg	OMM11.I48	0.0060761	-0.297755
FT0359	437.541	288.12	OPHTHALMIC ACID;OPHTHALMIC ACID;Ophthalmic acid	neg	OMM11.I49	0.0225121	-0.162093
FT0359	437.541	288.12	OPHTHALMIC ACID;OPHTHALMIC ACID;Ophthalmic acid	neg	OMM11.KB1	0.00652103	-0.174751
FT0359	437.541	288.12	OPHTHALMIC ACID;OPHTHALMIC ACID;Ophthalmic acid	neg	OMM11.KB18	0.0195341	-0.178019
FT0359	437.541	288.12	OPHTHALMIC ACID;OPHTHALMIC ACID;Ophthalmic acid	neg	OMM11.YL31	0.00419681	-0.221312
FT0359	437.541	288.12	OPHTHALMIC ACID;OPHTHALMIC ACID;Ophthalmic acid	neg	OMM11.YL32	0.0345577	-0.135146
FT0359	437.541	288.12	OPHTHALMIC ACID;OPHTHALMIC ACID;Ophthalmic acid	neg	OMM11.YL44	0.0199249	-0.16408
FT0359	437.541	288.12	OPHTHALMIC ACID;OPHTHALMIC ACID;Ophthalmic acid	neg	OMM11.YL58	0.00196258	-0.301132
FT0359	437.541	288.12	OPHTHALMIC ACID;OPHTHALMIC ACID;Ophthalmic acid	neg	OMM12	0.0150117	-0.17933
FT0361	406.016	290.088	N-Fructosyl pyroglutamate;Asparaginyl-Histidine;Histidinyl-A	neg	OMM11.KB18	0.00480397	-0.165078
FT0361	406.016	290.088	N-Fructosyl pyroglutamate;Asparaginyl-Histidine;Histidinyl-A	neg	OMM12	0.0368726	-0.134027
FT0362	271.693	290.115	Seryltryptophan;Tryptophyl-Serine;2-(4-Methyl-5-thiazolyl)et	neg	OMM11.KB18	0.0289085	-0.0913578
FT0362	271.693	290.115	Seryltryptophan;Tryptophyl-Serine;2-(4-Methyl-5-thiazolyl)et	neg	OMM11.YL58	0.016476	-0.094089
FT0365	331.657	291.145	Doxylamine;Doxylamine;3-epimeloscine	neg	OMM11.I49	0.000922551	-0.367433
FT0367	312.417	293.151	Isoleucyl-Tyrosine;Leucyl-Tyrosine;Tyrosyl-Isoleucine	neg	OMM11.I46	8.91e-07	-0.312213
FT0367	312.417	293.151	Isoleucyl-Tyrosine;Leucyl-Tyrosine;Tyrosyl-Isoleucine	neg	OMM11.I48	3.59e-05	-0.312213
FT0367	312.417	293.151	Isoleucyl-Tyrosine;Leucyl-Tyrosine;Tyrosyl-Isoleucine	neg	OMM11.I49	8.91e-07	-0.312213
FT0367	312.417	293.151	Isoleucyl-Tyrosine;Leucyl-Tyrosine;Tyrosyl-Isoleucine	neg	OMM11.KB1	8.91e-07	-0.312213
FT0367	312.417	293.151	Isoleucyl-Tyrosine;Leucyl-Tyrosine;Tyrosyl-Isoleucine	neg	OMM11.KB18	8.91e-07	-0.312213
FT0367	312.417	293.151	Isoleucyl-Tyrosine;Leucyl-Tyrosine;Tyrosyl-Isoleucine	neg	OMM11.YL2	8.91e-07	-0.312213
FT0367	312.417	293.151	Isoleucyl-Tyrosine;Leucyl-Tyrosine;Tyrosyl-Isoleucine	neg	OMM11.YL27	8.91e-07	-0.312213
FT0367	312.417	293.151	Isoleucyl-Tyrosine;Leucyl-Tyrosine;Tyrosyl-Isoleucine	neg	OMM11.YL31	8.91e-07	-0.312213
FT0367	312.417	293.151	Isoleucyl-Tyrosine;Leucyl-Tyrosine;Tyrosyl-Isoleucine	neg	OMM11.YL32	8.91e-07	-0.312213
FT0367	312.417	293.151	Isoleucyl-Tyrosine;Leucyl-Tyrosine;Tyrosyl-Isoleucine	neg	OMM11.YL44	8.91e-07	-0.312213
FT0367	312.417	293.151	Isoleucyl-Tyrosine;Leucyl-Tyrosine;Tyrosyl-Isoleucine	neg	OMM11.YL45	8.91e-07	-0.312213
FT0367	312.417	293.151	Isoleucyl-Tyrosine;Leucyl-Tyrosine;Tyrosyl-Isoleucine	neg	OMM11.YL58	8.91e-07	-0.312213
FT0367	312.417	293.151	Isoleucyl-Tyrosine;Leucyl-Tyrosine;Tyrosyl-Isoleucine	neg	OMM12	8.91e-07	-0.312213
FT0370	127.854	295.14	Glutaminyllysine;Lysyl-Glutamine;Lysyl-Gamma-glutamate	neg	OMM11.I46	2.02e-07	-0.43452
FT0370	127.854	295.14	Glutaminyllysine;Lysyl-Glutamine;Lysyl-Gamma-glutamate	neg	OMM11.I48	1.18e-05	-0.43452
FT0370	127.854	295.14	Glutaminyllysine;Lysyl-Glutamine;Lysyl-Gamma-glutamate	neg	OMM11.I49	2.02e-07	-0.43452
FT0370	127.854	295.14	Glutaminyllysine;Lysyl-Glutamine;Lysyl-Gamma-glutamate	neg	OMM11.KB1	2.02e-07	-0.43452
FT0370	127.854	295.14	Glutaminyllysine;Lysyl-Glutamine;Lysyl-Gamma-glutamate	neg	OMM11.KB18	2.02e-07	-0.43452
FT0370	127.854	295.14	Glutaminyllysine;Lysyl-Glutamine;Lysyl-Gamma-glutamate	neg	OMM11.YL2	2.02e-07	-0.43452
FT0370	127.854	295.14	Glutaminyllysine;Lysyl-Glutamine;Lysyl-Gamma-glutamate	neg	OMM11.YL27	2.02e-07	-0.43452
FT0370	127.854	295.14	Glutaminyllysine;Lysyl-Glutamine;Lysyl-Gamma-glutamate	neg	OMM11.YL31	2.02e-07	-0.43452
FT0370	127.854	295.14	Glutaminyllysine;Lysyl-Glutamine;Lysyl-Gamma-glutamate	neg	OMM11.YL32	2.02e-07	-0.43452
FT0370	127.854	295.14	Glutaminyllysine;Lysyl-Glutamine;Lysyl-Gamma-glutamate	neg	OMM11.YL44	2.02e-07	-0.43452
FT0370	127.854	295.14	Glutaminyllysine;Lysyl-Glutamine;Lysyl-Gamma-glutamate	neg	OMM11.YL45	2.02e-07	-0.43452
FT0370	127.854	295.14	Glutaminyllysine;Lysyl-Glutamine;Lysyl-Gamma-glutamate	neg	OMM11.YL58	2.02e-07	-0.43452
FT0370	127.854	295.14	Glutaminyllysine;Lysyl-Glutamine;Lysyl-Gamma-glutamate	neg	OMM12	2.02e-07	-0.43452
FT0372	195.743	295.14	Glutaminyllysine;Lysyl-Glutamine;Lysyl-Gamma-glutamate	neg	OMM11.I48	0.000197098	0.590757
FT0375	426.4	297.088	5,6-Dihydro-4-methoxy-6-[2-(4-methoxyphenyl)ethyl]-2H-pyran-	neg	OMM11.YL58	2.35e-08	0.30464
FT0377	344.107	298.141	Hydroxyvalerylcarnitine;Dinorcapsaicin;PF1140_120159	neg	OMM11.I46	5.65e-05	-0.442127
FT0377	344.107	298.141	Hydroxyvalerylcarnitine;Dinorcapsaicin;PF1140_120159	neg	OMM11.I48	0.000803944	-0.442127
FT0377	344.107	298.141	Hydroxyvalerylcarnitine;Dinorcapsaicin;PF1140_120159	neg	OMM11.I49	5.65e-05	-0.442127
FT0377	344.107	298.141	Hydroxyvalerylcarnitine;Dinorcapsaicin;PF1140_120159	neg	OMM11.KB18	5.65e-05	-0.442127
FT0377	344.107	298.141	Hydroxyvalerylcarnitine;Dinorcapsaicin;PF1140_120159	neg	OMM11.YL2	5.65e-05	-0.442127
FT0377	344.107	298.141	Hydroxyvalerylcarnitine;Dinorcapsaicin;PF1140_120159	neg	OMM11.YL27	5.65e-05	-0.442127
FT0377	344.107	298.141	Hydroxyvalerylcarnitine;Dinorcapsaicin;PF1140_120159	neg	OMM11.YL31	5.65e-05	-0.442127
FT0377	344.107	298.141	Hydroxyvalerylcarnitine;Dinorcapsaicin;PF1140_120159	neg	OMM11.YL32	5.65e-05	-0.442127
FT0377	344.107	298.141	Hydroxyvalerylcarnitine;Dinorcapsaicin;PF1140_120159	neg	OMM11.YL44	5.65e-05	-0.442127
FT0377	344.107	298.141	Hydroxyvalerylcarnitine;Dinorcapsaicin;PF1140_120159	neg	OMM11.YL45	5.65e-05	-0.442127
FT0377	344.107	298.141	Hydroxyvalerylcarnitine;Dinorcapsaicin;PF1140_120159	neg	OMM11.YL58	5.65e-05	-0.442127
FT0377	344.107	298.141	Hydroxyvalerylcarnitine;Dinorcapsaicin;PF1140_120159	neg	OMM12	5.65e-05	-0.442127
FT0385	427.659	302.134	N5-Acetyl-N2-gamma-L-glutamyl-L-ornithine;Phenoxybenzamine;C	neg	OMM11.YL31	0.0294138	-0.121981
FT0392	392.408	305.024	[4-(4-methyl-3-oxopent-1-en-1-yl)phenyl]oxidanesulfonic acid	neg	OMM11.I46	0.0234824	0.0495459
FT0392	392.408	305.024	[4-(4-methyl-3-oxopent-1-en-1-yl)phenyl]oxidanesulfonic acid	neg	OMM11.YL27	0.034286	0.0256107
FT0392	392.408	305.024	[4-(4-methyl-3-oxopent-1-en-1-yl)phenyl]oxidanesulfonic acid	neg	OMM11.YL31	0.02864	0.0328718
FT0392	392.408	305.024	[4-(4-methyl-3-oxopent-1-en-1-yl)phenyl]oxidanesulfonic acid	neg	OMM11.YL45	0.0121419	0.0415057
FT0392	392.408	305.024	[4-(4-methyl-3-oxopent-1-en-1-yl)phenyl]oxidanesulfonic acid	neg	OMM11.YL58	0.00970834	0.0351574
FT0393	392.237	306.026	Luteolinidin;3,5,7-trihydroxy-2-(4-hydroxyphenyl)-1??-chrome	neg	OMM11.I46	0.0436034	0.0444777
FT0393	392.237	306.026	Luteolinidin;3,5,7-trihydroxy-2-(4-hydroxyphenyl)-1??-chrome	neg	OMM11.YL45	0.0182528	0.0382448
FT0393	392.237	306.026	Luteolinidin;3,5,7-trihydroxy-2-(4-hydroxyphenyl)-1??-chrome	neg	OMM11.YL58	0.0135124	0.0313418
FT0394	392.336	307.028	cis-Resveratrol 3-sulfate;cis-Resveratrol 4'-sulfate;Resvera	neg	OMM11.I46	0.0298023	0.0493104
FT0394	392.336	307.028	cis-Resveratrol 3-sulfate;cis-Resveratrol 4'-sulfate;Resvera	neg	OMM11.YL27	0.038544	0.0258059
FT0394	392.336	307.028	cis-Resveratrol 3-sulfate;cis-Resveratrol 4'-sulfate;Resvera	neg	OMM11.YL45	0.0136347	0.0386205
FT0394	392.336	307.028	cis-Resveratrol 3-sulfate;cis-Resveratrol 4'-sulfate;Resvera	neg	OMM11.YL58	0.0169311	0.0336783
FT0396	429.638	311.04	Isoprothiolane;Caftaric acid;Cis-Caffeoyl tartaric acid	neg	OMM11.I46	8.05e-07	-0.921452
FT0396	429.638	311.04	Isoprothiolane;Caftaric acid;Cis-Caffeoyl tartaric acid	neg	OMM11.I48	3.32e-05	-0.921452
FT0396	429.638	311.04	Isoprothiolane;Caftaric acid;Cis-Caffeoyl tartaric acid	neg	OMM11.I49	8.05e-07	-0.921452
FT0396	429.638	311.04	Isoprothiolane;Caftaric acid;Cis-Caffeoyl tartaric acid	neg	OMM11.KB18	8.05e-07	-0.921452
FT0396	429.638	311.04	Isoprothiolane;Caftaric acid;Cis-Caffeoyl tartaric acid	neg	OMM11.YL2	8.05e-07	-0.921452
FT0396	429.638	311.04	Isoprothiolane;Caftaric acid;Cis-Caffeoyl tartaric acid	neg	OMM11.YL27	8.05e-07	-0.921452
FT0396	429.638	311.04	Isoprothiolane;Caftaric acid;Cis-Caffeoyl tartaric acid	neg	OMM11.YL31	8.05e-07	-0.921452
FT0396	429.638	311.04	Isoprothiolane;Caftaric acid;Cis-Caffeoyl tartaric acid	neg	OMM11.YL32	0.000163739	0.301925
FT0396	429.638	311.04	Isoprothiolane;Caftaric acid;Cis-Caffeoyl tartaric acid	neg	OMM11.YL44	8.05e-07	-0.921452
FT0396	429.638	311.04	Isoprothiolane;Caftaric acid;Cis-Caffeoyl tartaric acid	neg	OMM11.YL45	8.05e-07	-0.921452
FT0396	429.638	311.04	Isoprothiolane;Caftaric acid;Cis-Caffeoyl tartaric acid	neg	OMM11.YL58	8.05e-07	-0.921452
FT0396	429.638	311.04	Isoprothiolane;Caftaric acid;Cis-Caffeoyl tartaric acid	neg	OMM12	8.05e-07	-0.921452
[truncated: 8,658 more rows]
