# Supplementary material for: Nutritional and host environments determine community ecology and keystone species in a synthetic gut bacterial community
Source: Nat Commun. 2023 Aug 8;14:4780. doi: 10.1038/s41467-023-40372-0 (PMC10409746; doi:10.1038/s41467-023-40372-0)
Supplement: Supplementary file 3 — Source Data [file 41467_2023_40372_MOESM3_ESM.zip › source-data_table_1_revision.xlsx]

## Sheet: Overview
table	data type	corresponding figure
Tab1	absolute abundance, all communities in AF and APF medium	Fig. 1bcde, Fig. S1A
Tab2	absolute abundance, selected communities in APFmod medium	Fig. 4b, Fig. S2, Fig. S9, Fig. S11
Tab3	absolute abundance, communities including E. faecalis KB1 enterocin muntant	Fig. 3a, Fig. S8
Tab4	absolute abundance, selected communities in additional media	Fig. 1b, Fig. S1A, Fig. S5
Tab5	abundance ratio (rabs) in vitro	Fig. 2e
Tab6	pH modification, communities in AF and APF medium	Fig. 2a
Tab7	pH modification, selected communities in APFmod medium	Fig. 4e
Tab8	pH modification, selected communities in additional media	Fig. S1B, Fig. S6
Tab 9	AA levels in vitro	Fig. 2cd
Tab10	SCFA levels in vitro	Fig. S3, Fig. S10
Tab11	SCFA levels in vivo	Fig. S15
Tab 12	Inulin and Xylan concentrations	Fig. 4cd
Tab13	absolute abundances, in vivo, different gut regions	Fig. 5ab, Fig. S13
Tab14	relative abundances, in vivo, different gut regions	Fig. S12
Tab15	abundance ratio (rabs) in vivo	Fig. 5c
Tab 16	cecal and mouse weights	Fig. 6a
Tab 17	bile acid concentrations cecum	Fig. S16
Tab 18	LCN2 levels cecum	Fig. 6c
Tab 19	histopathological score	Fig. 6b

## Sheet: Tab1
16Scorr	KB1	YL2	KB18	YL27	YL31	YL32	YL44	YL45	I46	I48	I49	YL58	sum
OMM11-KB1_E3_AF_W1	0	118000000	0	79500000	1280000000	12000000	657000	0	433000000	2680000000	0	516000000	5120000000
OMM11-KB1_E3_AF_W2	0	178000000	0	63000000	1430000000	16600000	630000	0	400000000	2750000000	0	832000000	5660000000
OMM11-KB1_E3_AF_W3	0	95700000	0	73300000	1360000000	16000000	17500000	0	338000000	3190000000	0	504000000	5590000000
OMM11-YL2_E3_AF_W1	15500000	0	0	7580000	191000000	14500000	423000	0	142000000	480000000	0	1120000000	1970000000
OMM11-YL2_E3_AF_W2	11400000	0	0	7280000	213000000	12500000	237000	0	111000000	503000000	0	646000000	1500000000
OMM11-YL2_E3_AF_W3	18300000	0	0	6050000	240000000	11200000	168000	0	112000000	640000000	0	650000000	1680000000
OMM11-KB18_E3_AF_W1	333000000	0	0	6550000	630000000	19500000	673000	0	90500000	530000000	0	1070000000	2680000000
OMM11-KB18_E3_AF_W2	149000000	0	0	7850000	261000000	15200000	440000	0	91000000	557000000	0	632000000	1710000000
OMM11-KB18_E3_AF_W3	273000000	0	0	10100000	154000000	15200000	337000	163000	102000000	527000000	0	918000000	2000000000
OMM11-YL27_E3_AF_W1	72800000	0	0	0	590000000	15400000	1010000	67000000	79800000	433000000	0	754000000	2010000000
OMM11-YL27_E3_AF_W2	181000000	0	0	0	242000000	19400000	843000	1210000	88500000	517000000	0	936000000	1990000000
OMM11-YL27_E3_AF_W3	204000000	40700	0	0	119000000	14200000	560000	0	69500000	463000000	0	580000000	1450000000
OMM11-YL31_E3_AF_W1	288000000	0	0	0	0	23000000	360000	0	133000000	653000000	0	2020000000	3120000000
OMM11-YL31_E3_AF_W2	241000000	0	0	20800000	0	18300000	308000	0	115000000	523000000	0	1210000000	2130000000
OMM11-YL31_E3_AF_W3	523000000	0	0	23500000	0	15300000	172000	0	107000000	360000000	0	1120000000	2150000000
OMM11-YL32_E3_AF_W1	265000000	0	0	4600000	186000000	0	217000	0	146000000	523000000	0	1330000000	2460000000
OMM11-YL32_E3_AF_W2	670000000	136000	0	4450000	71500000	0	160000	0	118000000	463000000	0	1120000000	2450000000
OMM11-YL32_E3_AF_W3	278000000	0	0	8480000	51000000	0	138000	0	110000000	547000000	0	1300000000	2300000000
OMM11-YL44_E3_AF_W1	413000000	0	0	9430000	53500000	12600000	0	0	118000000	331000000	0	1660000000	2600000000
OMM11-YL44_E3_AF_W2	335000000	0	0	12600000	64500000	12100000	0	0	149000000	390000000	0	1330000000	2290000000
OMM11-YL44_E3_AF_W3	216000000	0	0	16400000	83500000	10600000	0	0	72300000	403000000	0	822000000	1620000000
OMM11-YL45_E3_AF_W1	310000000	0	0	14400000	96500000	13800000	222000	0	138000000	517000000	0	1700000000	2790000000
OMM11-YL45_E3_AF_W2	205000000	0	0	10400000	72000000	13500000	163000	0	122000000	353000000	0	500000000	1280000000
OMM11-YL45_E3_AF_W3	610000000	0	0	12900000	34000000	11400000	157000	0	118000000	293000000	0	480000000	1560000000
OMM11-I46_E3_AF_W1	0	0	0	5100000	825000000	22400000	247000	325000	0	630000000	0	1330000000	2810000000
OMM11-I46_E3_AF_W2	750000000	0	0	2680000	520000000	11100000	93700	8820000	0	360000000	0	892000000	2540000000
OMM11-I46_E3_AF_W3	550000000	69700	0	12500000	322000000	13900000	154000	6400000	0	305000000	0	508000000	1720000000
OMM11-I48_E3_AF_W1	605000000	0	0	11000000	630000000	15300000	190000	0	176000000	0	0	1740000000	3180000000
OMM11-I48_E3_AF_W3	815000000	0	0	27500000	68000000	18600000	350000	0	174000000	0	0	1220000000	2320000000
OMM11-I49_E3_AF_W1	598000000	0	0	2500000	525000000	14200000	135000	0	139000000	337000000	0	786000000	2400000000
OMM11-I49_E3_AF_W2	204000000	0	0	4980000	131000000	17800000	174000	0	120000000	487000000	0	1010000000	1980000000
OMM11-I49_E3_AF_W3	660000000	0	0	8950000	199000000	15600000	127000	0	111000000	357000000	0	1130000000	2480000000
OMM11-YL58_E3_AF_W1	328000000	0	0	0	171000000	43200000	264000	28500000	101000000	367000000	0	0	1040000000
OMM11-YL58_E3_AF_W2	533000000	0	0	0	338000000	32400000	178000	340000	123000000	400000000	0	0	1430000000
OMM11-YL58_E3_AF_W3	750000000	0	0	0	164000000	45800000	400000	103000000	136000000	477000000	144000	0	1680000000
OMM12_E3_AF_W1	313000000	0	0	4280000	280000000	19800000	268000	0	143000000	583000000	0	262000000	1600000000
OMM12_E3_AF_W2	263000000	0	0	8050000	135000000	21600000	337000	0	193000000	513000000	0	370000000	1500000000
OMM12_E3_AF_W3	237000000	0	0	5430000	217000000	18700000	373000	0	155000000	610000000	0	262000000	1500000000
OMM11-KB1_E1_AF_W1	0	150000000	0	59300000	460000000	35000000	295000	2020000	173000000	1300000000	0	734000000	2910000000
OMM11-KB1_E1_AF_W2	0	36300000	0	21300000	309000000	14400000	231000	0	55000000	1310000000	0	206000000	1950000000
OMM11-KB1_E1_AF_W3	0	55300000	0	45300000	367000000	22800000	257000	0	102000000	1530000000	0	338000000	2460000000
OMM11-YL2_E1_AF_W1	80800000	0	0	9030000	143000000	14900000	88300	0	56800000	343000000	0	424000000	1070000000
OMM11-YL2_E1_AF_W2	146000000	0	0	3130000	44500000	10700000	0	0	54300000	224000000	23300	484000000	966000000
OMM11-YL2_E1_AF_W3	81800000	0	0	3350000	38200000	14200000	0	0	63800000	275000000	0	334000000	811000000
OMM11-KB18_E1_AF_W1	25800000	0	0	4950000	100000000	11700000	57000	0	33800000	214000000	0	266000000	656000000
OMM11-KB18_E1_AF_W2	23600000	0	0	4530000	52000000	6220000	0	0	25800000	133000000	0	163000000	408000000
OMM11-KB18_E1_AF_W3	52300000	0	0	10300000	124000000	16200000	69700	0	52500000	247000000	0	378000000	881000000
OMM11-YL27_E1_AF_W1	89000000	0	0	0	104000000	26800000	269000	0	53500000	286000000	0	436000000	995000000
OMM11-YL27_E1_AF_W2	58800000	0	0	0	87000000	24000000	223000	0	58300000	304000000	0	474000000	1010000000
OMM11-YL27_E1_AF_W3	123000000	0	0	0	55500000	17100000	129000	0	41500000	268000000	0	248000000	753000000
OMM11-YL31_E1_AF_W1	62800000	0	0	16100000	0	22000000	305000	41200000	72500000	453000000	0	350000000	1020000000
OMM11-YL31_E1_AF_W2	50800000	0	0	25800000	0	14800000	198000	80700000	45300000	274000000	0	284000000	775000000
OMM11-YL31_E1_AF_W3	23900000	0	0	6030000	0	12400000	52700	1540000	31800000	309000000	0	108000000	492000000
OMM11-YL32_E1_AF_W1	92300000	0	0	61300	545000000	0	79300	4830000	68800000	322000000	0	678000000	1710000000
OMM11-YL32_E1_AF_W2	54800000	0	0	148000	605000000	0	50000	365000	66300000	367000000	0	570000000	1660000000
OMM11-YL44_E1_AF_W1	90300000	0	0	658000	540000000	9160000	0	10700000	59000000	520000000	0	422000000	1650000000
OMM11-YL44_E1_AF_W2	115000000	0	0	590000	285000000	6280000	0	0	34000000	373000000	0	252000000	1070000000
OMM11-YL44_E1_AF_W3	116000000	0	0	1010000	188000000	6200000	0	109000	38500000	390000000	0	161000000	900000000
OMM11-YL45_E1_AF_W1	488000000	0	0	1150000	463000000	12800000	70300	0	100000000	743000000	0	696000000	2500000000
OMM11-YL45_E1_AF_W2	278000000	0	0	658000	265000000	7340000	40300	0	57500000	423000000	0	398000000	1430000000
OMM11-YL45_E1_AF_W3	145000000	0	0	1280000	68000000	7360000	29700	0	43300000	390000000	0	195000000	850000000
OMM11-I46_E1_AF_W1	188000000	0	0	1130000	770000000	12500000	195000	3080000	0	357000000	0	1090000000	2430000000
OMM11-I46_E1_AF_W2	338000000	0	0	4050000	494000000	15600000	222000	11600000	0	363000000	0	1620000000	2850000000
OMM11-I46_E1_AF_W3	260000000	0	0	2750000	202000000	11400000	154000	0	0	273000000	0	1500000000	2250000000
OMM11-I48_E1_AF_W1	230000000	0	0	5730000	400000000	8820000	256000	1180000	68000000	0	0	1520000000	2240000000
OMM11-I48_E1_AF_W2	488000000	0	0	4430000	342000000	12000000	203000	27700000	75800000	0	0	1460000000	2410000000
OMM11-I49_E1_AF_W1	214000000	0	0	2050000	695000000	10200000	141000	920000	77800000	347000000	0	1750000000	3100000000
OMM11-I49_E1_AF_W2	227000000	0	0	5100000	478000000	11600000	126000	3350000	82500000	387000000	0	1580000000	2780000000
OMM11-I49_E1_AF_W3	211000000	0	0	5930000	181000000	17500000	155000	0	107000000	573000000	0	1640000000	2740000000
OMM11-YL58_E1_AF_W1	338000000	0	0	19600	151000000	21400000	1770000	59000000	55500000	357000000	0	0	982000000
OMM11-YL58_E1_AF_W2	323000000	0	0	0	377000000	16300000	537000	9620000	44800000	343000000	0	0	1110000000
OMM11-YL58_E1_AF_W3	45800000	0	0	12300	65000000	5360000	158000	8720000	10400000	92700000	0	0	228000000
OMM12_E1_AF_W1	210000000	0	0	2780000	271000000	7640000	91700	0	63300000	242000000	0	806000000	1600000000
OMM12_E1_AF_W2	488000000	0	0	5050000	197000000	16200000	106000	0	135000000	457000000	0	2020000000	3320000000
OMM12_E1_AF_W3	420000000	0	0	7350000	64000000	13900000	85300	0	112000000	360000000	0	1190000000	2170000000
OMM11-KB1_E2_AF_W1	0	196000000	0	27300000	830000000	14800000	907000	0	655000000	1810000000	0	640000000	4170000000
OMM11-KB1_E2_AF_W2	0	148000000	0	19400000	850000000	12900000	593000	0	475000000	1990000000	0	328000000	3820000000
OMM11-KB1_E2_AF_W3	0	122000000	0	16900000	655000000	12500000	264000	0	275000000	1630000000	0	216000000	2930000000
OMM11-KB18_E2_AF_W1	162000000	0	0	152000	830000000	23000000	787000	0	129000000	487000000	0	842000000	2470000000
OMM11-KB18_E2_AF_W2	44300000	0	0	77800	399000000	13200000	500000	0	39300000	210000000	0	236000000	943000000
OMM11-KB18_E2_AF_W3	88000000	0	0	618000	352000000	12900000	291000	0	54800000	252000000	0	350000000	1110000000
OMM11-YL2_E2_AF_W1	56300000	0	0	177000	318000000	11300000	367000	0	47800000	191000000	0	370000000	994000000
OMM11-YL2_E2_AF_W2	57000000	0	0	53800	248000000	9520000	278000	0	37500000	135000000	0	212000000	699000000
OMM11-YL2_E2_AF_W3	91300000	0	0	1190000	334000000	12700000	283000	0	44300000	283000000	0	312000000	1080000000
OMM11-YL27_E2_AF_W1	58000000	0	0	0	243000000	8240000	383000	0	41300000	132000000	0	216000000	699000000
OMM11-YL27_E2_AF_W2	120000000	0	0	0	321000000	13600000	933000	0	80500000	219000000	0	416000000	1170000000
OMM11-YL27_E2_AF_W3	95500000	0	0	0	461000000	11200000	550000	0	66000000	233000000	0	324000000	1190000000
OMM11-YL31_E2_AF_W1	209000000	0	0	18600000	0	20000000	643000	0	137000000	319000000	0	606000000	1310000000
OMM11-YL31_E2_AF_W2	179000000	0	0	22200000	0	17900000	440000	0	95800000	316000000	0	406000000	1040000000
OMM11-YL31_E2_AF_W3	148000000	0	0	9900000	0	13200000	407000	0	69500000	261000000	0	344000000	847000000
OMM11-YL32_E2_AF_W1	115000000	0	0	53300	428000000	0	0	0	83000000	194000000	0	426000000	1250000000
OMM11-YL32_E2_AF_W2	185000000	0	0	188000	387000000	0	0	0	113000000	383000000	0	476000000	1540000000
OMM11-YL32_E2_AF_W3	142000000	0	0	435000	108000000	0	0	0	90300000	274000000	0	344000000	959000000
OMM11-YL44_E2_AF_W1	136000000	0	0	363000	560000000	14800000	0	0	112000000	373000000	0	580000000	1780000000
OMM11-YL44_E2_AF_W2	43500000	0	0	280000	197000000	8800000	0	0	40000000	195000000	0	182000000	667000000
OMM11-YL44_E2_AF_W3	235000000	0	0	6680000	224000000	16700000	0	0	118000000	312000000	0	592000000	1500000000
OMM11-YL45_E2_AF_W1	46800000	0	0	578000	174000000	8260000	610000	0	35300000	151000000	0	143000000	560000000
OMM11-YL45_E2_AF_W2	458000000	0	0	2850000	1520000000	42200000	42700	0	298000000	827000000	0	1710000000	4860000000
OMM11-YL45_E2_AF_W3	175000000	0	0	8050000	153000000	16400000	393000	0	124000000	165000000	0	386000000	1030000000
OMM11-I46_E2_AF_W1	231000000	0	0	2250000	482000000	22400000	1130000	120000000	0	447000000	0	678000000	1980000000
OMM11-I46_E2_AF_W2	328000000	0	0	1060000	358000000	21000000	637000	0	0	477000000	0	1030000000	2210000000
OMM11-I46_E2_AF_W3	26000000	0	0	139000	42600000	3060000	149000	0	0	36700000	0	75800000	184000000
OMM11-I48_E2_AF_W1	162000000	0	0	5850000	535000000	13000000	1040000	18800000	82000000	0	0	558000000	1380000000
OMM11-I48_E2_AF_W2	173000000	0	0	2680000	396000000	12100000	1180000	0	94300000	0	0	578000000	1260000000
OMM11-I48_E2_AF_W3	325000000	0	0	8100000	165000000	14200000	1950000	0	115000000	0	0	660000000	1290000000
OMM11-I49_E2_AF_W1	232000000	0	0	131000	381000000	16300000	397000	0	129000000	313000000	0	806000000	1880000000
OMM11-I49_E2_AF_W2	214000000	0	0	184000	459000000	14800000	332000	858000	124000000	390000000	0	730000000	1930000000
OMM11-I49_E2_AF_W3	168000000	0	0	120000	387000000	12400000	450000	0	79500000	324000000	0	542000000	1510000000
OMM11-YL58_E2_AF_W1	112000000	0	0	0	185000000	11900000	390000	0	35000000	186000000	0	0	530000000
OMM11-YL58_E2_AF_W2	75500000	0	0	0	130000000	8860000	267000	0	25800000	133000000	0	0	373000000
OMM11-YL58_E2_AF_W3	115000000	0	0	0	196000000	11400000	273000	0	41500000	162000000	0	0	526000000
OMM12_E2_AF_W1	55300000	0	0	295000	148000000	6300000	293000	0	23900000	115000000	0	131000000	480000000
OMM12_E2_AF_W2	79000000	0	0	733000	211000000	8780000	443000	0	45000000	152000000	0	274000000	771000000
OMM12_E2_AF_W3	15900000	0	0	4230000	125000000	5440000	238000	0	19600000	79000000	0	93800000	343000000
OMM11-KB1_E3_APF_W1	0	457000000	0	0	595000000	2400000	5370000	8500000	122000000	4400000000	3220000	460000000	6050000000
OMM11-KB1_E3_APF_W3	0	72000000	0	0	710000000	1510000	54300000	0	290000000	7100000000	485000	1830000000	10100000000
OMM11-YL2_E3_APF_W1	58000000	0	0	0	725000000	19500000	20400000	33300000	31000000	4870000000	0	682000000	6440000000
OMM11-YL2_E3_APF_W2	224000000	0	0	0	905000000	22800000	19500000	7770000	35000000	6130000000	0	936000000	8280000000
OMM11-YL2_E3_APF_W3	86000000	0	0	0	499000000	14000000	16000000	0	23800000	3470000000	0	798000000	4900000000
OMM11-KB18_E3_APF_W1	260000000	129000	0	0	685000000	22600000	33700000	111000000	19600000	4630000000	0	866000000	6630000000
OMM11-KB18_E3_APF_W2	77300000	0	0	0	855000000	24400000	18700000	66300000	14000000	5630000000	0	868000000	7560000000
OMM11-KB18_E3_APF_W3	98500000	0	0	0	620000000	17000000	9770000	2320000	10700000	4270000000	0	700000000	5720000000
OMM11-YL27_E3_APF_W1	34000000	0	0	0	755000000	25600000	27500000	170000000	813000	6100000000	0	480000000	7590000000
OMM11-YL27_E3_APF_W2	89000000	0	0	0	660000000	24600000	21400000	126000000	8780000	5700000000	0	776000000	7410000000
OMM11-YL27_E3_APF_W3	114000000	0	0	0	575000000	18700000	14100000	54200000	8250000	4630000000	0	984000000	6400000000
OMM11-YL31_E3_APF_W1	165000000	0	0	0	0	34600000	13500000	125000000	23000000	7370000000	0	826000000	8550000000
OMM11-YL31_E3_APF_W2	107000000	0	0	0	0	33200000	30200000	94000000	36000000	8370000000	0	1130000000	9800000000
OMM11-YL31_E3_APF_W3	176000000	0	0	0	0	28600000	46000000	0	41800000	9430000000	0	1500000000	11200000000
OMM11-YL32_E3_APF_W1	86000000	0	0	0	416000000	0	12400000	11800000	16000000	6670000000	0	644000000	7850000000
OMM11-YL32_E3_APF_W2	250000000	0	0	0	530000000	0	20300000	0	30000000	7070000000	0	1600000000	9490000000
OMM11-YL32_E3_APF_W3	196000000	0	0	0	463000000	0	23700000	0	21900000	6570000000	0	1350000000	8620000000
OMM11-YL44_E3_APF_W1	89500000	0	0	0	590000000	14400000	0	522000	43000000	6730000000	0	1030000000	8500000000
OMM11-YL44_E3_APF_W2	48300000	0	0	0	424000000	10700000	0	0	12500000	5230000000	0	786000000	6510000000
OMM11-YL44_E3_APF_W3	136000000	0	0	0	565000000	16900000	0	0	49500000	6700000000	0	1570000000	9040000000
OMM11-YL45_E3_APF_W1	79000000	0	0	0	465000000	15100000	13800000	0	17500000	5200000000	0	700000000	6490000000
OMM11-YL45_E3_APF_W2	108000000	0	0	0	565000000	19800000	20800000	0	35500000	6070000000	0	1140000000	7960000000
OMM11-YL45_E3_APF_W3	126000000	72000	0	0	440000000	14800000	26800000	0	27500000	4570000000	0	1150000000	6350000000
OMM11-I46_E3_APF_W1	44500000	0	0	0	1190000000	28400000	24300000	97200000	0	9100000000	0	536000000	11000000000
OMM11-I46_E3_APF_W2	100000000	119000	0	0	1080000000	24600000	21900000	114000000	0	8030000000	0	612000000	9990000000
OMM11-I46_E3_APF_W3	99300000	284000	0	0	1360000000	34800000	26600000	149000000	0	11300000000	0	724000000	13700000000
OMM11-I48_E3_APF_W1	548000000	0	0	237000000	1050000000	37400000	122000000	161000000	128000000	0	0	1200000000	3480000000
OMM11-I48_E3_APF_W2	52800000	0	0	268000000	1100000000	39800000	161000000	223000000	153000000	0	0	1780000000	3770000000
OMM11-I48_E3_APF_W3	14200000	0	0	187000000	640000000	22600000	103000000	90500000	48800000	0	0	826000000	1930000000
OMM11-I49_E3_APF_W1	28300000	0	0	0	1160000000	22000000	27100000	1150000	14200000	6730000000	0	972000000	8960000000
OMM11-I49_E3_APF_W2	22100000	0	0	0	1190000000	21400000	22300000	0	23500000	7370000000	0	950000000	9590000000
OMM11-I49_E3_APF_W3	24300000	0	0	0	1530000000	26600000	26500000	0	39300000	10900000000	0	1590000000	14100000000
OMM11-YL58_E3_APF_W1	29300000	0	0	0	7550000	118000000	44700000	193000000	19600000	10200000000	0	0	10600000000
OMM11-YL58_E3_APF_W2	39300000	0	0	0	14400000	99600000	32000000	250000000	41300000	8900000000	0	0	9380000000
OMM11-YL58_E3_APF_W3	41500000	0	0	0	143000000	77800000	51000000	167000000	16700000	9130000000	0	0	9630000000
OMM12_E3_APF_W1	405000000	0	0	0	1070000000	32800000	36000000	96800000	48500000	10000000000	0	1300000000	13000000000
OMM12_E3_APF_W2	540000000	343000	0	0	1490000000	42000000	47700000	108000000	60000000	16600000000	0	1810000000	20700000000
OMM12_E3_APF_W3	1040000000	0	0	0	2130000000	60000000	147000000	18000000	117000000	20800000000	0	3840000000	28100000000
OMM12_E1_APF_W1	84300000	0	0	0	975000000	26200000	13000000	252000000	31500000	7830000000	0	1310000000	10500000000
OMM12_E1_APF_W2	31500000	0	0	0	1320000000	29000000	18500000	235000000	17900000	11100000000	0	1360000000	14100000000
OMM12_E1_APF_W3	153000000	0	0	0	910000000	13000000	37700000	41300000	15100000	5970000000	0	1630000000	8770000000
OMM11-KB1_E1_APF_W1	0	130000000	0	0	1430000000	36200000	547000	99500000	323000000	11400000000	11400000	2220000000	15700000000
OMM11-KB1_E1_APF_W2	0	60000000	0	0	965000000	31000000	317000	38800000	183000000	7170000000	5450000	1830000000	10300000000
OMM11-KB1_E1_APF_W3	0	0	0	0	930000000	25400000	2880000	36800000	182000000	6670000000	470000	674000000	8520000000
OMM11-YL2_E1_APF_W1	172000000	0	0	0	880000000	50000000	5500000	285000000	21900000	7930000000	0	1140000000	10500000000
OMM11-YL2_E1_APF_W2	78300000	0	0	0	685000000	28400000	6330000	87200000	4600000	5370000000	0	630000000	6890000000
OMM11-YL2_E1_APF_W3	99500000	0	0	0	955000000	33800000	4230000	44300000	16100000	6800000000	0	730000000	8680000000
OMM11-KB18_E1_APF_W1	146000000	0	0	0	780000000	44200000	4130000	313000000	30500000	6700000000	0	894000000	8910000000
OMM11-KB18_E1_APF_W2	61000000	0	0	0	630000000	29800000	7170000	323000000	3630000	6430000000	0	502000000	7990000000
OMM11-KB18_E1_APF_W3	73300000	0	0	0	745000000	40000000	4900000	154000000	5530000	6900000000	0	880000000	8800000000
OMM11-YL27_E1_APF_W1	120000000	0	0	0	1190000000	76200000	10000000	302000000	22300000	9470000000	0	1270000000	12500000000
OMM11-YL27_E1_APF_W2	114000000	0	0	0	790000000	35200000	5270000	145000000	25300000	5770000000	0	626000000	7510000000
OMM11-YL27_E1_APF_W3	62000000	0	0	0	431000000	16200000	2850000	183000	4000000	3170000000	0	328000000	4010000000
OMM11-YL31_E1_APF_W1	27000000	0	0	0	0	46800000	22600000	295000000	22600000	7730000000	0	442000000	8590000000
OMM11-YL31_E1_APF_W2	59500000	0	0	0	0	60600000	25700000	312000000	11400000	10200000000	0	502000000	11100000000
OMM11-YL31_E1_APF_W3	107000000	0	0	0	0	60400000	31300000	322000000	13800000	10300000000	0	800000000	11600000000
OMM11-YL32_E1_APF_W1	134000000	0	0	0	915000000	0	26700000	325000000	27500000	10500000000	0	966000000	12900000000
OMM11-YL32_E1_APF_W2	78800000	0	0	0	930000000	0	24200000	275000000	18000000	9700000000	0	1070000000	12100000000
OMM11-YL32_E1_APF_W3	97500000	0	0	0	790000000	0	20600000	202000000	9830000	7930000000	0	1230000000	10300000000
OMM11-YL45_E1_APF_W1	68800000	0	0	0	735000000	19600000	11100000	0	27500000	5430000000	0	494000000	6790000000
OMM11-YL45_E1_APF_W2	24800000	0	0	0	685000000	20200000	9770000	0	7630000	5270000000	0	348000000	6360000000
OMM11-YL45_E1_APF_W3	73500000	0	0	0	685000000	15500000	10700000	0	30300000	5300000000	0	638000000	6750000000
OMM11-I46_E1_APF_W1	0	0	0	0	1350000000	42600000	26400000	478000000	0	13000000000	0	1410000000	16300000000
OMM11-I46_E1_APF_W2	0	0	0	0	1370000000	40400000	30800000	390000000	0	13000000000	0	2100000000	16900000000
OMM11-I46_E1_APF_W3	0	0	0	0	925000000	28000000	20200000	232000000	0	8430000000	0	1240000000	10900000000
OMM11-I49_E1_APF_W1	0	0	0	0	715000000	25600000	30100000	260000000	0	8200000000	0	554000000	9780000000
OMM11-I49_E1_APF_W2	0	0	0	0	795000000	18000000	23500000	180000000	6450000	7030000000	0	622000000	8680000000
OMM11-I49_E1_APF_W3	0	0	0	0	745000000	17600000	11400000	105000000	22000000	6470000000	0	680000000	8050000000
OMM11-YL58_E1_APF_W1	153000000	0	0	0	35500000	38400000	53300000	292000000	745000	6870000000	0	0	7440000000
OMM11-YL58_E1_APF_W2	71500000	0	0	0	71500000	34200000	62300000	223000000	37500000	6430000000	0	0	6930000000
OMM11-YL58_E1_APF_W3	56000000	0	0	0	0	22200000	37300000	109000000	219000	3630000000	0	0	3860000000
OMM11-KB1_E2_APF_W1	0	16400000	0	0	299000000	6080000	4470000	122000000	102000000	1080000000	3830000	380000000	2010000000
OMM11-KB1_E2_APF_W2	0	17700000	0	0	432000000	9900000	9070000	106000000	159000000	2370000000	17500000	404000000	3530000000
OMM11-KB1_E2_APF_W3	0	46300000	0	0	350000000	8300000	6870000	6450000	33500000	1700000000	11600000	602000000	2770000000
OMM11-KB18_E2_APF_W1	81300000	0	0	0	605000000	25000000	27500000	18700000	40300000	2980000000	0	760000000	4530000000
OMM11-KB18_E2_APF_W2	440000000	0	0	0	438000000	19300000	19300000	3570000	10300000	1990000000	0	518000000	3440000000
OMM11-KB18_E2_APF_W3	53500000	0	0	0	456000000	18600000	29200000	0	17200000	3070000000	0	496000000	4140000000
OMM11-YL2_E2_APF_W1	68800000	0	0	0	655000000	27400000	21000000	0	18300000	4170000000	0	756000000	5710000000
OMM11-YL2_E2_APF_W2	56300000	0	0	0	466000000	18900000	24700000	0	15700000	2700000000	0	740000000	4020000000
OMM11-YL2_E2_APF_W3	138000000	0	0	0	605000000	26400000	16000000	0	52000000	3870000000	0	770000000	5470000000
OMM11-YL27_E2_APF_W1	110000000	0	0	0	535000000	25400000	19400000	0	18200000	3150000000	0	574000000	4440000000
OMM11-YL27_E2_APF_W2	51500000	0	0	0	129000000	8900000	4670000	468000	5900000	693000000	0	166000000	1060000000
OMM11-YL27_E2_APF_W3	84800000	0	0	0	520000000	20400000	12600000	0	18500000	3070000000	0	424000000	4150000000
OMM11-YL31_E2_APF_W1	100000000	0	0	0	0	36600000	63700000	202000000	56000000	4600000000	0	422000000	5480000000
OMM11-YL31_E2_APF_W3	60300000	0	0	0	0	41200000	92000000	75300000	69000000	2820000000	0	402000000	3560000000
OMM11-YL32_E2_APF_W1	85800000	0	0	0	277000000	0	21400000	75200000	14200000	2630000000	0	314000000	3420000000
OMM11-YL32_E2_APF_W2	8800000	0	0	0	190000000	0	16100000	41800000	4280000	1690000000	0	155000000	2110000000
OMM11-YL32_E2_APF_W3	22600000	0	0	0	136000000	0	10100000	11800000	5000000	1100000000	0	143000000	1430000000
OMM11-YL44_E2_APF_W1	24200000	0	0	0	243000000	16900000	0	106000000	9180000	2130000000	0	159000000	2690000000
OMM11-YL44_E2_APF_W2	21400000	0	0	0	219000000	11900000	0	22700000	6230000	1560000000	0	173000000	2010000000
OMM11-YL44_E2_APF_W3	34300000	0	0	0	228000000	16300000	0	63700000	11600000	2170000000	0	160000000	2680000000
OMM11-YL45_E2_APF_W1	49500000	0	0	0	505000000	21000000	14400000	0	13300000	3600000000	0	254000000	4460000000
OMM11-YL45_E2_APF_W2	6830000	0	0	0	124000000	7660000	4400000	0	3230000	793000000	0	70800000	1010000000
OMM11-YL45_E2_APF_W3	31800000	0	0	0	348000000	16000000	21100000	0	16700000	2270000000	0	360000000	3070000000
OMM11-I46_E2_APF_W1	71800000	0	0	0	396000000	28800000	14700000	1730000	0	4130000000	0	420000000	5070000000
OMM11-I46_E2_APF_W2	109000000	0	0	0	457000000	29800000	15600000	618000	0	4070000000	0	514000000	5190000000
OMM11-I46_E2_APF_W3	114000000	0	0	0	330000000	19100000	12500000	0	0	3080000000	0	492000000	4050000000
OMM11-I48_E2_APF_W1	116000000	0	0	408000000	915000000	61200000	95000000	143000000	79000000	0	0	2200000000	4020000000
OMM11-I48_E2_APF_W2	46300000	0	0	226000000	429000000	33000000	53300000	81500000	43000000	0	0	930000000	1840000000
OMM11-I48_E2_APF_W3	175000000	0	0	303000000	640000000	43200000	80700000	124000000	78500000	0	0	1240000000	2680000000
OMM11-I49_E2_APF_W1	18300000	0	0	0	198000000	17200000	7100000	482000	0	1580000000	0	156000000	1980000000
OMM11-I49_E2_APF_W2	48500000	0	0	0	348000000	18500000	17700000	653000	2190000	2840000000	0	204000000	3480000000
OMM11-I49_E2_APF_W3	105000000	0	0	0	360000000	20600000	14500000	1160000	210000	2780000000	0	380000000	3660000000
OMM11-YL58_E2_APF_W2	94000000	0	0	0	2550000	37000000	22800000	15100000	22600000	2200000000	0	0	2390000000
OMM11-YL58_E2_APF_W3	168000000	0	0	0	0	40000000	21500000	20500000	820000	2450000000	0	0	2700000000
OMM12_E2_APF_W1	48800000	0	0	0	355000000	13400000	15800000	0	12100000	2440000000	0	506000000	3390000000
OMM12_E2_APF_W2	32300000	0	0	0	391000000	14300000	22100000	0	16800000	2440000000	0	448000000	3360000000
OMM12_E2_APF_W3	111000000	0	0	0	495000000	16400000	30500000	0	8400000	3770000000	0	670000000	5100000000
OMM12_S1new_APF_W1	192000000	0	0	0	1390000000	58300000	22400000	85600000	1700000	6580000000	0	1720000000	10050000000
OMM12_S1new_APF_W2	276000000	0	0	0	1540000000	72700000	20900000	65700000	10700000	7340000000	0	1600000000	10926000000
OMM12_S1new_APF_W3	179000000	0	0	0	1090000000	52200000	14600000	39900000	43200000	5830000000	0	1260000000	8508900000
OMM11-I48_S1new_APF_W1	203000000	0	0	440000000	1170000000	54300000	103000000	155000000	47700000	2920000	0	1380000000	3555920000
OMM11-I48_S1new_APF_W2	188000000	0	0	527000000	1410000000	66300000	171000000	201000000	46800000	0	0	1530000000	4140100000
OMM11-I48_S1new_APF_W3	331000000	0	0	318000000	866000000	43600000	94200000	121000000	10900000	0	0	582000000	2366700000

## Sheet: Tab2
16S corr	KB1	YL2	KB18	YL27	YL31	YL32	YL44	YL45	I46	I48	I49	YL58	sum
OMM12_E3_APFmod_W1	21700000	0	0	24400000	110000000	4350000	238000	22100000	4960000	86300000	0	29800000	304000000
OMM12_E3_APFmod_W2	174000000	0	0	159000000	697000000	29500000	1930000	108000000	19900000	481000000	0	202000000	1870000000
OMM12_E3_APFmod_W3	133000000	0	40100	97200000	479000000	16300000	1240000	69600000	21700000	310000000	0	122000000	1250000000
OMM11-I48_E2_APFmod_W1	168000000	0	64000	113000000	525000000	16700000	1610000	101000000	8250000	0	0	101000000	1450000000
OMM11-I48_E2_APFmod_W2	108000000	0	38800	113000000	486000000	12600000	1080000	50100000	21500000	0	0	113000000	1090000000
OMM11-I48_E2_APFmod_W3	36500000	0	0	28000000	127000000	3170000	332000	13800000	2810000	0	0	31600000	287000000
OMM11-I48_E3_APFmod_W1	69700000	0	78900	204000000	587000000	27500000	1080000	96100000	31600000	0	0	142000000	1160000000
OMM11-I48_E3_APFmod_W2	279000000	0	89200	261000000	661000000	40800000	2300000	151000000	61200000	0	0	332000000	1790000000
OMM11-I48_E3_APFmod_W3	113000000	0	228000	175000000	338000000	24800000	1700000	88000000	5910000	0	0	50300000	797000000
OMM12_E1_APFmod_W1	29300000	0	0	189000000	869000000	41500000	1980000	140000000	0	1060000000	0	153000000	2480000000
OMM12_E1_APFmod_W2	59700000	0	0	256000000	960000000	43900000	2710000	181000000	76000000	1450000000	0	290000000	3320000000
OMM12_E1_APFmod_W3	84400000	0	0	368000000	1660000000	78600000	4260000	273000000	125000000	2260000000	0	461000000	5320000000
OMM12_E2_APFmod_W1	15100000	0	56000	27800000	157000000	4180000	366000	21200000	6920000	139000000	0	56800000	429000000
OMM12_E2_APFmod_W2	10900000	0	70600	58800000	235000000	6880000	695000	36500000	2750000	257000000	0	57100000	666000000
OMM12_E2_APFmod_W3	15000000	0	26100	24500000	106000000	2620000	402000	15400000	1160000	109000000	0	20700000	296000000
OMM11-I48_E1_APFmod_W1	46400000	0	0	371000000	994000000	59200000	2870000	142000000	6130000	0	0	226000000	1850000000
OMM11-I48_E1_APFmod_W2	25200000	0	0	126000000	341000000	17300000	1120000	68100000	28800000	0	0	108000000	715000000
OMM11-I48_E1_APFmod_W3	117000000	0	0	280000000	880000000	53800000	2520000	164000000	46300000	0	0	239000000	1780000000
OMM12_APF-Inulin_S1_W1	250000000	0	0	139000	1260000000	71700000	23700000	125000000	163000000	7680000000	0	345000000	9918539000
OMM12_APF-Inulin_S1_W2	94600000	0	0	291000	568000000	39900000	9850000	60800000	38400000	5830000000	0	1760000000	8401841000
OMM12_APF-Inulin_S1_W3	36500000	0	0	66100	746000000	81500000	109000000	98400000	37400000	4830000000	0	4440000000	10378866100
OMM12_APF-Inulin_S2_W1	73600000	0	0	0	597000000	49700000	82900000	50300000	71200000	3500000000	0	1750000000	6174700000
OMM12_APF-Inulin_S2_W2	66600000	0	0	0	791000000	58300000	101000000	29800000	101000000	3380000000	0	2100000000	6627700000
OMM12_APF-Inulin_S2_W3	63800000	0	0	3250000	595000000	29500000	2560000	137000000	42500000	5970000000	0	413000000	7256610000
OMM12_APF-Inulin_S3_W2	13800000	0	0	374000	220000	101000	0	0	4660000	2090000	0	31000000	52245000
OMM12_APF-Xylan_S1_W1	199000000	0	0	74500000	1430000000	36100000	94100000	161000000	33900000	3940000000	0	770000000	6738600000
OMM12_APF-Xylan_S1_W2	78000000	0	0	14400000	716000000	23800000	52000000	108000000	19400000	3200000000	0	921000000	5132600000
OMM12_APF-Xylan_S1_W3	175000000	0	0	122000000	1600000000	57100000	122000000	351000000	46100000	8380000000	0	1440000000	12293200000
OMM12_APF-Xylan_S2_W1	45000000	0	0	51600000	769000000	32500000	91200000	193000000	44800000	4740000000	0	480000000	6447100000
OMM12_APF-Xylan_S2_W2	63700000	0	0	205000000	1070000000	62300000	118000000	262000000	50800000	5720000000	0	877000000	8428800000
OMM12_APF-Xylan_S2_W3	39700000	0	0	100000000	696000000	31500000	81300000	126000000	36900000	3930000000	0	545000000	5586400000
OMM12_APF-Xylan_S3_W1	108000000	0	0	124000000	1620000000	53700000	102000000	366000000	455000	8650000000	0	939000000	11963155000
OMM12_APF-Xylan_S3_W2	35700000	0	0	84800000	925000000	30700000	65100000	186000000	7350000	4470000000	0	395000000	6199650000
OMM12_APF-Xylan_S3_W3	44500000	0	0	122000000	949000000	34200000	70400000	225000000	58400000	5380000000	0	520000000	7403500000
OMM-I48_APF-Inulin_S1_W1	228000000	0	0	366000000	1060000000	47200000	135000000	166000000	39900000	0	0	1720000000	3762100000
OMM-I48_APF-Inulin_S1_W2	112000000	0	0	426000000	1530000000	92700000	146000000	260000000	96500000	0	0	2290000000	4953200000
OMM-I48_APF-Inulin_S1_W3	109000000	0	0	451000000	881000000	84100000	131000000	226000000	194000000	0	0	2320000000	4396100000
OMM-I48_APF-Inulin_S2_W1	113000000	0	0	424000000	1260000000	134000000	159000000	349000000	233000000	0	0	2670000000	5342000000
OMM-I48_APF-Inulin_S2_W2	106000000	0	0	282000000	844000000	73700000	103000000	200000000	159000000	0	0	1690000000	3457700000
OMM-I48_APF-Inulin_S2_W3	146000000	0	0	244000000	661000000	60600000	79600000	174000000	17600000	0	0	729000000	2111800000
OMM-I48_APF-Inulin_S3_W1	81500000	0	0	392000000	867000000	56800000	134000000	275000000	142000000	0	0	2750000000	4698300000
OMM-I48_APF-Inulin_S3_W2	132000000	0	0	382000000	1190000000	77900000	149000000	271000000	121000000	0	0	2490000000	4812900000
OMM-I48_APF-Inulin_S3_W3	197000000	0	0	750000000	1860000000	138000000	197000000	378000000	79000000	0	0	3640000000	7239000000
OMM-I48_APF-Xylan_S1_W1	176000000	0	0	295000000	851000000	41100000	79600000	118000000	0	0	0	389000000	1949700000
OMM-I48_APF-Xylan_S1_W2	92100000	0	0	331000000	1000000000	59700000	91900000	210000000	0	0	0	533000000	2317700000
OMM-I48_APF-Xylan_S1_W3	145000000	0	0	339000000	1070000000	59300000	115000000	220000000	0	0	0	712000000	2660300000
OMM-I48_APF-Xylan_S2_W1	141000000	0	0	333000000	763000000	52700000	83000000	264000000	104000000	0	0	691000000	2431700000
OMM-I48_APF-Xylan_S2_W2	208000000	0	0	289000000	965000000	60200000	91400000	236000000	119000000	0	0	876000000	2844600000
OMM-I48_APF-Xylan_S2_W3	150000000	0	0	422000000	1410000000	107000000	126000000	336000000	93300000	0	0	761000000	3405300000
OMM-I48_APF-Xylan_S3_W1	145000000	0	0	403000000	953000000	44800000	119000000	328000000	10100000	0	0	814000000	2816900000
OMM-I48_APF-Xylan_S3_W2	113000000	0	0	214000000	798000000	40700000	70300000	233000000	24600000	0	0	447000000	1940600000
OMM-I48_APF-Xylan_S3_W3	332000000	0	0	615000000	2760000000	165000000	165000000	567000000	123000000	0	0	1290000000	6017000000
OMM12_APFNaOH_S1_w1	386000000	0	0	567000	1510000000	43800000	26600000	110000000	72700000	7480000000	0	1000000000	10629667000
OMM12_APFNaOH_S1_w2	424000000	0	0	877000	2890000000	56500000	65600000	101000000	134000000	13600000000	0	1980000000	19251977000
OMM12_APFNaOH_S2_w1	31000000	0	0	14200000	686000000	52200000	52800000	221000000	1380000	6060000000	0	549000000	7667580000
OMM12_APFNaOH_S2_w2	28500000	0	0	3300000	1050000000	64000000	139000000	290000000	3750000	8470000000	0	648000000	10696550000
OMM-I48_APFHCl_S1_w1	188000000	0	0	0	2470000	14000000	17100000	294000	57900000	0	0	802000000	1081764000
OMM-I48_APFHCl_S1_w2	361000000	0	0	0	11700000	20600000	55700000	355000	95400000	0	0	1340000000	1884755000
OMM-I48_APFHCl_S1_w3	486000000	0	0	0	693000	14400000	445000	148000	107000000	0	0	2390000000	2998686000
OMM-I48_APFHCl_S2_w1	46300000	0	0	12800	307000000	29700000	414000	3760000	21200000	0	0	1170000000	1578386800
OMM-I48_APFHCl_S2_w2	55000000	0	0	0	175000000	25800000	281000	0	35400000	0	0	1970000000	2261481000
OMM-I48_APFHCl_S2_w3	122000000	0	0	0	592000000	20900000	359000	0	40900000	0	0	2000000000	2776159000

## Sheet: Tab3
16Scorr	KB1	YL2	KB18	YL27	YL31	YL32	YL44	YL45	I46	I48	I49	YL58	sum
OMM11-KB1_E3_GAM_W1	0	38300000	0	115000000	2470000000	53600000	12100000	267000000	318000000	9720000000	145000000	584000000	13700000000
OMM11-KB1_E3_GAM_W2	0	22000000	0	140000000	2860000000	60100000	14700000	343000000	295000000	11900000000	108000000	566000000	16300000000
OMM11-KB1_E3_GAM_W3	0	126000000	0	99500000	2230000000	46400000	11800000	279000000	245000000	9440000000	84000000	398000000	13000000000
OMM12_E3_GAM_W1	87600000	3080000	0	31200000	1230000000	19400000	10700000	218000000	27600000	3580000000	0	292000000	5510000000
OMM12_E3_GAM_W2	111000000	1720000	354000	28700000	1020000000	17200000	9450000	187000000	19500000	3380000000	0	279000000	5050000000
OMM12_E3_GAM_W3	34700000	1280000	0	26700000	921000000	16900000	8020000	159000000	12300000	2880000000	0	170000000	4230000000
OMM12_E1_GAM_W1	367000000	3600000	0	114000000	28100000000	519000	11500000	596000000	29200000	30700000000	0	796000000	60700000000
OMM12_E1_GAM_W2	395000000	2620000	0	78000000	19000000000	219000000	7040000	375000000	29200000	21200000000	0	779000000	42100000000
OMM12_E1_GAM_W3	421000000	2510000	0	99500000	24900000000	281000000	8430000	444000000	34500000	25400000000	0	731000000	52300000000
OMM11-KB1_E1_GAM_W1	0	6950000	0	54700000	13300000000	217000000	5240000	303000000	194000000	13100000000	73700000	336000000	27600000000
OMM11-KB1_E1_GAM_W2	0	21500000	0	152000000	38300000000	466000000	12400000	809000000	470000000	32200000000	178000000	842000000	73500000000
OMM11-KB1_E1_GAM_W3	0	13600000	0	96700000	25400000000	365000000	11300000	501000000	291000000	22600000000	118000000	453000000	49900000000
OMM12_E2_GAM_W1	157000000	3240000	0	43900000	7350000000	113000000	3950000	176000000	12800000	5970000000	0	358000000	14200000000
OMM12_E2_GAM_W2	235000000	3110000	0	50900000	10000000000	136000000	4880000	202000000	17700000	7540000000	0	484000000	18700000000
OMM12_E2_GAM_W3	241000000	2450000	0	74300000	12300000000	175000000	6520000	313000000	13200000	11200000000	0	439000000	24800000000
OMM11-KB1_E2_GAM_W1	0	17200000	0	86400000	18600000000	292000000	10200000	343000000	293000000	11800000000	142000000	608000000	32100000000
OMM11-KB1_E2_GAM_W2	0	27200000	0	83300000	22000000000	338000000	9720000	441000000	264000000	12200000000	132000000	479000000	36000000000
OMM11-KB1_E2_GAM_W3	0	24200000	0	95400000	21700000000	315000000	10100000	465000000	290000000	12000000000	111000000	535000000	35500000000
OMM11-KB1_E3_AF_W1	0	118000000	0	79500000	1280000000	12000000	657000	0	433000000	2680000000	0	516000000	5120000000
OMM11-KB1_E3_AF_W2	0	178000000	0	63000000	1430000000	16600000	630000	0	400000000	2750000000	0	832000000	5660000000
OMM11-KB1_E3_AF_W3	0	95700000	0	73300000	1360000000	16000000	17500000	0	338000000	3190000000	0	504000000	5590000000
OMM12_E3_AF_W1	313000000	0	0	4280000	280000000	19800000	268000	0	143000000	583000000	0	262000000	1600000000
OMM12_E3_AF_W2	263000000	0	0	8050000	135000000	21600000	337000	0	193000000	513000000	0	370000000	1500000000
OMM12_E3_AF_W3	237000000	0	0	5430000	217000000	18700000	373000	0	155000000	610000000	0	262000000	1500000000
OMM11-KB1_E1_AF_W1	0	150000000	0	59300000	460000000	35000000	295000	2020000	173000000	1300000000	0	734000000	2910000000
OMM11-KB1_E1_AF_W2	0	36300000	0	21300000	309000000	14400000	231000	0	55000000	1310000000	0	206000000	1950000000
OMM11-KB1_E1_AF_W3	0	55300000	0	45300000	367000000	22800000	257000	0	102000000	1530000000	0	338000000	2460000000
OMM12_E1_AF_W1	210000000	0	0	2780000	271000000	7640000	91700	0	63300000	242000000	0	806000000	1600000000
OMM12_E1_AF_W2	488000000	0	0	5050000	197000000	16200000	106000	0	135000000	457000000	0	2020000000	3320000000
OMM12_E1_AF_W3	420000000	0	0	7350000	64000000	13900000	85300	0	112000000	360000000	0	1190000000	2170000000
OMM11-KB1_E2_AF_W1	0	196000000	0	27100000	832000000	14800000	905000	0	654000000	1810000000	0	640000000	4170000000
OMM11-KB1_E2_AF_W2	0	148000000	0	19400000	852000000	12900000	593000	0	475000000	1990000000	0	328000000	3820000000
OMM11-KB1_E2_AF_W3	0	122000000	0	16900000	654000000	12500000	264000	0	276000000	1630000000	0	216000000	2930000000
OMM12_E2_AF_W1	55300000	0	0	294000	148000000	6300000	293000	0	23900000	115000000	0	131000000	480000000
OMM12_E2_AF_W2	78900000	0	0	731000	211000000	8780000	443000	0	44900000	152000000	0	273000000	770000000
OMM12_E2_AF_W3	15900000	0	0	4220000	125000000	5440000	238000	0	19600000	79100000	0	93700000	343000000
OMM11-KB1_E3_APF_W1	0	457000000	0	0	595000000	2400000	5370000	8500000	122000000	4400000000	3220000	460000000	6050000000
OMM11-KB1_E3_APF_W3	0	72000000	0	0	710000000	1510000	54300000	0	290000000	7100000000	485000	1830000000	10100000000
OMM12_E3_APF_W1	405000000	0	0	0	1070000000	32800000	36000000	96800000	48500000	10000000000	0	1300000000	13000000000
OMM12_E3_APF_W2	540000000	343000	0	0	1490000000	42000000	47700000	108000000	60000000	16600000000	0	1810000000	20700000000
OMM12_E3_APF_W3	1040000000	0	0	0	2130000000	60000000	147000000	18000000	117000000	20800000000	0	3840000000	28100000000
OMM12_E1_APF_W1	84300000	0	0	0	975000000	26200000	13000000	252000000	31500000	7830000000	0	1310000000	10500000000
OMM12_E1_APF_W2	31500000	0	0	0	1320000000	29000000	18500000	235000000	17900000	11100000000	0	1360000000	14100000000
OMM12_E1_APF_W3	153000000	0	0	0	910000000	13000000	37700000	41300000	15100000	5970000000	0	1630000000	8770000000
OMM11-KB1_E1_APF_W1	0	130000000	0	0	1430000000	36200000	547000	99500000	323000000	11400000000	11400000	2220000000	15700000000
OMM11-KB1_E1_APF_W2	0	60000000	0	0	965000000	31000000	317000	38800000	183000000	7170000000	5450000	1830000000	10300000000
OMM11-KB1_E1_APF_W3	0	0	0	0	930000000	25400000	2880000	36800000	182000000	6670000000	470000	674000000	8520000000
OMM11-KB1_E2_APF_W1	0	16400000	0	0	299000000	6080000	4470000	122000000	102000000	1080000000	3830000	380000000	2010000000
OMM11-KB1_E2_APF_W2	0	17700000	0	0	432000000	9900000	9070000	106000000	159000000	2370000000	17500000	404000000	3530000000
OMM11-KB1_E2_APF_W3	0	46300000	0	0	350000000	8300000	6870000	6450000	33500000	1700000000	11600000	602000000	2770000000
OMM12_E2_APF_W1	48800000	0	0	0	355000000	13400000	15800000	0	12100000	2440000000	0	506000000	3390000000
OMM12_E2_APF_W2	32300000	0	0	0	391000000	14300000	22100000	0	16800000	2440000000	0	448000000	3360000000
OMM12_E2_APF_W3	111000000	0	0	0	495000000	16400000	30500000	0	8400000	3770000000	0	670000000	5100000000
OMM12dL50_E1_GAM_W1	103000000	5130000	0	36000000	2380000000	58800000	260000000	470000000	87500000	14500000000	0	334000000	18300000000
OMM12dL50_E1_GAM_W2	46500000	2860000	0	19800000	965000000	31200000	16800000	228000000	36800000	7200000000	0	171000000	8720000000
OMM12dL50_E1_GAM_W3	33300000	1290000	0	13600000	795000000	22200000	13900000	197000000	28500000	6070000000	0	109000000	7280000000
OMM12dL50_E2_GAM_W1	38000000	1490000	0	33500000	625000000	21400000	10300000	182000000	28300000	5730000000	0	242000000	6910000000
OMM12dL50_E2_GAM_W2	14800000	298000	0	14500000	223000000	9000000	5430000	83300000	9000000	2510000000	0	85000000	2950000000
OMM12dL50_E2_GAM_W3	49300000	803000	0	29800000	690000000	21000000	12200000	182000000	24500000	6000000000	0	208000000	7220000000
OMM12dL50_E3_GAM_W1	78500000	2820000	0	93500000	2570000000	51600000	40000000	610000000	72500000	16800000000	0	532000000	20800000000
OMM12dL50_E3_GAM_W2	19600000	803000	0	33500000	670000000	17600000	12300000	207000000	18000000	5530000000	0	185000000	6700000000
OMM12dL50_E3_GAM_W3	109000000	593000	0	28800000	720000000	16100000	14200000	188000000	15600000	6070000000	0	179000000	7340000000
OMM12dL50_E1_AF_W1	240000000	45000000	0	4550000	755000000	3520000	26100	8800000	38000000	90700000	0	193000000	1380000000
OMM12dL50_E1_AF_W2	88800000	10100000	0	7850000	430000000	1930000	17300	803000	21100000	57000000	0	102000000	719000000
OMM12dL50_E1_AF_W3	348000000	56000000	0	5680000	860000000	3140000	35000	8980000	38800000	122000000	0	175000000	1620000000
OMM12dL50_E2_AF_W1	473000000	41300000	0	341000	1590000000	39800000	158000	84900000	77100000	297000000	0	908000000	3510000000
OMM12dL50_E2_AF_W2	131000000	10500000	0	19800	391000000	4050000	22400	13600000	15800000	48400000	0	206000000	821000000
OMM12dL50_E2_AF_W3	44700000	63000000	0	10700	35800000	1270000	8710	330000	4920000	16800000	0	62700000	230000000
OMM12dL50_E3_AF_W1	548000000	117000000	0	4280000	2100000000	12200000	80700	20300000	135000000	231000000	0	616000000	3780000000
OMM12dL50_E3_AF_W2	593000000	196000000	0	5280000	2960000000	18800000	155000	109000000	180000000	370000000	0	638000000	5060000000
OMM12dL50_E3_AF_W3	613000000	153000000	0	8130000	2360000000	10600000	81000	20800000	140000000	269000000	0	628000000	4200000000
OMM12dL50_E1_APF_W1	73300000	36700000	0	0	2100000000	58400000	20800000	115000000	43500000	4070000000	0	312000000	6820000000
OMM12dL50_E1_APF_W2	103000000	59000000	0	0	2890000000	75400000	28600000	148000000	50500000	5370000000	0	410000000	9130000000
OMM12dL50_E1_APF_W3	216000000	80000000	0	0	2190000000	41600000	33700000	118000000	78500000	3570000000	0	616000000	6940000000
OMM12dL50_E2_APF_W1	57100000	73300000	0	0	5190000000	118000000	13000000	170000000	8130000	4090000000	0	296000000	10000000000
OMM12dL50_E2_APF_W2	96800000	86700000	0	0	5630000000	153000000	18500000	202000000	33600000	6340000000	0	315000000	12900000000
OMM12dL50_E2_APF_W3	159000000	797000	0	0	6120000000	152000000	8740000	163000000	22800000	5470000000	0	400000000	12500000000
OMM12dL50_E3_APF_W1	35800000	28800000	0	0	6500000000	102000000	25600000	164000000	20200000	4170000000	0	129000000	11200000000
OMM12dL50_E3_APF_W2	59800000	49000000	0	0	8600000000	125000000	30000000	200000000	35500000	4430000000	0	197000000	13700000000
OMM12dL50_E3_APF_W3	41300000	32500000	0	0	6750000000	76000000	35700000	146000000	35000000	3500000000	0	228000000	10800000000

## Sheet: Tab4
16S corr	KB1	YL2	KB18	YL27	YL31	YL32	YL44	YL45	I46	I48	I49	YL58	sum
OMM11-KB1_E3_GAM_W1	0	38300000	0	115000000	2470000000	53600000	12100000	267000000	318000000	9720000000	145000000	584000000	13700000000
OMM11-KB1_E3_GAM_W2	0	22000000	0	140000000	2860000000	60100000	14700000	343000000	295000000	11900000000	108000000	566000000	16300000000
OMM11-KB1_E3_GAM_W3	0	126000000	0	99500000	2230000000	46400000	11800000	279000000	245000000	9440000000	84000000	398000000	13000000000
OMM11-KB1_E3_TYG_W1	0	0	0	7680	118000000	20200000	0	0	0	990000000	0	21600	1130000000
OMM11-KB1_E3_TYG_W2	0	0	0	14100	417000000	68900000	0	10100000	0	3720000000	0	49700	4210000000
OMM11-KB1_E3_TYG_W3	0	0	0	19800	516000000	76700000	0	0	0	4470000000	0	0	5060000000
OMM11-KB1_E3_YCFA_W1	0	103000000	0	4210000	69900000	8240000	0	0	3220000000	288000000	0	478000000	4170000000
OMM11-KB1_E3_YCFA_W2	0	26400000	0	3000000	35200000	5450000	34700	0	1420000000	142000000	0	138000000	1770000000
OMM11-KB1_E3_YCFA_W3	0	53900000	0	4250000	43600000	7750000	503000	0	2570000000	277000000	0	236000000	3190000000
OMM11-I48_E3_GAM_W1	232000000	14100000	0	1260000000	689000000	44300000	24700000	247000000	51800000	0	0	397000000	2970000000
OMM11-I48_E3_GAM_W2	299000000	17100000	541000	1260000000	546000000	39000000	24600000	247000000	48900000	0	0	369000000	2850000000
OMM11-I48_E3_GAM_W3	282000000	0	0	1380000000	711000000	45100000	27800000	286000000	52000000	0	0	458000000	3240000000
OMM11-I48_E3_TYG_W1	854000000	0	0	12300	6810000	29500000	0	0	0	0	0	0	891000000
OMM11-I48_E3_TYG_W3	750000000	0	0	0	1220000	23500000	0	0	0	0	0	0	775000000
OMM11-I48_E3_YCFA_W2	247000000	0	0	339000000	43000000	30300000	0	4970000	25600000	0	0	2940000000	3630000000
OMM11-I48_E3_YCFA_W3	213000000	0	0	361000000	104000000	26600000	0	5720000	47900000	0	0	2870000000	3630000000
OMM11-YL58_E3_GAM_W2	114000000	4810000	0	186000000	277000	34300000	9870000	287000000	15500000	3790000000	0	0	4440000000
OMM11-YL58_E3_GAM_W3	70000000	4290000	0	153000000	102000	30000000	8290000	227000000	7210000	2950000000	0	0	3450000000
OMM11-YL58_E3_TYG_W1	533000000	0	0	41000	0	30000000	0	26200000	0	280000000	0	0	869000000
OMM11-YL58_E3_TYG_W2	266000000	0	0	15200	146000	13700000	0	0	0	220000000	0	0	500000000
OMM11-YL58_E3_TYG_W3	616000000	0	0	16400	5840000	17800000	0	0	0	287000000	0	0	927000000
OMM11-YL58_E3_YCFA_W1	137000000	0	0	3350000	13400000	11300000	0	6780000	0	150000000	0	0	322000000
OMM11-YL58_E3_YCFA_W2	148000000	0	0	2690000	8220000	13600000	0	6280000	0	191000000	0	0	370000000
OMM11-YL58_E3_YCFA_W3	66200000	0	0	37700	1080000	10300000	0	1450000	0	182000000	0	0	261000000
OMM12_E3_GAM_W1	87600000	3080000	0	31200000	1230000000	19400000	10700000	218000000	27600000	3580000000	0	292000000	5510000000
OMM12_E3_GAM_W2	111000000	1720000	354000	28700000	1020000000	17200000	9450000	187000000	19500000	3380000000	0	279000000	5050000000
OMM12_E3_GAM_W3	34700000	1280000	0	26700000	921000000	16900000	8020000	159000000	12300000	2880000000	0	170000000	4230000000
OMM12_E3_TYG_W1	395000000	0	0	4170	68900	20700000	0	0	0	16800000	0	19100	433000000
OMM12_E3_TYG_W2	297000000	0	0	4910	28600000	28600000	0	0	0	1430000	0	30900	356000000
OMM12_E3_TYG_W3	497000000	0	0	6230	71000000	28700000	0	0	0	22300000	0	0	619000000
OMM12_E3_YCFA_W1	175000000	0	0	166000000	31500000	29300000	0	14500000	0	445000000	0	535000000	1400000000
OMM12_E3_YCFA_W2	228000000	0	0	130000	465000	38100000	0	7620000	4310000	434000000	0	1370000000	2080000000
OMM12_E3_YCFA_W3	255000000	0	0	121000	0	39600000	0	432000	0	443000000	0	809000000	1550000000
OMM12_E1_GAM_W1	367000000	3600000	0	114000000	28100000000	519000	11500000	596000000	29200000	30700000000	0	796000000	60700000000
OMM12_E1_GAM_W2	395000000	2620000	0	78000000	19000000000	219000000	7040000	375000000	29200000	21200000000	0	779000000	42100000000
OMM12_E1_GAM_W3	421000000	2510000	0	99500000	24900000000	281000000	8430000	444000000	34500000	25400000000	0	731000000	52300000000
OMM12_E1_TYG_W1	1300000000	0	0	0	6650000000	167000000	0	0	0	127000000	0	0	8250000000
OMM12_E1_TYG_W2	770000000	0	0	0	3780000000	125000000	0	5520000	0	1250000	0	0	4680000000
OMM12_E1_TYG_W3	926000000	0	0	0	4990000000	140000000	0	0	0	153000000	0	0	6210000000
OMM12_E1_YCFA_W1	377000000	0	0	33900000	6140000000	168000000	0	48000000	202000000	1160000000	0	270000000	8400000000
OMM12_E1_YCFA_W2	246000000	0	0	27600000	4780000000	132000000	0	41200000	160000000	1070000000	0	221000000	6680000000
OMM12_E1_YCFA_W3	448000000	0	0	25400000	3790000000	106000000	0	33200000	171000000	826000000	0	249000000	5650000000
OMM11-I48_E1_GAM_W1	487000000	6740000	189000	188000000	12800000000	187000000	7480000	297000000	35900000	0	0	779000000	14800000000
OMM11-I48_E1_GAM_W2	480000000	8850000	97600	216000000	16900000000	192000000	8110000	342000000	36700000	0	0	718000000	18900000000
OMM11-I48_E1_GAM_W3	418000000	10400000	409000	193000000	12800000000	218000000	8730000	352000000	35000000	0	0	571000000	14700000000
OMM11-I48_E1_TYG_W1	781000000	0	0	0	4660000000	165000000	0	40200000	0	0	0	5680	5650000000
OMM11-I48_E1_TYG_W2	1620000000	0	0	10100	5920000000	176000000	0	72500000	24300	0	0	28400	7790000000
OMM11-I48_E1_TYG_W3	565000000	0	0	0	2140000000	72700000	0	0	0	0	0	7280	2780000000
OMM11-I48_E1_YCFA_W1	445000000	0	0	45800000	5860000000	137000000	0	51000000	214000000	0	0	367000000	7120000000
OMM11-I48_E1_YCFA_W2	355000000	0	0	53200000	4910000000	141000000	0	56300000	238000000	0	0	214000000	5960000000
OMM11-I48_E1_YCFA_W3	273000000	0	0	44100000	4240000000	108000000	0	47400000	156000000	0	0	205000000	5070000000
OMM11-KB1_E1_GAM_W1	0	6950000	0	54700000	13300000000	217000000	5240000	303000000	194000000	13100000000	73700000	336000000	27600000000
OMM11-KB1_E1_GAM_W2	0	21500000	0	152000000	38300000000	466000000	12400000	809000000	470000000	32200000000	178000000	842000000	73500000000
OMM11-KB1_E1_GAM_W3	0	13600000	0	96700000	25400000000	365000000	11300000	501000000	291000000	22600000000	118000000	453000000	49900000000
OMM11-KB1_E1_TYG_W1	0	23300	0	0	1300000000	622000000	0	0	0	10700	0	0	1930000000
OMM11-KB1_E1_TYG_W2	0	43100	0	13600000	3420000000	842000000	0	0	0	73200	0	147000000	4420000000
OMM11-KB1_E1_TYG_W3	0	69600	0	6440000	1370000000	1070000000	0	0	0	32300	0	0	2450000000
OMM11-KB1_E1_YCFA_W1	0	68100000	0	16300000	1710000000	79400000	0	0	1410000000	1290000000	0	321000000	4890000000
OMM11-KB1_E1_YCFA_W2	0	31100000	0	39500000	731000000	63700000	0	0	1180000000	1460000000	0	279000000	3790000000
OMM11-KB1_E1_YCFA_W3	0	76000000	0	51200000	6580000000	214000000	0	62500000	1770000000	1550000000	0	0	10300000000
OMM11-YL58_E1_GAM_W1	169000000	1680000	0	31000000	0	208000000	4080000	257000000	6310000	5300000000	0	0	5980000000
OMM11-YL58_E1_GAM_W2	448000000	4340000	0	49400000	0	338000000	5900000	402000000	12800000	7510000000	0	0	8770000000
OMM11-YL58_E1_GAM_W3	153000000	1450000	0	29000000	0	210000000	3660000	246000000	7520000	4560000000	0	0	5210000000
OMM11-YL58_E1_TYG_W1	1280000000	18300	0	0	5100000000	143000000	0	29600000	0	20100	0	0	6550000000
OMM11-YL58_E1_TYG_W2	1570000000	0	0	0	4880000000	162000000	0	63700000	0	0	0	0	6680000000
OMM11-YL58_E1_TYG_W3	1480000000	0	0	0	6040000000	165000000	0	52100000	0	19400	0	0	7740000000
OMM11-YL58_E1_YCFA_W1	1220000000	1220000	0	14500000	97400	154000000	0	66900000	84700000	912000000	0	0	2450000000
OMM11-YL58_E1_YCFA_W2	456000000	0	0	14400000	969000	187000000	0	47100000	105000000	841000000	0	0	1650000000
OMM11-YL58_E1_YCFA_W3	479000000	0	0	16700000	235000	186000000	0	80700000	106000000	901000000	0	0	1770000000
OMM12_E2_GAM_W1	157000000	3240000	0	43900000	7350000000	113000000	3950000	176000000	12800000	5970000000	0	358000000	14200000000
OMM12_E2_GAM_W2	235000000	3110000	0	50900000	10000000000	136000000	4880000	202000000	17700000	7540000000	0	484000000	18700000000
OMM12_E2_GAM_W3	241000000	2450000	0	74300000	12300000000	175000000	6520000	313000000	13200000	11200000000	0	439000000	24800000000
OMM12_E2_TYG_W1	635000000	0	0	0	3980000000	120000000	0	38200000	0	28000	0	15600	4780000000
OMM12_E2_TYG_W2	1110000000	15400	0	0	3860000000	104000000	0	28000000	0	0	0	0	5100000000
OMM12_E2_TYG_W3	1050000000	0	0	0	4620000000	126000000	0	48700000	0	0	0	0	5840000000
OMM12_E2_YCFA_W1	126000000	0	0	27900000	5820000000	104000000	0	44200000	192000000	918000000	0	171000000	7400000000
OMM12_E2_YCFA_W2	198000000	0	0	22200000	4860000000	87700000	0	36900000	170000000	719000000	0	196000000	6290000000
OMM12_E2_YCFA_W3	375000000	0	0	28000000	5980000000	119000000	0	41800000	57100000	823000000	0	85900000	7510000000
OMM11-I48_E2_GAM_W1	577000000	8510000	271000	174000000	9640000000	181000000	8240000	312000000	37400000	0	0	903000000	11800000000
OMM11-I48_E2_GAM_W2	576000000	6550000	323000	145000000	6340000000	129000000	7410000	265000000	29800000	0	0	664000000	8170000000
OMM11-I48_E2_GAM_W3	442000000	7600000	145000	96200000	7040000000	95100000	5240000	186000000	22500000	0	0	626000000	8520000000
OMM11-I48_E2_TYG_W1	823000000	0	0	0	4600000000	107000000	0	0	0	0	0	0	5530000000
OMM11-I48_E2_TYG_W2	1320000000	0	0	0	4810000000	104000000	0	381000	0	0	0	0	6240000000
OMM11-I48_E2_TYG_W3	1290000000	0	0	0	3340000000	86700000	0	18500000	0	0	0	0	4730000000
OMM11-I48_E2_YCFA_W1	267000000	0	0	34200000	4140000000	129000000	0	40400000	59500000	0	0	204000000	4870000000
OMM11-I48_E2_YCFA_W2	411000000	201000	0	34200000	4840000000	149000000	0	43100000	64300000	0	0	208000000	5750000000
OMM11-I48_E2_YCFA_W3	178000000	0	0	41200000	2110000000	86900000	0	27600000	47100000	0	0	89600000	2580000000
OMM11-KB1_E2_GAM_W1	0	17200000	0	86400000	18600000000	292000000	10200000	343000000	293000000	11800000000	142000000	608000000	32100000000
OMM11-KB1_E2_GAM_W2	0	27200000	0	83300000	22000000000	338000000	9720000	441000000	264000000	12200000000	132000000	479000000	36000000000
OMM11-KB1_E2_GAM_W3	0	24200000	0	95400000	21700000000	315000000	10100000	465000000	290000000	12000000000	111000000	535000000	35500000000
OMM11-KB1_E2_TYG_W1	0	5600	0	0	3170000000	592000000	6560	0	96000	703000	0	33600	3760000000
OMM11-KB1_E2_TYG_W2	0	14100	0	0	3030000000	585000000	10000	0	0	29400	0	0	3610000000
OMM11-KB1_E2_TYG_W3	0	120000	0	0	4140000000	740000000	17400	0	0	8270	0	0	4880000000
OMM11-KB1_E2_YCFA_W1	0	93400000	0	25500000	2500000000	48100000	0	300000	1360000000	1070000000	0	212000000	5320000000
OMM11-KB1_E2_YCFA_W2	0	43400000	0	21300000	1370000000	33400000	0	0	895000000	640000000	0	233000000	3240000000
OMM11-KB1_E2_YCFA_W3	0	62900000	0	25400000	2080000000	49100000	0	0	1290000000	774000000	0	287000000	4570000000
OMM11-YL58_E2_GAM_W1	431000000	3240000	0	29000000	1050000	229000000	5920000	257000000	16400000	3260000000	0	0	4240000000
OMM11-YL58_E2_GAM_W2	401000000	3420000	0	19200000	1210000	233000000	5720000	203000000	17600000	2520000000	0	0	3400000000
OMM11-YL58_E2_GAM_W3	484000000	4070000	0	27000000	1020000	188000000	4870000	243000000	10900000	2760000000	0	0	3720000000
OMM11-YL58_E2_TYG_W1	1400000000	0	0	0	5110000000	145000000	0	570000	0	0	0	0	6650000000
OMM11-YL58_E2_TYG_W2	1060000000	0	0	0	4390000000	130000000	0	33300000	16400	220000	0	0	5620000000
OMM11-YL58_E2_TYG_W3	1590000000	0	0	0	6400000000	185000000	0	30200000	0	248000000	0	0	8450000000
OMM11-YL58_E2_YCFA_W1	114000000	123000	36900	2810000	4580000	44200000	0	16400000	13800000	156000000	0	0	352000000
OMM11-YL58_E2_YCFA_W2	161000000	0	0	4100000	2410000	143000000	10900	50400000	16900000	535000000	0	0	914000000
OMM11-YL58_E2_YCFA_W3	178000000	0	0	281000	1180000	44400000	5050	13000000	855000	121000000	0	0	358000000
OMM11-KB1_E3_AF_W1	0	118000000	0	79500000	1280000000	12000000	657000	0	433000000	2680000000	0	516000000	5120000000
OMM11-KB1_E3_AF_W2	0	178000000	0	63000000	1430000000	16600000	630000	0	400000000	2750000000	0	832000000	5660000000
OMM11-KB1_E3_AF_W3	0	95700000	0	73300000	1360000000	16000000	17500000	0	338000000	3190000000	0	504000000	5590000000
OMM11-I48_E3_AF_W1	605000000	0	0	11000000	630000000	15300000	190000	0	176000000	0	0	1740000000	3180000000
OMM11-I48_E3_AF_W3	815000000	0	0	27500000	68000000	18600000	350000	0	174000000	0	0	1220000000	2320000000
OMM11-YL58_E3_AF_W1	328000000	0	0	0	171000000	43200000	264000	28500000	101000000	367000000	0	0	1040000000
OMM11-YL58_E3_AF_W2	533000000	0	0	0	338000000	32400000	178000	340000	123000000	400000000	0	0	1430000000
OMM11-YL58_E3_AF_W3	750000000	0	0	0	164000000	45800000	400000	103000000	136000000	477000000	144000	0	1680000000
OMM12_E3_AF_W1	313000000	0	0	4280000	280000000	19800000	268000	0	143000000	583000000	0	262000000	1600000000
OMM12_E3_AF_W2	263000000	0	0	8050000	135000000	21600000	337000	0	193000000	513000000	0	370000000	1500000000
OMM12_E3_AF_W3	237000000	0	0	5430000	217000000	18700000	373000	0	155000000	610000000	0	262000000	1500000000
OMM11-KB1_E1_AF_W1	0	150000000	0	59300000	460000000	35000000	295000	2020000	173000000	1300000000	0	734000000	2910000000
OMM11-KB1_E1_AF_W2	0	36300000	0	21300000	309000000	14400000	231000	0	55000000	1310000000	0	206000000	1950000000
OMM11-KB1_E1_AF_W3	0	55300000	0	45300000	367000000	22800000	257000	0	102000000	1530000000	0	338000000	2460000000
OMM11-I48_E1_AF_W1	230000000	0	0	5730000	400000000	8820000	256000	1180000	68000000	0	0	1520000000	2240000000
OMM11-I48_E1_AF_W2	488000000	0	0	4430000	342000000	12000000	203000	27700000	75800000	0	0	1460000000	2410000000
OMM11-YL58_E1_AF_W1	338000000	0	0	19600	151000000	21400000	1770000	59000000	55500000	357000000	0	0	982000000
OMM11-YL58_E1_AF_W2	323000000	0	0	0	377000000	16300000	537000	9620000	44800000	343000000	0	0	1110000000
OMM11-YL58_E1_AF_W3	45800000	0	0	12300	65000000	5360000	158000	8720000	10400000	92700000	0	0	228000000
OMM12_E1_AF_W1	210000000	0	0	2780000	271000000	7640000	91700	0	63300000	242000000	0	806000000	1600000000
OMM12_E1_AF_W2	488000000	0	0	5050000	197000000	16200000	106000	0	135000000	457000000	0	2020000000	3320000000
OMM12_E1_AF_W3	420000000	0	0	7350000	64000000	13900000	85300	0	112000000	360000000	0	1190000000	2170000000
OMM11-KB1_E2_AF_W1	0	196000000	0	27100000	832000000	14800000	905000	0	654000000	1810000000	0	640000000	4170000000
OMM11-KB1_E2_AF_W2	0	148000000	0	19400000	852000000	12900000	593000	0	475000000	1990000000	0	328000000	3820000000
OMM11-KB1_E2_AF_W3	0	122000000	0	16900000	654000000	12500000	264000	0	276000000	1630000000	0	216000000	2930000000
OMM11-I48_E2_AF_W1	162000000	0	0	5860000	533000000	13000000	1040000	18900000	81900000	0	0	559000000	1370000000
OMM11-I48_E2_AF_W2	173000000	0	0	2680000	396000000	12100000	1180000	0	94400000	0	0	577000000	1260000000
OMM11-I48_E2_AF_W3	326000000	0	0	8110000	165000000	14200000	1950000	0	115000000	0	0	660000000	1290000000
OMM11-YL58_E2_AF_W1	112000000	0	0	0	185000000	11900000	391000	0	34900000	186000000	0	0	530000000
OMM11-YL58_E2_AF_W2	75500000	0	0	0	130000000	8850000	267000	0	25800000	133000000	0	0	373000000
OMM11-YL58_E2_AF_W3	115000000	0	0	0	196000000	11400000	273000	0	41500000	162000000	0	0	526000000
OMM12_E2_AF_W1	55300000	0	0	294000	148000000	6300000	293000	0	23900000	115000000	0	131000000	480000000
OMM12_E2_AF_W2	78900000	0	0	731000	211000000	8780000	443000	0	44900000	152000000	0	273000000	770000000
OMM12_E2_AF_W3	15900000	0	0	4220000	125000000	5440000	238000	0	19600000	79100000	0	93700000	343000000
OMM11-KB1_E3_APF_W1	0	457000000	0	0	595000000	2400000	5370000	8500000	122000000	4400000000	3220000	460000000	6050000000
OMM11-KB1_E3_APF_W3	0	72000000	0	0	710000000	1510000	54300000	0	290000000	7100000000	485000	1830000000	10100000000
OMM11-I48_E3_APF_W1	548000000	0	0	237000000	1040000000	37400000	122000000	161000000	128000000	0	0	1200000000	3480000000
OMM11-I48_E3_APF_W2	52800000	0	0	268000000	1100000000	39900000	161000000	223000000	152000000	0	0	1780000000	3770000000
OMM11-I48_E3_APF_W3	14200000	0	0	187000000	639000000	22600000	103000000	90500000	48700000	0	0	827000000	1930000000
OMM11-YL58_E3_APF_W1	29300000	0	0	0	7550000	118000000	44700000	193000000	19600000	10200000000	0	0	10600000000
OMM11-YL58_E3_APF_W2	39300000	0	0	0	14400000	99600000	32000000	250000000	41300000	8900000000	0	0	9380000000
OMM11-YL58_E3_APF_W3	41500000	0	0	0	143000000	77800000	51000000	167000000	16700000	9130000000	0	0	9630000000
OMM12_E3_APF_W1	405000000	0	0	0	1070000000	32800000	36000000	96800000	48500000	10000000000	0	1300000000	13000000000
OMM12_E3_APF_W2	540000000	343000	0	0	1490000000	42000000	47700000	108000000	60000000	16600000000	0	1810000000	20700000000
OMM12_E3_APF_W3	1040000000	0	0	0	2130000000	60000000	147000000	18000000	117000000	20800000000	0	3840000000	28100000000
OMM12_E1_APF_W1	84300000	0	0	0	975000000	26200000	13000000	252000000	31500000	7830000000	0	1310000000	10500000000
OMM12_E1_APF_W2	31500000	0	0	0	1320000000	29000000	18500000	235000000	17900000	11100000000	0	1360000000	14100000000
OMM12_E1_APF_W3	153000000	0	0	0	910000000	13000000	37700000	41300000	15100000	5970000000	0	1630000000	8770000000
OMM11-KB1_E1_APF_W1	0	130000000	0	0	1430000000	36200000	547000	99500000	323000000	11400000000	11400000	2220000000	15700000000
OMM11-KB1_E1_APF_W2	0	60000000	0	0	965000000	31000000	317000	38800000	183000000	7170000000	5450000	1830000000	10300000000
OMM11-KB1_E1_APF_W3	0	0	0	0	930000000	25400000	2880000	36800000	182000000	6670000000	470000	674000000	8520000000
OMM11-YL58_E1_APF_W1	153000000	0	0	0	35500000	38400000	53300000	292000000	745000	6870000000	0	0	7440000000
OMM11-YL58_E1_APF_W2	71500000	0	0	0	71500000	34200000	62300000	223000000	37500000	6430000000	0	0	6930000000
OMM11-YL58_E1_APF_W3	56000000	0	0	0	0	22200000	37300000	109000000	219000	3630000000	0	0	3860000000
OMM11-KB1_E2_APF_W1	0	16400000	0	0	299000000	6080000	4470000	122000000	102000000	1080000000	3830000	380000000	2010000000
OMM11-KB1_E2_APF_W2	0	17700000	0	0	432000000	9900000	9070000	106000000	159000000	2370000000	17500000	404000000	3530000000
OMM11-KB1_E2_APF_W3	0	46300000	0	0	350000000	8300000	6870000	6450000	33500000	1700000000	11600000	602000000	2770000000
OMM11-I48_E2_APF_W1	116000000	0	0	408000000	915000000	61200000	95000000	143000000	79000000	0	0	2200000000	4020000000
OMM11-I48_E2_APF_W2	46300000	0	0	226000000	429000000	33000000	53300000	81500000	43000000	0	0	930000000	1840000000
OMM11-I48_E2_APF_W3	175000000	0	0	303000000	640000000	43200000	80700000	124000000	78500000	0	0	1240000000	2680000000
OMM11-YL58_E2_APF_W2	94000000	0	0	0	2550000	37000000	22800000	15100000	22600000	2200000000	0	0	2390000000
OMM11-YL58_E2_APF_W3	168000000	0	0	0	0	40000000	21500000	20500000	820000	2450000000	0	0	2700000000
OMM12_E2_APF_W1	48800000	0	0	0	355000000	13400000	15800000	0	12100000	2440000000	0	506000000	3390000000
OMM12_E2_APF_W2	32300000	0	0	0	391000000	14300000	22100000	0	16800000	2440000000	0	448000000	3360000000
OMM12_E2_APF_W3	111000000	0	0	0	495000000	16400000	30500000	0	8400000	3770000000	0	670000000	5100000000

## Sheet: Tab5
medium	probe	OMM11-I48	OMM11-KB1	OMM11-YL58
AF	I46	0.842857	3.01786	0.4
AF	I48	4.58333e-05	5.02778	0.952778
AF	I49	1	1	1
AF	KB1	1.37553	0.000340928	1.36287
AF	KB18	1	1	1
AF	YL2	1	3765.43	1
AF	YL27	1.36916	10.5841	0.0013785
AF	YL31	2.01015	4.22335	0.86802
AF	YL32	0.935252	1.06475	1.17266
AF	YL44	1.30597	2.21269	1.01866
AF	YL45	1	1	53.1707
AF	YL58	4.46886	1.84615	5.20147e-05
APF	I46	4.39944	9.52514	1.01397
APF	I48	2.10728e-06	0.706897	0.849298
APF	I49	1	150.162	1
APF	KB1	0.76036	0.000727928	0.574324
APF	KB18	1	1	1
APF	YL2	1	1640.43	1
APF	YL27	42796.6	1	1
APF	YL31	0.797436	0.669231	0.0112564
APF	YL32	1.47519	0.347328	1.49618
APF	YL44	3.2459	0.161311	1.34426
APF	YL45	3.23245	0.915254	4.35835
APF	YL58	0.931298	0.487023	1.08397e-05
GAM	I46	1.88205	14.9231	0.607692
GAM	I48	2.18833e-06	1.59151	0.467507
GAM	I49	1	3818.77	1
GAM	KB1	1.88085	0.00034383	1.21277
GAM	KB18	5.43103	1	1
GAM	YL2	3.24809	8.39695	1.42939
GAM	YL27	3.79175	1.8998	0.589391
GAM	YL31	0.704	1.86	1.895e-05
GAM	YL32	1.14159	2.58407	1.84956
GAM	YL44	1.02743	1.40898	0.724439
GAM	YL45	1.31193	1.57339	1.15367
GAM	YL58	1.42597	1.21868	3.23462e-05
TYG	I46	1	1	1
TYG	I48	0.0115385	0.0511888	0.153846
TYG	I49	1	1	1
TYG	KB1	1.08896	0.000104935	1.66234
TYG	KB18	1	1	1
TYG	YL2	1	1	1
TYG	YL27	1	1.30169	1
TYG	YL31	1.0285	0.354922	1.26425
TYG	YL32	0.794583	4.93333	1.19167
TYG	YL44	1	1	1
TYG	YL45	1.66159	1	180.488
TYG	YL58	1	1	1
YCFA	I46	0.386875	8.8125	0.08625
YCFA	I48	2.00486e-05	0.940462	0.232078
YCFA	I49	1	1	1
YCFA	KB1	1.09756	0.000328455	0.654472
YCFA	KB18	1	1	1
YCFA	YL2	1	1941.36	1
YCFA	YL27	1.62862	0.771739	0.121377
YCFA	YL31	0.876569	0.286611	0.000246862
YCFA	YL32	1.13942	0.4625	0.426923
YCFA	YL44	1	1	1
YCFA	YL45	1.13144	0.00444444	0.444444
YCFA	YL58	0.84739	0.947791	5.70281e-05

## Sheet: Tab6
sample	deltapH_1	deltapH_2	deltpH_3
OMM11-KB1_AF_W1	-1.07	-1.14	-1.19
OMM11-KB1_AF_W2	-1.21	-1.15	-1.2
OMM11-KB1_AF_W3	-1.19	-1.17	-1.22
OMM11-YL2_AF_W1	-1.01	-1.13	-0.96
OMM11-YL2_AF_W2	-0.92	-1.14	-0.99
OMM11-YL2_AF_W3	-0.92	-1.11	-1
OMM11-KB18_AF_W1	-0.99	-1.14	-1.02
OMM11-KB18_AF_W2	-0.96	-1.13	-0.99
OMM11-KB18_AF_W3	-0.91	-1.13	-0.96
OMM11-YL27_AF_W1	-0.93	-1.1	-0.94
OMM11-YL27_AF_W2	-0.9	-1.15	-0.96
OMM11-YL27_AF_W3	-0.92		-0.94
OMM11-YL31_AF_W1	-0.89	-0.94	-0.86
OMM11-YL31_AF_W2	-0.79	-0.95	-0.88
OMM11-YL31_AF_W3	-0.88		-0.88
OMM11-YL32_AF_W1	-1.16	-1.14	-0.99
OMM11-YL32_AF_W2	-1.12	-1.11	-0.95
OMM11-YL32_AF_W3	NA	-1.06	-0.93
OMM11-YL44_AF_W1	-1.05	-1.07	-0.87
OMM11-YL44_AF_W2	-1.06	-1.07	-0.9
OMM11-YL44_AF_W3	-1.02	-1.02	-0.9
OMM11-YL45_AF_W1	-1.06	-1.09	-0.9
OMM11-YL45_AF_W2	-1.06	-1.07	-0.91
OMM11-YL45_AF_W3	-0.96	-0.98	-0.91
OMM11-I46_AF_W1	-0.99	-0.9	-0.86
OMM11-I46_AF_W2	-0.98	-1.01	-0.83
OMM11-I46_AF_W3	-0.96	-1.02	-0.76
OMM11-I48_AF_W1	-0.98	-1	-0.82
OMM11-I48_AF_W2	-0.91	-1.04	-0.71
OMM11-I48_AF_W3	NA	-0.94	NA
OMM11-I49_AF_W1	-1.01	-1.05	-0.84
OMM11-I49_AF_W2	-1.01	-1.04	-0.74
OMM11-I49_AF_W3	-0.94	-1.06	-0.74
OMM11-YL58_AF_W1	-0.97	-1.21	-0.78
OMM11-YL58_AF_W2	-1.19	-1.21	-0.91
OMM11-YL58_AF_W3	-1.09	-1.23	-0.64
OMM12_AF_W1	-1	-1.08	-0.97
OMM12_AF_W2	-0.94	-1.08	-0.97
OMM12_AF_W3	-0.92	-1.07	-0.96
OMM11-KB1_APF_W1	-1.44	-1.36	-1.44
OMM11-KB1_APF_W2	-1.48	-1.31	-1.49
OMM11-KB1_APF_W3	-1.46	-1.37	NA
OMM11-YL2_APF_W1	-1.25	-1.33	-1.3
OMM11-YL2_APF_W2	-1.27	-1.35	-1.34
OMM11-YL2_APF_W3	-1.26	-1.33	-1.41
OMM11-KB18_APF_W1	-1.19	-1.28	-1.27
OMM11-KB18_APF_W2	-1.24	-1.28	-1.3
OMM11-KB18_APF_W3	-1.25	-1.27	-1.3
OMM11-YL27_APF_W1	-1.24	-1.23	-1.18
OMM11-YL27_APF_W2	-1.21	-1.2	-1.25
OMM11-YL27_APF_W3	-1.26	-1.28	-1.3
OMM11-YL31_APF_W1	-1.28	NA	-1.28
OMM11-YL31_APF_W2	-1.33	NA	-1.24
OMM11-YL31_APF_W3	-1.36	NA	-1.39
OMM11-YL32_APF_W1	-1.23	-1.24	-1.26
OMM11-YL32_APF_W2	-1.26	-1.26	-1.31
OMM11-YL32_APF_W3	-1.31	-1.3	-1.34
OMM11-YL44_APF_W1	NA	-1.23	-1.31
OMM11-YL44_APF_W2	NA	-1.29	-1.35
OMM11-YL44_APF_W3	NA	-1.24
OMM11-YL45_APF_W1	-1.24	-1.27	-1.28
OMM11-YL45_APF_W2	-1.27	-1.27	-1.33
OMM11-YL45_APF_W3	-1.27	-1.32	-1.39
OMM11-I46_APF_W1	-1.27	-1.25	-1.35
OMM11-I46_APF_W2	-1.28	-1.23	-1.35
OMM11-I46_APF_W3	-1.3	-1.19	-1.32
OMM11-I48_APF_W1	-0.46	-0.49	NA
OMM11-I48_APF_W2	-0.48	-0.47	NA
OMM11-I48_APF_W3	-0.47	-0.48	NA
OMM11-I49_APF_W1	-1.31	-1.15	-1.4
OMM11-I49_APF_W2	-1.34	-1.15	-1.4
OMM11-I49_APF_W3	-1.32	-1.13	-1.43
OMM11-YL58_APF_W1	-1.34	-1.42	-1.41
OMM11-YL58_APF_W2	-1.32	-1.44	-1.42
OMM11-YL58_APF_W3	-1.36	-1.44	-1.35
OMM12_APF_W1	-1.34	-1.24	-1.33
OMM12_APF_W2	-1.33	-1.24	-1.37
OMM12_APF_W3	-1.33	-1.27	-1.45

## Sheet: Tab7
sample	deltapH_1	deltapH_2	deltpH_3
OMM11-I48_APFmod_W1	-0.33	-0.25	-0.27
OMM11-I48_APFmod_W2	-0.32	-0.26	-0.29
OMM11-I48_APFmod_W3	-0.31	-0.26	-0.3
OMM12_APFmod_W1	-0.29	-0.26	-0.27
OMM12_APFmod_W2	-0.35	-0.28	-0.29
OMM12_APFmod_W3	-0.35	-0.28	-0.29

## Sheet: Tab8
sample	deltapH_1	deltapH_2	deltpH_3
OMM11-KB1_GAM_W1	-0.704333	-0.82275	-0.73
OMM11-KB1_GAM_W2	-0.651333	-0.79175	-0.72
OMM11-KB1_GAM_W3	-0.713333	-0.82275	-0.73
OMM11-I48_GAM_W1	-0.103333	-0.04975	NA
OMM11-I48_GAM_W2	-0.109333	-0.02075	NA
OMM11-I48_GAM_W3	-0.0213333	-0.08675	NA
OMM11-YL58_GAM_W1	0.0216667	-0.06775	-0.02
OMM11-YL58_GAM_W2	0.0206667	-0.07375	-0.01
OMM11-YL58_GAM_W3	0.0156667	-0.08175	-0.01
OMM12_GAM_W1	-0.823333	-0.96275	-0.826
OMM12_GAM_W2	-0.825333	-0.96575	-0.826
OMM12_GAM_W3	-0.828333	-0.97475	-0.826
OMM11-KB1_TYG_W1	-0.05975	-0.168	-0.16
OMM11-KB1_TYG_W2	-0.07775	-0.155	-0.14
OMM11-KB1_TYG_W3	-0.06475	-0.156	-0.15
OMM11-I48_TYG_W1	-0.17275	-0.237	-0.14
OMM11-I48_TYG_W2	-0.15175	-0.245	-0.14
OMM11-I48_TYG_W3	-0.16275	-0.248	-0.14
OMM11-YL58_TYG_W1	-0.14075	-0.244	-0.14
OMM11-YL58_TYG_W2	-0.14275	-0.228	-0.14
OMM11-YL58_TYG_W3	-0.15375	-0.235	-0.15
OMM12_TYG_W1	-0.22975	-0.304	-0.17
OMM12_TYG_W2	-0.21675	-0.276	-0.17
OMM12_TYG_W3	-0.21975	-0.27	-0.19
OMM11-KB1_YCFA_W1	-0.447	-0.7035	-0.846667
OMM11-KB1_YCFA_W2	-0.448	-0.6105	-0.826667
OMM11-KB1_YCFA_W3	-0.444	-0.5725	-0.826667
OMM11-I48_YCFA_W1	-0.576	-0.5865	-0.876667
OMM11-I48_YCFA_W2	-0.556	-0.5645	-0.846667
OMM11-I48_YCFA_W3	-0.534	-0.4765	-1.01667
OMM11-YL58_YCFA_W1	-0.439	-0.4165	-1.02667
OMM11-YL58_YCFA_W2	-0.415	-0.3555	-1.03667
OMM11-YL58_YCFA_W3	-0.423	-0.3385	-1.02667
OMM12_YCFA_W1	-0.722	-0.8955	-0.945
OMM12_YCFA_W2	-0.679	-0.8535	-0.945
OMM12_YCFA_W3	-0.634	-0.8415	-0.935
OMM11-KB1_GAM_W1	-0.704333	-0.82275	-0.73
OMM11-KB1_GAM_W2	-0.651333	-0.79175	-0.72
OMM11-KB1_GAM_W3	-0.713333	-0.82275	-0.73

## Sheet: Tab 9
	Serine	Arginine	Glutamine	Glutamic acid	Histidine	Isoleucine/Leucine	Lysine	Methionine	Phenylalanine	Proline	Threonine	Tryptophane	Valine	Alanine	Tyrosine	Aspartic acid	Asparagine
AF_Blank_1	167200	34030000	10880000	2558000	1396000	4545000	10920000	324300	6292000	495800	261700	2182000	2520000	41210	617900	403500	536100
AF_Blank_2	177100	27840000	9845000	2531000	1140000	4515000	9876000	240800	6183000	417100	251900	1936000	2543000	41850	594300	322400	441100
AF_Blank_3	294000	99100000	22770000	4129000	1590000	4440000	22820000	477300	7228000	1019000	546900	1258000	2114000	71670	1167000	508200	759600
APF_Blank_1	193500	38330000	8507000	3247000	1232000	4721000	8551000	204400	6506000	804400	282300	1927000	4149000	47330	528700	523200	576100
APF_Blank_2	191100	39720000	9224000	3453000	1397000	4016000	9283000	206600	6830000	720500	273900	1922000	2925000	47870	473500	562800	633900
APF_Blank_3	331700	73430000	19070000	3715000	1421000	3504000	19120000	339600	7348000	1495000	539700	1001000	2778000	49360	824400	620700	808900
OMM11-I46_AF_E1	8270	504400	244900	2357000	N/A	4853000	268700	263000	6654000	922400	397300	2405000	2914000	44870	765300	415700	89840
OMM11-I46_AF_E2	7384	514100	272000	2599000	N/A	4275000	253900	270300	6159000	817500	320000	1977000	1568000	10970	602100	N/A	N/A
OMM11-I46_AF_E2	7754	2111000	502600	4087000	N/A	3845000	650400	262200	8323000	2271000	809300	1162000	1697000	29180	1666000	N/A	N/A
OMM11-I46_AF_E3	7467	431800	174800	2158000	N/A	4361000	188300	221200	5937000	869000	352500	1940000	3225000	27320	715200	369900	120000
OMM11-I46_APF_E1	20810	1584000	274100	4293000	N/A	4040000	297200	277100	8798000	3893000	821000	1296000	2734000	93380	1010000	N/A	N/A
OMM11-I46_APF_E2	15390	513000	157600	2762000	766600	4484000	159100	237200	6548000	2174000	369300	1558000	4252000	58070	458200	N/A	N/A
OMM11-I46_APF_E3	21250	1712000	299300	4262000	N/A	3707000	301700	310000	7726000	3713000	769500	1051000	2788000	110800	892700	N/A	N/A
OMM11-I48_AF_E1	8339	516400	238000	2230000	N/A	4817000	261000	245900	6164000	769500	339900	2239000	2900000	20960	630400	414700	112100
OMM11-I48_AF_E2	9339	1934000	436900	3801000	N/A	4674000	553900	315400	8971000	1761000	715700	2458000	1615000	41660	1403000	318200	N/A
OMM11-I48_AF_E3	7616	471500	2008000	2316000	N/A	4738000	2013000	243300	6454000	847300	364500	1976000	3885000	22640	784700	398100	210200
OMM11-I48_APF_E1	5854	1554000	254900	4364000	N/A	4700000	263800	341700	8928000	3051000	710200	2120000	2399000	26320	1086000	N/A	N/A
OMM11-I48_APF_E2	9874	1853000	288500	4441000	N/A	4844000	311700	338900	9154000	3082000	784600	1733000	2876000	31250	1037000	N/A	N/A
OMM11-I48_APFmod_E1	8585	1443000	314300	4511000	N/A	4693000	303400	321100	9521000	2698000	711600	1986000	3076000	23610	1075000	N/A	N/A
OMM11-I48_APFmod_E3	4935	594900	159300	2620000	N/A	4367000	160700	244900	7092000	1437000	316600	1882000	2704000	15590	530700	N/A	N/A
OMM11-I49_AF_E1	8217	484000	240100	2273000	N/A	5000000	226900	247200	6566000	778400	357700	2394000	3518000	34610	682600	427900	113500
OMM11-I49_AF_E2	6180	422000	202100	2292000	N/A	4493000	204000	239000	6011000	755600	325400	2210000	2722000	19210	627200	410000	190400
OMM11-I49_AF_E3	12440	2121000	472100	3831000	N/A	4727000	626300	315000	8652000	1915000	749100	2526000	1829000	39160	1322000	646300	311300
OMM11-I49_APF_E1	13010	561300	167500	2641000	N/A	4565000	172600	219700	6520000	1699000	361200	1705000	3979000	58080	486800	N/A	N/A
OMM11-I49_APF_E2	15170	570000	212700	2898000	N/A	4358000	224600	257300	7004000	1899000	367800	1865000	2941000	62290	481100	N/A	N/A
OMM11-I49_APF_E3	14790	436600	142900	2601000	N/A	4325000	149000	218800	6387000	1646000	381300	1520000	5311000	83630	524600	432000	44650
OMM11-KB1_AF_E1	172300	37340000	121800	2718000	N/A	5059000	115500	293300	6549000	1291000	353400	1998000	4515000	22300	672000	362900	138900
OMM11-KB1_AF_E2	170100	44490000	133200	2854000	N/A	4926000	135100	360500	7138000	1598000	352400	2477000	1971000	26480	668400	439900	147500
OMM11-KB1_AF_E3	114500	33520000	140000	2449000	N/A	5187000	119600	305000	6457000	1284000	336300	2195000	3519000	12690	583900	380500	135900
OMM11-KB1_APF_E1	379900	126800000	208600	4475000	N/A	4328000	211000	424300	9360000	3810000	757000	1681000	2467000	96090	874200	257800	N/A
OMM11-KB1_APF_E2	373900	118600000	134200	4190000	N/A	5013000	154300	267700	8603000	3552000	762700	2233000	2743000	100300	995100	N/A	N/A
OMM11-KB1_APF_E3	399800	129000000	162600	4594000	N/A	4512000	164900	431100	7980000	3633000	836200	1094000	2778000	121400	992200	698200	N/A
OMM11-KB18_AF_E1	14430	1983000	7857000	3873000	N/A	4729000	9592000	367200	8960000	1978000	738300	2592000	1848000	27420	1343000	668500	289800
OMM11-KB18_AF_E2	12440	2377000	531600	3669000	N/A	4105000	488300	281700	8282000	2047000	681700	1862000	1504000	52920	1481000	634800	285600
OMM11-KB18_AF_E3	8095	354000	199600	2160000	N/A	5023000	202700	225300	6223000	838400	365000	2161000	4523000	22550	722200	400500	184400
OMM11-KB18_APF_E1	20210	1663000	382400	4033000	N/A	4621000	386300	323800	8306000	3916000	742200	1908000	2602000	92670	867400	N/A	N/A
OMM11-KB18_APF_E2	27360	1626000	496400	4603000	N/A	4186000	460600	430000	6481000	3848000	702600	718600	3504000	77940	950800	700100	111900
OMM11-KB18_APF_E3	11490	537300	172400	2730000	N/A	4851000	175000	218000	6785000	1658000	360700	1703000	4239000	65990	443400	N/A	N/A
OMM11-YL2_AF_E1	8450	401900	2231000	2246000	N/A	4699000	2237000	240600	6225000	880400	350300	2137000	3193000	17460	679300	403400	204400
OMM11-YL2_AF_E2	11510	1937000	537200	3760000	N/A	3786000	721600	331200	6984000	1956000	673600	1110000	1666000	47590	1401000	689800	282800
OMM11-YL2_AF_E3	5589	289500	6846000	2016000	N/A	4539000	6854000	225900	6473000	927600	319700	2297000	3022000	13190	642200	366800	166800
OMM11-YL2_APF_E1	13510	489100	156400	2523000	N/A	4763000	158400	199500	6483000	1836000	404200	1700000	5947000	78040	554800	N/A	N/A
OMM11-YL2_APF_E2	16300	435600	175000	2731000	N/A	4493000	205600	227900	6663000	1609000	371100	1704000	4088000	83950	496700	417300	82990
OMM11-YL2_APF_E3	13670	477100	151500	2868000	N/A	4679000	153200	226700	6531000	1709000	399400	1631000	4417000	76420	470400	N/A	N/A
OMM11-YL27_AF_E1	7453	334700	5219000	2263000	N/A	4825000	5227000	225800	6030000	853700	367200	2068000	3529000	17540	774700	387900	191900
OMM11-YL27_AF_E2	8243	575000	221400	2417000	N/A	4368000	239800	283900	6383000	873400	340400	2368000	1923000	40880	732100	425500	208600
OMM11-YL27_AF_E3	8665	547500	248300	2594000	N/A	4656000	258600	270900	6831000	849900	354800	2367000	2074000	16830	714900	27750	N/A
OMM11-YL27_APF_E1	21750	1523000	396900	4205000	N/A	4774000	400500	338100	9528000	4052000	814400	2184000	2596000	143100	967300	N/A	N/A
OMM11-YL27_APF_E2	16290	430900	197300	2940000	N/A	4441000	226700	228000	6952000	1673000	327700	1709000	4126000	65470	456700	454800	61400
OMM11-YL27_APF_E3	19510	1548000	339100	4322000	N/A	4620000	296300	363200	9284000	4215000	786600	1659000	2799000	92590	898700	N/A	N/A
OMM11-YL31_AF_E1	7100	303700	10280000	2376000	N/A	4491000	10030000	221800	6481000	849900	357600	2247000	2232000	15830	731800	60030	N/A
OMM11-YL31_AF_E2	9817	1271000	22430000	3573000	N/A	4859000	22820000	326300	8606000	1698000	688400	2946000	1558000	21360	1428000	642300	282200
OMM11-YL31_AF_E3	7558	342700	10740000	2278000	N/A	4756000	10750000	239900	6522000	787800	368600	2323000	3123000	14010	727800	393400	200400
OMM11-YL31_APF_E1	13910	331700	12280000	2827000	N/A	4374000	12290000	204200	6123000	1528000	409500	1430000	4676000	53120	436700	N/A	N/A
OMM11-YL31_APF_E2	18870	1051000	24940000	4607000	N/A	4481000	24960000	383500	9024000	3705000	881200	1725000	3018000	106600	967400	N/A	N/A
OMM11-YL31_APF_E3	14100	364000	12380000	2787000	N/A	4495000	12390000	228700	6549000	1705000	396000	1603000	3288000	56440	513600	N/A	N/A
OMM11-YL32_AF_E1	14790	1961000	439600	3837000	N/A	5505000	559800	315500	9294000	1930000	734800	2633000	2245000	62630	1376000	759100	N/A
OMM11-YL32_AF_E2	8322	489600	206800	2185000	N/A	4466000	211700	328300	6095000	1139000	341600	2126000	2305000	32430	724400	391600	178300
OMM11-YL32_AF_E3	12160	1796000	16900000	3882000	N/A	5061000	16940000	366300	8936000	1859000	730400	2905000	2124000	22360	1418000	701600	207600
OMM11-YL32_APF_E1	19430	1436000	280300	4304000	N/A	5177000	285400	355000	9495000	3691000	848000	2376000	2994000	111400	893300	N/A	N/A
OMM11-YL32_APF_E2	11540	491100	165500	2720000	N/A	4741000	167000	232100	6479000	1644000	383100	1664000	4916000	68490	495200	N/A	N/A
OMM11-YL32_APF_E3	12520	427600	141600	2638000	N/A	4499000	143100	200000	6281000	1536000	361200	1528000	5540000	66850	477400	292800	32820
OMM11-YL44_AF_E1	12860	2039000	462100	3842000	N/A	4352000	630300	328900	8133000	1959000	694200	1356000	1865000	60690	1316000	505900	N/A
OMM11-YL44_AF_E2	7240	381600	174300	2321000	N/A	4605000	202500	243500	6183000	797000	324100	2057000	2745000	24960	635000	410500	184100
OMM11-YL44_AF_E3	6782	294900	8788000	2284000	N/A	4823000	8810000	233300	6318000	757100	349100	1812000	3967000	11970	710100	414200	158800
OMM11-YL44_APF_E1	13620	434500	138500	2680000	N/A	4697000	139100	208600	6372000	1570000	344900	1579000	4460000	50880	379200	N/A	N/A
OMM11-YL44_APF_E2	20140	1628000	360200	4271000	N/A	5191000	363800	365800	9203000	3588000	821400	2087000	3014000	103300	958400	N/A	N/A
OMM11-YL44_APF_E3	23840	1435000	292000	4171000	N/A	5514000	297600	366300	9158000	2886000	730000	2346000	3249000	95780	823400	591700	77050
OMM11-YL45_AF_E1	8216	441700	339600	2184000	N/A	4899000	349500	252700	6696000	943900	383400	2476000	2860000	24450	742100	384500	229300
OMM11-YL45_AF_E2	11260	1581000	410900	3485000	N/A	5422000	504100	285900	8704000	1824000	760800	3073000	1783000	51840	1374000	632200	287200
OMM11-YL45_AF_E3	7048	330700	9003000	2269000	N/A	4702000	9118000	225700	6613000	855200	366700	2291000	3121000	15290	727800	396300	183800
OMM11-YL45_APF_E1	14950	421900	157300	2734000	N/A	4724000	158400	208600	6571000	1514000	325000	1601000	4172000	61490	463500	494500	80510
OMM11-YL45_APF_E2	13960	524600	160700	2658000	N/A	4438000	162000	228100	6367000	1560000	332700	1498000	3536000	59270	450700	451000	48420
OMM11-YL45_APF_E3	25690	1546000	370300	4264000	N/A	4478000	375300	378200	8945000	3270000	740000	1780000	2426000	100300	890300	752600	106200
OMM11-YL58_AF_E1	5568	345300	6270000	2144000	1488000	4365000	6341000	223700	5887000	796600	352400	2050000	1975000	47490	727600	167300	N/A
OMM11-YL58_AF_E2	7292	367700	184200	2399000	1752000	4647000	185900	235300	6097000	845700	354100	1837000	2053000	57600	780500	367800	462300
OMM11-YL58_AF_E3	7730	507500	9078000	2441000	1900000	4448000	9091000	254900	6678000	834800	357200	2106000	1971000	59340	728600	149400	N/A
OMM11-YL58_APF_E1	20310	1223000	24720000	4203000	2236000	3727000	24740000	379500	7716000	3327000	789200	954300	2705000	94600	919500	N/A	N/A
OMM11-YL58_APF_E2	24250	1192000	23150000	4170000	2247000	4618000	23170000	351800	9018000	2802000	797800	1798000	2575000	82540	884200	N/A	N/A
OMM11-YL58_APF_E3	20090	1187000	28010000	4730000	3594000	3815000	28020000	429000	5003000	3210000	828000	530400	3662000	84300	921900	N/A	N/A
OMM12_AF_E1	7293	336700	7631000	2351000	N/A	4425000	7639000	227600	6772000	777200	352800	2173000	2117000	16200	740800	427400	159100
OMM12_AF_E2	8360	460300	224600	2451000	N/A	4248000	227000	273300	6769000	938500	365200	2381000	1770000	32890	799600	451500	236100
OMM12_AF_E3	13560	1683000	14490000	4107000	N/A	4515000	14510000	392700	8501000	1922000	725200	1363000	2046000	26480	1480000	714700	305900
OMM12_APF_E1	15140	477400	155700	2534000	N/A	4677000	156500	249400	6396000	1929000	420300	1553000	4192000	66240	521300	N/A	N/A
OMM12_APF_E2	28430	1495000	397500	4250000	N/A	4443000	403600	397300	9406000	3651000	791300	1523000	2794000	146900	1023000	753500	93900
OMM12_APF_E3	25250	1916000	336700	4569000	N/A	3771000	341700	411400	7433000	3671000	780600	895700	2779000	63820	885700	N/A	N/A
OMM12_APFmod_E1	6202	540800	166300	3058000	N/A	4299000	167600	251100	7246000	1672000	359700	1924000	2812000	22310	577200	N/A	N/A
OMM12_APFmod_E2	12150	1844000	456500	4835000	N/A	3950000	467600	330300	5973000	2838000	676700	699600	2847000	34080	880600	N/A	N/A
OMM12_APFmod_E3	8465	1524000	264200	4311000	N/A	5073000	267300	275400	8775000	3097000	683500	1907000	2773000	24080	964900	N/A	N/A
APFmod_Blank_1	193600	33670000	8528000	2854000	848300	4590000	8574000	187200	6068000	599200	232800	1748000	4210000	34790	347900	380300	456100
APFmod_Blank_2	293800	83570000	19240000	4565000	1867000	3930000	19280000	448000	5785000	1940000	572600	616300	3128000	83920	969900	526500	903100
APFmod_Blank_3	205500	37690000	8452000	2950000	1125000	4626000	8500000	198400	6131000	864100	313500	1707000	4618000	51760	509700	369900	571100

[truncated: 10 more sheets: Tab10, Tab11, Tab 12, Tab13, Tab14, Tab15, Tab16, Tab 17, Tab 18, Tab 19]
